# Supplementary material for: The cell proliferation antigen Ki-67 organises heterochromatin
Source: eLife. 2016 Mar 7;5:e13722. doi: 10.7554/eLife.13722 (PMC4841783; doi:10.7554/eLife.13722)
Supplement: Figure 3—figure supplement 11—source data 1. — Table showing identity and H/L ratio of Ki-67 peptides purified from chromatin of NIH-3T3 Wt, Mki67 mutant clones 14 and 21, recovered in excised bands 1 (>250 kDa) or 2 (130-250 kDa). Data have been uploaded into the massIVE repository with accession number MSV000079492. DOI: http://dx.doi.org/10.7554/eLife.13722.018 [file elife-13722-fig3-figsupp11-data1.xls]

## Sheet: MKI67_RawDatPeptide_Requant or 
Sequence	Length	Missed cleavages	Mass	Start position	End position	PEP	Score	Experiment Exp_14_1	Experiment Exp_14_2	Experiment Exp_21_1	Experiment Exp_21_2	Ratio H/L Exp_14_1	Ratio H/L normalized Exp_14_1	Ratio H/L variability [%] Exp_14_1	Ratio H/L count Exp_14_1	Ratio H/L iso-count Exp_14_1	Ratio H/L type Exp_14_1	Ratio H/L Exp_14_2	Ratio H/L normalized Exp_14_2	Ratio H/L variability [%] Exp_14_2	Ratio H/L count Exp_14_2	Ratio H/L iso-count Exp_14_2	Ratio H/L type Exp_14_2	Ratio H/L Exp_21_1	Ratio H/L normalized Exp_21_1	Ratio H/L variability [%] Exp_21_1	Ratio H/L count Exp_21_1	Ratio H/L iso-count Exp_21_1	Ratio H/L type Exp_21_1	Ratio H/L Exp_21_2	Ratio H/L normalized Exp_21_2	Ratio H/L variability [%] Exp_21_2	Ratio H/L count Exp_21_2	Ratio H/L iso-count Exp_21_2	Ratio H/L type Exp_21_2	Intensity L	Intensity H	Intensity Exp_14_1	Intensity L Exp_14_1	Intensity H Exp_14_1	Intensity Exp_14_2	Intensity L Exp_14_2	Intensity H Exp_14_2	Intensity Exp_21_1	Intensity L Exp_21_1	Intensity H Exp_21_1	Intensity Exp_21_2	Intensity L Exp_21_2	Intensity H Exp_21_2
GGMVPVQTSTETAK	14	0	1404.69	300	313	0.031461	33.842		1		1	NaN	NaN	NaN	0	0	Median	NaN	NaN	NaN	0	0	Median	NaN	NaN	NaN	0	0	Median	NaN	NaN	NaN	0	0	Median	6816200	0	0	0	0	6816200	6816200	0	0	0	0	0	0	0
HSVNLDEGESAQAVHK	16	0	1719.82	336	351	1.1131E-08	66.577				1	NaN	NaN	NaN	0	0	Median	NaN	NaN	NaN	0	0	Median	NaN	NaN	NaN	0	0	Median	NaN	NaN	NaN	0	0	Median	16285000	0	0	0	0	0	0	0	0	0	0	16285000	16285000	0
NQAAVEAGDVASPADTPEHSSSK	23	0	2267.03	362	384	0.0021093	35.091			1		NaN	NaN	NaN	0	0	Median	NaN	NaN	NaN	0	0	Median	0.23352	0.16736	NaN	1	0	Median	NaN	NaN	NaN	0	0	Median	3967100	1207100	0	0	0	0	0	0	5174100	3967100	1207100	0	0	0
SGASEANLIVAK	12	0	1158.62	588	599	0.0067526	42.031	1		1		NaN	NaN	NaN	0	0	Median	NaN	NaN	NaN	0	0	Median	NaN	NaN	NaN	0	0	Median	NaN	NaN	NaN	0	0	Median	14178000	0	8019500	8019500	0	0	0	0	6159000	6159000	0	0	0	0
KPTSNLHNQFTTGHANSPCTIVVGR	25	1	2735.36	637	661	0.0072078	40.145				1	NaN	NaN	NaN	0	0	Median	NaN	NaN	NaN	0	0	Median	NaN	NaN	NaN	0	0	Median	NaN	NaN	NaN	0	0	Median	26728000	0	0	0	0	0	0	0	0	0	0	26728000	26728000	0
KVDFSEDLSGLTEMFK	16	1	1844.89	685	700	0.00067667	41.386		1			NaN	NaN	NaN	0	0	Median	NaN	NaN	NaN	0	0	Median	NaN	NaN	NaN	0	0	Median	NaN	NaN	NaN	0	0	Median	9549700	0	0	0	0	9549700	9549700	0	0	0	0	0	0	0
QQQMSDTGSVLSNSANLSER	20	0	2150.99	707	726	0.058773	17.031				1	NaN	NaN	NaN	0	0	Median	NaN	NaN	NaN	0	0	Median	NaN	NaN	NaN	0	0	Median	NaN	NaN	NaN	0	0	Median	7688800	0	0	0	0	0	0	0	0	0	0	7688800	7688800	0
QLQVTNSGDIPEPITTEILGEK	22	0	2381.23	727	748	0.009862	30.352		1		1	NaN	NaN	NaN	0	0	Median	NaN	NaN	NaN	0	0	Median	NaN	NaN	NaN	0	0	Median	NaN	NaN	NaN	0	0	Median	24083000	0	0	0	0	13415000	13415000	0	0	0	0	10669000	10669000	0
NVHNITDLEK	10	0	1181.6	786	795	0.011579	41.567		1			NaN	NaN	NaN	0	0	Median	NaN	NaN	NaN	0	0	Median	NaN	NaN	NaN	0	0	Median	NaN	NaN	NaN	0	0	Median	8675000	0	0	0	0	8675000	8675000	0	0	0	0	0	0	0
HTLVETMNEK	10	0	1200.58	822	831	0.00025088	81.525	1	1		1	NaN	NaN	NaN	0	0	Median	NaN	NaN	NaN	0	0	Median	NaN	NaN	NaN	0	0	Median	NaN	NaN	NaN	0	0	Median	83046000	0	2336100	2336100	0	42435000	42435000	0	0	0	0	38275000	38275000	0
TEAVLAENTTAR	12	0	1274.65	832	843	0.00046912	54.343	1				NaN	NaN	NaN	0	0	Median	NaN	NaN	NaN	0	0	Median	NaN	NaN	NaN	0	0	Median	NaN	NaN	NaN	0	0	Median	5116600	0	5116600	5116600	0	0	0	0	0	0	0	0	0	0
VDQQVQDNENAPQR	14	0	1639.76	854	867	0.049915	22.538		1			NaN	NaN	NaN	0	0	Median	NaN	NaN	NaN	0	0	Median	NaN	NaN	NaN	0	0	Median	NaN	NaN	NaN	0	0	Median	4808100	0	0	0	0	4808100	4808100	0	0	0	0	0	0	0
EHFETPNPK	9	0	1097.51	977	985	0.0061424	55.064		1	1	1	NaN	NaN	NaN	0	0	Median	NaN	NaN	NaN	0	0	Median	0.40885	0.30115	NaN	1	0	Median	NaN	NaN	NaN	0	0	Median	2937000	331580	0	0	0	0	0	0	952670	621080	331580	2316000	2316000	0
SPQVTTENITTNTKPQTSTSGK	22	1	2319.16	1000	1021	7.9041E-11	91.166		1		1	NaN	NaN	NaN	0	0	Median	NaN	NaN	NaN	0	0	Median	NaN	NaN	NaN	0	0	Median	NaN	NaN	NaN	0	0	Median	27930000	0	0	0	0	12927000	12927000	0	0	0	0	15003000	15003000	0
APGTPAPVQEENDSTAFMETPK	22	0	2316.06	1156	1177	1.0929E-28	106.86	2	2	2	2	0.12023	0.086513	17.217	2	0	Median	0.09576	0.072796	NaN	1	0	Median	0.24222	0.17345	12.235	2	0	Median	NaN	NaN	NaN	0	0	Median	155770000	13578000	33058000	28995000	4063400	60036000	55083000	4952300	24002000	19440000	4562200	52256000	52256000	0
ISLESSQAEPVK	12	0	1286.67	1231	1242	2.3083E-07	86.772	1	1	1	1	NaN	NaN	NaN	0	0	Median	0.47303	0.35753	NaN	1	0	Median	NaN	NaN	NaN	0	0	Median	0.55189	0.49889	NaN	1	0	Median	69489000	27544000	15928000	15928000	0	36331000	24218000	12113000	9292300	9292300	0	35482000	20051000	15431000
MSLESSQAEPVK	12	0	1304.63	1351	1362	2.1802E-09	104.24	1	1	1	1	NaN	NaN	NaN	0	0	Median	NaN	NaN	NaN	0	0	Median	NaN	NaN	NaN	0	0	Median	NaN	NaN	NaN	0	0	Median	59335000	0	10560000	10560000	0	20225000	20225000	0	8033400	8033400	0	20517000	20517000	0
DITGFQDSFQIPDHANGPLVVVK	23	0	2496.26	1439	1461	0.00028758	38.942		1	1		NaN	NaN	NaN	0	0	Median	NaN	NaN	NaN	0	0	Median	NaN	NaN	NaN	0	0	Median	NaN	NaN	NaN	0	0	Median	23184000	0	0	0	0	18414000	18414000	0	4770400	4770400	0	0	0	0
MFFNSPQPESAITR	14	0	1623.77	1465	1478	7.5927E-07	74.789	1		1		0.16373	0.13032	NaN	1	0	Median	NaN	NaN	NaN	0	0	Median	0.20611	0.16382	NaN	1	0	Median	NaN	NaN	NaN	0	0	Median	11899000	1841100	9149200	8113300	1036000	0	0	0	4590800	3785700	805130	0	0	0
VHTTQEQEDNAIK	13	0	1511.72	1627	1639	0.054426	18.095				1	NaN	NaN	NaN	0	0	Median	NaN	NaN	NaN	0	0	Median	NaN	NaN	NaN	0	0	Median	NaN	NaN	NaN	0	0	Median	3558600	0	0	0	0	0	0	0	0	0	0	3558600	3558600	0
ETLQTAADGTR	11	0	1161.56	1647	1657	0.0018103	58.172				1	NaN	NaN	NaN	0	0	Median	NaN	NaN	NaN	0	0	Median	NaN	NaN	NaN	0	0	Median	NaN	NaN	NaN	0	0	Median	6837500	0	0	0	0	0	0	0	0	0	0	6837500	6837500	0
VQPLEDHSVFQELFQTSR	18	0	2159.06	1669	1686	7.8311E-15	79.489	1			1	NaN	NaN	NaN	0	0	Median	NaN	NaN	NaN	0	0	Median	NaN	NaN	NaN	0	0	Median	0.10721	0.10526	NaN	1	0	Median	18563000	2316800	6699900	6699900	0	0	0	0	0	0	0	14180000	11863000	2316800
TSVGNIAVR	9	0	915.514	1722	1730	0.0018615	56.258	1		1		NaN	NaN	NaN	0	0	Median	NaN	NaN	NaN	0	0	Median	0.25771	0.20729	NaN	1	0	Median	NaN	NaN	NaN	0	0	Median	12208000	1363400	7607500	7607500	0	0	0	0	5964300	4600900	1363400	0	0	0
ISPVSLPQCATGEVVHIPIGPEDDTENK	28	0	3001.47	1733	1760	8.0756E-05	50.723		1		1	NaN	NaN	NaN	0	0	Median	NaN	NaN	NaN	0	0	Median	NaN	NaN	NaN	0	0	Median	NaN	NaN	NaN	0	0	Median	13571000	0	0	0	0	7821000	7821000	0	0	0	0	5750000	5750000	0
ESTPQTLDSSASR	13	0	1377.64	1764	1776	0.011449	36.944		1		1	NaN	NaN	NaN	0	0	Median	NaN	NaN	NaN	0	0	Median	NaN	NaN	NaN	0	0	Median	NaN	NaN	NaN	0	0	Median	16147000	0	0	0	0	7697400	7697400	0	0	0	0	8449400	8449400	0
IALQSPQPGHIINPASMK	18	0	1901.02	1821	1838	3.7932E-05	43.946	1		1		0.12995	0.094968	NaN	1	0	Median	NaN	NaN	NaN	0	0	Median	NaN	NaN	NaN	0	0	Median	NaN	NaN	NaN	0	0	Median	19750000	1322200	13672000	12350000	1322200	0	0	0	7400000	7400000	0	0	0	0
ISLASSQAEPVR	12	0	1256.67	1940	1951	2.2789E-15	138.45	1	1	1	1	NaN	NaN	NaN	0	0	Median	0.85954	0.72432	NaN	1	0	Median	0.22912	0.17429	NaN	1	0	Median	0.7607	0.75933	NaN	1	0	Median	89664000	46474000	20188000	20188000	0	46376000	24168000	22208000	16506000	13663000	2843400	53068000	31646000	21423000
ISLESSQAEPVR	12	0	1314.68	2299	2310	1.7359E-11	110.31			1	1	NaN	NaN	NaN	0	0	Median	NaN	NaN	NaN	0	0	Median	NaN	NaN	NaN	0	0	Median	NaN	NaN	NaN	0	0	Median	37522000	0	0	0	0	0	0	0	11707000	11707000	0	25815000	25815000	0
VMQTLTLGEDHGR	13	0	1455.71	2345	2357	0.0088105	28.433		1		1	NaN	NaN	NaN	0	0	Median	0.14728	0.1243	NaN	1	0	Median	NaN	NaN	NaN	0	0	Median	NaN	NaN	NaN	0	0	Median	38788000	3298000	0	0	0	20975000	17677000	3298000	0	0	0	21111000	21111000	0
LEPAIYVTR	9	0	1060.59	2370	2378	0.00084684	70.908	1		1		0.14107	0.11335	NaN	1	0	Median	NaN	NaN	NaN	0	0	Median	0.2394	0.19169	NaN	1	0	Median	NaN	NaN	NaN	0	0	Median	15388000	2969200	11617000	10103000	1513700	0	0	0	6740100	5284600	1455500	0	0	0
LPSSSPPLEPTDTSVTSR	18	0	1869.93	2421	2438	1.5951E-15	83.894		1	1	1	NaN	NaN	NaN	0	0	Median	NaN	NaN	NaN	0	0	Median	0.24042	0.1926	NaN	1	0	Median	NaN	NaN	NaN	0	0	Median	23011000	1073000	0	0	0	8864700	8864700	0	4923100	3850100	1073000	10297000	10297000	0
KLDTEVNVPR	10	1	1169.64	2491	2500	0.020091	33.89				1	NaN	NaN	NaN	0	0	Median	NaN	NaN	NaN	0	0	Median	NaN	NaN	NaN	0	0	Median	NaN	NaN	NaN	0	0	Median	5394600	0	0	0	0	0	0	0	0	0	0	5394600	5394600	0
TLEDLPGFQELCQAPSLVMDSVIVEK	26	0	2917.45	2512	2537	0.038231	19.825		1		1	NaN	NaN	NaN	0	0	Median	NaN	NaN	NaN	0	0	Median	NaN	NaN	NaN	0	0	Median	NaN	NaN	NaN	0	0	Median	26568000	0	0	0	0	15756000	15756000	0	0	0	0	10812000	10812000	0
SPEPVDTTSETQAR	14	0	1516.7	2545	2558	0.015051	33.842			1	1	NaN	NaN	NaN	0	0	Median	NaN	NaN	NaN	0	0	Median	0.32963	0.26073	NaN	1	0	Median	NaN	NaN	NaN	0	0	Median	4506100	332540	0	0	0	0	0	0	1676500	1343900	332540	3162200	3162200	0
LVVTEEPIPQR	11	0	1279.71	2564	2574	0.00036868	69.346		1		1	NaN	NaN	NaN	0	0	Median	NaN	NaN	NaN	0	0	Median	NaN	NaN	NaN	0	0	Median	NaN	NaN	NaN	0	0	Median	32598000	0	0	0	0	14652000	14652000	0	0	0	0	17945000	17945000	0
TQPLEELTSFQEETAK	16	0	1849.89	2628	2643	0.034342	26.837				1	NaN	NaN	NaN	0	0	Median	NaN	NaN	NaN	0	0	Median	NaN	NaN	NaN	0	0	Median	NaN	NaN	NaN	0	0	Median	4806300	0	0	0	0	0	0	0	0	0	0	4806300	4806300	0
TQPLEELTSFQEETAKR	17	1	2006	2628	2644	0.018418	29.027		1			NaN	NaN	NaN	0	0	Median	NaN	NaN	NaN	0	0	Median	NaN	NaN	NaN	0	0	Median	NaN	NaN	NaN	0	0	Median	8545000	0	0	0	0	8545000	8545000	0	0	0	0	0	0	0
IQLINDGVK	9	0	998.576	2667	2675	0.017992	53.751	1				NaN	NaN	NaN	0	0	Median	NaN	NaN	NaN	0	0	Median	NaN	NaN	NaN	0	0	Median	NaN	NaN	NaN	0	0	Median	3311800	0	3311800	3311800	0	0	0	0	0	0	0	0	0	0
IQLINDGVKEEPTAQR	16	1	1809.96	2667	2682	0.0061858	49.223		1		1	NaN	NaN	NaN	0	0	Median	NaN	NaN	NaN	0	0	Median	NaN	NaN	NaN	0	0	Median	NaN	NaN	NaN	0	0	Median	25940000	0	0	0	0	14715000	14715000	0	0	0	0	11225000	11225000	0
AQALELAGLK	10	0	1012.59	2734	2743	0.0025949	66.056		1		1	NaN	NaN	NaN	0	0	Median	NaN	NaN	NaN	0	0	Median	NaN	NaN	NaN	0	0	Median	NaN	NaN	NaN	0	0	Median	29006000	0	0	0	0	15930000	15930000	0	0	0	0	13076000	13076000	0
GKVEADEEPSAVR	13	1	1385.68	2789	2801	0.010332	47.621		1		1	NaN	NaN	NaN	0	0	Median	NaN	NaN	NaN	0	0	Median	NaN	NaN	NaN	0	0	Median	NaN	NaN	NaN	0	0	Median	6652100	0	0	0	0	3395100	3395100	0	0	0	0	3257000	3257000	0
LESVEEQVSTVMK	13	0	1477.73	2996	3008	1.2204E-11	90.412	1		1	1	NaN	NaN	NaN	0	0	Median	NaN	NaN	NaN	0	0	Median	NaN	NaN	NaN	0	0	Median	NaN	NaN	NaN	0	0	Median	6656300	0	4135500	4135500	0	0	0	0	2520800	2520800	0	0	0	0
TASQETELQNPDDGAK	16	0	1702.76	3059	3074	4.0205E-06	56.339		1		1	NaN	NaN	NaN	0	0	Median	NaN	NaN	NaN	0	0	Median	NaN	NaN	NaN	0	0	Median	NaN	NaN	NaN	0	0	Median	9755100	0	0	0	0	4798100	4798100	0	0	0	0	4957100	4957100	0
VALDSEPKPR	10	1	1110.6	3140	3149	0.00076071	75.387	1	1			0.098564	0.076615	NaN	1	0	Median	NaN	NaN	NaN	0	0	Median	NaN	NaN	NaN	0	0	Median	NaN	NaN	NaN	0	0	Median	10594000	540040	3952800	3412700	540040	7181500	7181500	0	0	0	0	0	0	0
[truncated: 45 more columns]

## Sheet: MKI67Only Ratio
Sequence	Length	Missed cleavages	Mass	Start position	End position	PEP	Score	Ratio H/L Exp_14_1	Ratio H/L normalized Exp_14_1	Ratio H/L Exp_14_1_requant	Ratio H/L normalized Exp_14_1_requant	Ratio H/L Exp_14_2	Ratio H/L normalized Exp_14_2	Ratio H/L Exp_14_2_requant	Ratio H/L normalized Exp_14_2_requant	Ratio H/L Exp_21_1	Ratio H/L normalized Exp_21_1	Ratio H/L Exp_21_1_requant	Ratio H/L normalized Exp_21_1_requant	Ratio H/L Exp_21_2	Ratio H/L normalized Exp_21_2	Ratio H/L Exp_21_2_requant	Ratio H/L normalized Exp_21_2_requant
GGMVPVQTSTETAK	14	0	1404.69	300	313	0.031461	33.842	NaN	NaN	NaN	NaN	NaN	NaN	0.065728	0.050818	NaN	NaN	NaN	NaN	NaN	NaN	NaN	NaN
HSVNLDEGESAQAVHK	16	0	1719.82	336	351	1.1131E-08	66.577	NaN	NaN	NaN	NaN	NaN	NaN	NaN	NaN	NaN	NaN	NaN	NaN	NaN	NaN	0.19885	0.17903
NQAAVEAGDVASPADTPEHSSSK	23	0	2267.03	362	384	0.0021093	35.091	NaN	NaN	NaN	NaN	NaN	NaN	NaN	NaN	0.23352	0.16736	0.23352	0.16736	NaN	NaN	NaN	NaN
SGASEANLIVAK	12	0	1158.62	588	599	0.0067526	42.031	NaN	NaN	0.4368	0.32098	NaN	NaN	NaN	NaN	NaN	NaN	0.26329	0.1892	NaN	NaN	NaN	NaN
KPTSNLHNQFTTGHANSPCTIVVGR	25	1	2735.36	637	661	0.0072078	40.145	NaN	NaN	NaN	NaN	NaN	NaN	NaN	NaN	NaN	NaN	NaN	NaN	NaN	NaN	0.14553	0.1453
KVDFSEDLSGLTEMFK	16	1	1844.89	685	700	0.00067667	41.386	NaN	NaN	NaN	NaN	NaN	NaN	0.59012	0.47254	NaN	NaN	NaN	NaN	NaN	NaN	NaN	NaN
QQQMSDTGSVLSNSANLSER	20	0	2150.99	707	726	0.058773	17.031	NaN	NaN	NaN	NaN	NaN	NaN	NaN	NaN	NaN	NaN	NaN	NaN	NaN	NaN	0.50262	0.50495
QLQVTNSGDIPEPITTEILGEK	22	0	2381.23	727	748	0.009862	30.352	NaN	NaN	NaN	NaN	NaN	NaN	0.28425	0.22295	NaN	NaN	NaN	NaN	NaN	NaN	0.27981	0.25691
NVHNITDLEK	10	0	1181.6	786	795	0.011579	41.567	NaN	NaN	NaN	NaN	NaN	NaN	0.69206	0.54117	NaN	NaN	NaN	NaN	NaN	NaN	NaN	NaN
HTLVETMNEK	10	0	1200.58	822	831	0.00025088	81.525	NaN	NaN	0.24388	0.16977	NaN	NaN	0.06969	0.053072	NaN	NaN	NaN	NaN	NaN	NaN	0.069096	0.062642
TEAVLAENTTAR	12	0	1274.65	832	843	0.00046912	54.343	NaN	NaN	0.16435	0.12828	NaN	NaN	NaN	NaN	NaN	NaN	NaN	NaN	NaN	NaN	NaN	NaN
VDQQVQDNENAPQR	14	0	1639.76	854	867	0.049915	22.538	NaN	NaN	NaN	NaN	NaN	NaN	0.17182	0.14185	NaN	NaN	NaN	NaN	NaN	NaN	NaN	NaN
EHFETPNPK	9	0	1097.51	977	985	0.0061424	55.064	NaN	NaN	NaN	NaN	NaN	NaN	NaN	NaN	0.40885	0.30115	0.40885	0.30115	NaN	NaN	0.34608	0.31394
SPQVTTENITTNTKPQTSTSGK	22	1	2319.16	1000	1021	7.9041E-11	91.166	NaN	NaN	NaN	NaN	NaN	NaN	0.0678	0.054472	NaN	NaN	NaN	NaN	NaN	NaN	0.077804	0.0722
APGTPAPVQEENDSTAFMETPK	22	0	2316.06	1156	1177	1.0929E-28	106.86	0.12023	0.086513	0.12023	0.086513	0.09576	0.072796	0.12143	0.094005	0.24222	0.17345	0.24222	0.17345	NaN	NaN	0.12461	0.11352
ISLESSQAEPVK	12	0	1286.67	1231	1242	2.3083E-07	86.772	NaN	NaN	0.34421	0.24971	0.47303	0.35753	0.47303	0.35753	NaN	NaN	0.38798	0.27879	0.55189	0.49889	0.55189	0.49889
MSLESSQAEPVK	12	0	1304.63	1351	1362	2.1802E-09	104.24	NaN	NaN	0.25031	0.18296	NaN	NaN	0.29079	0.22346	NaN	NaN	0.31254	0.22441	NaN	NaN	0.19507	0.17472
DITGFQDSFQIPDHANGPLVVVK	23	0	2496.26	1439	1461	0.00028758	38.942	NaN	NaN	NaN	NaN	NaN	NaN	1.4082	1.0766	NaN	NaN	0.26607	0.19093	NaN	NaN	NaN	NaN
MFFNSPQPESAITR	14	0	1623.77	1465	1478	7.5927E-07	74.789	0.16373	0.13032	0.16373	0.13032	NaN	NaN	NaN	NaN	0.20611	0.16382	0.20611	0.16382	NaN	NaN	NaN	NaN
VHTTQEQEDNAIK	13	0	1511.72	1627	1639	0.054426	18.095	NaN	NaN	NaN	NaN	NaN	NaN	NaN	NaN	NaN	NaN	NaN	NaN	NaN	NaN	0.19074	0.17112
ETLQTAADGTR	11	0	1161.56	1647	1657	0.0018103	58.172	NaN	NaN	NaN	NaN	NaN	NaN	NaN	NaN	NaN	NaN	NaN	NaN	NaN	NaN	1.024	0.99917
VQPLEDHSVFQELFQTSR	18	0	2159.06	1669	1686	7.8311E-15	79.489	NaN	NaN	0.15467	0.12238	NaN	NaN	NaN	NaN	NaN	NaN	NaN	NaN	0.10721	0.10526	0.10721	0.10526
TSVGNIAVR	9	0	915.514	1722	1730	0.0018615	56.258	NaN	NaN	0.14658	0.11662	NaN	NaN	NaN	NaN	0.25771	0.20729	0.25771	0.20729	NaN	NaN	NaN	NaN
ISPVSLPQCATGEVVHIPIGPEDDTENK	28	0	3001.47	1733	1760	8.0756E-05	50.723	NaN	NaN	NaN	NaN	NaN	NaN	0.60099	0.46407	NaN	NaN	NaN	NaN	NaN	NaN	0.36626	0.3292
ESTPQTLDSSASR	13	0	1377.64	1764	1776	0.011449	36.944	NaN	NaN	NaN	NaN	NaN	NaN	0.41928	0.3472	NaN	NaN	NaN	NaN	NaN	NaN	0.42757	0.42459
IALQSPQPGHIINPASMK	18	0	1901.02	1821	1838	3.7932E-05	43.946	0.12995	0.094968	0.12995	0.094968	NaN	NaN	NaN	NaN	NaN	NaN	0.27102	0.19445	NaN	NaN	NaN	NaN
ISLASSQAEPVR	12	0	1256.67	1940	1951	2.2789E-15	138.45	NaN	NaN	0.15224	0.12288	0.85954	0.72432	0.85954	0.72432	0.22912	0.17429	0.22912	0.17429	0.7607	0.75933	0.7607	0.75933
ISLESSQAEPVR	12	0	1314.68	2299	2310	1.7359E-11	110.31	NaN	NaN	NaN	NaN	NaN	NaN	NaN	NaN	NaN	NaN	0.21892	0.16658	NaN	NaN	0.17681	0.17823
VMQTLTLGEDHGR	13	0	1455.71	2345	2357	0.0088105	28.433	NaN	NaN	NaN	NaN	0.14728	0.1243	0.14728	0.1243	NaN	NaN	NaN	NaN	NaN	NaN	0.14255	0.14324
LEPAIYVTR	9	0	1060.59	2370	2378	0.00084684	70.908	0.14107	0.11335	0.14107	0.11335	NaN	NaN	NaN	NaN	0.2394	0.19169	0.2394	0.19169	NaN	NaN	NaN	NaN
LPSSSPPLEPTDTSVTSR	18	0	1869.93	2421	2438	1.5951E-15	83.894	NaN	NaN	NaN	NaN	NaN	NaN	0.17965	0.14836	0.24042	0.1926	0.24042	0.1926	NaN	NaN	0.19071	0.18945
KLDTEVNVPR	10	1	1169.64	2491	2500	0.020091	33.89	NaN	NaN	NaN	NaN	NaN	NaN	NaN	NaN	NaN	NaN	NaN	NaN	NaN	NaN	0.38524	0.37949
TLEDLPGFQELCQAPSLVMDSVIVEK	26	0	2917.45	2512	2537	0.038231	19.825	NaN	NaN	NaN	NaN	NaN	NaN	0.13623	0.10701	NaN	NaN	NaN	NaN	NaN	NaN	0.20535	0.18881
SPEPVDTTSETQAR	14	0	1516.7	2545	2558	0.015051	33.842	NaN	NaN	NaN	NaN	NaN	NaN	NaN	NaN	0.32963	0.26073	0.32963	0.26073	NaN	NaN	0.5376	0.52097
LVVTEEPIPQR	11	0	1279.71	2564	2574	0.00036868	69.346	NaN	NaN	NaN	NaN	NaN	NaN	1.9737	1.6592	NaN	NaN	NaN	NaN	NaN	NaN	0.5263	0.53092
TQPLEELTSFQEETAK	16	0	1849.89	2628	2643	0.034342	26.837	NaN	NaN	NaN	NaN	NaN	NaN	NaN	NaN	NaN	NaN	NaN	NaN	NaN	NaN	0.25399	0.22986
TQPLEELTSFQEETAKR	17	1	2006	2628	2644	0.018418	29.027	NaN	NaN	NaN	NaN	NaN	NaN	0.22672	0.18793	NaN	NaN	NaN	NaN	NaN	NaN	NaN	NaN
IQLINDGVK	9	0	998.576	2667	2675	0.017992	53.751	NaN	NaN	0.18118	0.12758	NaN	NaN	NaN	NaN	NaN	NaN	NaN	NaN	NaN	NaN	NaN	NaN
IQLINDGVKEEPTAQR	16	1	1809.96	2667	2682	0.0061858	49.223	NaN	NaN	NaN	NaN	NaN	NaN	0.22389	0.18477	NaN	NaN	NaN	NaN	NaN	NaN	0.2599	0.258
AQALELAGLK	10	0	1012.59	2734	2743	0.0025949	66.056	NaN	NaN	NaN	NaN	NaN	NaN	0.14069	0.10985	NaN	NaN	NaN	NaN	NaN	NaN	0.12308	0.11295
GKVEADEEPSAVR	13	1	1385.68	2789	2801	0.010332	47.621	NaN	NaN	NaN	NaN	NaN	NaN	0.4424	0.3624	NaN	NaN	NaN	NaN	NaN	NaN	0.31173	0.30997
LESVEEQVSTVMK	13	0	1477.73	2996	3008	1.2204E-11	90.412	NaN	NaN	0.18922	0.13424	NaN	NaN	NaN	NaN	NaN	NaN	0.33511	0.23551	NaN	NaN	NaN	NaN
TASQETELQNPDDGAK	16	0	1702.76	3059	3074	4.0205E-06	56.339	NaN	NaN	NaN	NaN	NaN	NaN	0.36684	0.2836	NaN	NaN	NaN	NaN	NaN	NaN	0.30601	0.27642
VALDSEPKPR	10	1	1110.6	3140	3149	0.00076071	75.387	0.098564	0.076615	0.098564	0.076615	NaN	NaN	0.078921	0.065386	NaN	NaN	NaN	NaN	NaN	NaN	NaN	NaN

## Sheet: RawData_Preptides_RequantTRUE
Sequence	N-term cleavage window	C-term cleavage window	Amino acid before	First amino acid	Second amino acid	Second last amino acid	Last amino acid	Amino acid after	A Count	R Count	N Count	D Count	C Count	Q Count	E Count	G Count	H Count	I Count	L Count	K Count	M Count	F Count	P Count	S Count	T Count	W Count	Y Count	V Count	U Count	Length	Missed cleavages	Mass	Proteins	Leading razor protein	Start position	End position	Gene names	Protein names	Unique (Groups)	Unique (Proteins)	Charges	PEP	Score	Experiment Exp_14_1	Experiment Exp_14_2	Experiment Exp_21_1	Experiment Exp_21_2	Ratio H/L	Ratio H/L normalized
AAAAAAAAAAAAAAAGAAGK	PVSENAGRAAAAAAAA	AAAGAAGKETPAAGKA	R	A	A	G	K	E	17	0	0	0	0	0	0	2	0	0	0	1	0	0	0	0	0	0	0	0	0	20	0	1467.78	P55012;E9QM38	P55012	90	109	Slc12a2	Solute carrier family 12 member 2	yes	no	2;3	9.9696E-20	106.38		2		2	1.3617	1.1485
AAAAGAAAAAAAEGEAPAEMGALLLEK	________________	MGALLLEKEPRGAAER	M	A	A	E	K	E	14	0	0	0	0	0	4	3	0	0	3	1	1	0	1	0	0	0	0	0	0	27	0	2395.21	Q9Z148-2;Q9Z148-3	Q9Z148-2	2	28	Ehmt2	Histone-lysine N-methyltransferase EHMT2	yes	no	3	0.0043948	56.681				1	1.2775	1.1449
AAAAGAAAAAAAEGEAPAEMGALLLEKEPR	________________	LLLEKEPRGAAERVHS	M	A	A	P	R	G	14	1	0	0	0	0	5	3	0	0	3	1	1	0	2	0	0	0	0	0	0	30	1	2777.4	Q9Z148-2;Q9Z148-3	Q9Z148-2	2	31	Ehmt2	Histone-lysine N-methyltransferase EHMT2	yes	no	3	0.068192	57.21				1	0.66889	0.66701
AAAAGAVVASAASGPAEGK	________________	ASGPAEGKKITELRVI	M	A	A	G	K	K	9	0	0	0	0	0	1	3	0	0	0	1	0	0	1	2	0	0	0	2	0	19	0	1554.8	Q8CH25-2;Q8CH25	Q8CH25-2	2	20	Sltm	SAFB-like transcription modulator	yes	no	2	1.795E-27	149.73		1		1	1.09	0.91534
AAAAGAVVASAASGPAEGKK	________________	SGPAEGKKITELRVID	M	A	A	K	K	I	9	0	0	0	0	0	1	3	0	0	0	2	0	0	1	2	0	0	0	2	0	20	1	1682.9	Q8CH25-2;Q8CH25	Q8CH25-2	2	21	Sltm	SAFB-like transcription modulator	yes	no	2;3	2.1123E-13	107.72		2		2	1.2059	1.0274
AAAAPFQNSQASVGAPR	FSANPDTKAAAAPFQN	QASVGAPRHQPTSTSS	K	A	A	P	R	H	6	1	1	0	0	2	0	1	0	0	0	0	0	1	2	2	0	0	0	1	0	17	0	1641.82	F6R9G0	F6R9G0	181	197	Ep400		yes	yes	2;3	6.7567E-08	52.862	2		1	1	1.0383	0.83885
AAAAVVVPAEWIK	________________	VVPAEWIKNWEKSGRG	M	A	A	I	K	N	5	0	0	0	0	0	1	0	0	1	0	1	0	0	1	0	0	1	0	3	0	13	0	1323.76	B1AZI6;F6RBN0	B1AZI6	2	14	Thoc2	THO complex subunit 2	yes	yes	2	1.8232E-05	64.224		1		1	1.1458	0.96123
AAACVQLSHVPESK	IPLEAEEKAAACVQLS	LSHVPESKVEAHISLE	K	A	A	S	K	V	3	0	0	0	1	1	1	0	1	0	1	1	0	0	1	2	0	0	0	2	0	14	0	1495.75	F7DBB3;Q3URZ6	F7DBB3	1037	1050	Ahnak2		yes	no	2;3	0.0023865	28.812	2		1		2.0931	1.5012
AAAEIYEEFLAAFEGSDGNK	LKKKEDEKAAAEIYEE	FEGSDGNKVKTFVRGG	K	A	A	N	K	V	5	0	1	1	0	0	4	2	0	1	1	1	0	2	0	1	0	0	1	0	0	20	0	2130.97	Q6NV83-2;Q6NV83;Q6NV83-3;A0A087WRG2;A0A087WR93;A0A087WQT2	Q6NV83-2	112	131	U2surp	U2 snRNP-associated SURP motif-containing protein	yes	no	2;3	1.0308E-16	89.011		2		2	1.3875	1.0728
AAAGQESEGPAVGPPQPLGK	AAERGEMKAAAGQESE	GPPQPLGKELQDGAES	K	A	A	G	K	E	4	0	0	0	0	2	2	4	0	0	1	1	0	0	4	1	0	0	0	1	0	20	0	1859.94	A2BH40;E9QAQ7;A2BH40-3	A2BH40	50	69	Arid1a	AT-rich interactive domain-containing protein 1A	yes	no	2	0.040605	19.912	1				1.2833	0.89919
AAAIPPIVTK	DLKQLKQRAAAIPPIV	AIPPIVTKVHEPPRED	R	A	A	T	K	V	3	0	0	0	0	0	0	0	0	2	0	1	0	0	2	0	1	0	0	1	0	10	0	979.607	F8VQL9;Q9WU42;E9Q9V3;E9PY55;Q9WU42-2;F6Z4B2	F8VQL9	969	978	Ncor2	Nuclear receptor corepressor 2	no	no	2	0.005712	35.541	1		1		1.6481	1.1592
AAALEQFK	VVRGFDTRAAALEQFK	AAALEQFKSLGAEPLE	R	A	A	F	K	S	3	0	0	0	0	1	1	0	0	0	1	1	0	1	0	0	0	0	0	0	0	8	0	876.471	Q61941;E9Q8F4;Q8C9V5;Q8BGK0	Q61941	260	267	Nnt	NAD(P) transhydrogenase, mitochondrial	yes	no	2	0.00787	47.869				1	1.0985	0.99935
AAALGAGGGAGAGDDDFDQFDKPGAER	________________	FDKPGAERSWRRRAAD	M	A	A	E	R	S	7	1	0	5	0	1	1	7	0	0	1	1	0	2	1	0	0	0	0	0	0	27	1	2535.13	D3Z5I9;Q9CXK9;D3YV48;Q9CXK9-2	D3Z5I9	2	28	Rbm33	RNA-binding protein 33	yes	no	3	0.00064838	77.576		1		1	1.5212	1.3763
AAAQLGVEELQK	LRVLVAEKAAAQLGVE	LGVEELQKKLEMSELL	K	A	A	Q	K	K	3	0	0	0	0	2	2	1	0	0	2	1	0	0	0	0	0	0	0	1	0	12	0	1255.68	Z4YJU8;Q921M4-2;Q921M4;E9PUQ5;A2AN46	Z4YJU8	286	297	Golga2	Golgin subfamily A member 2	yes	no	2	0.00020634	62.088		1		1	1.2494	1.0308
AAASVLTTSMVTMEPGYLFLGSR	VRAFHFDKAAASVLTT	GYLFLGSRLGNSLLLK	K	A	A	S	R	L	3	1	0	0	0	0	1	2	0	0	3	0	2	1	1	3	3	0	1	2	0	23	0	2401.2	Q9EPU4	Q9EPU4	365	387	Cpsf1	Cleavage and polyadenylation specificity factor subunit 1	yes	yes	2;3	5.5087E-07	55.705		2		1	0.8896	0.8126
AAATAAAAPQQLSDEELFSQLR	________________	EELFSQLRRYGLSPGP	M	A	A	L	R	R	7	1	0	1	0	3	2	0	0	0	3	0	0	1	1	2	1	0	0	0	0	22	0	2287.14	E9QP59;Q9WU40;D3YU56;Q9WU40-2	E9QP59	2	23	Lemd3	Inner nuclear membrane protein Man1	yes	no	3	2.9573E-05	63.869				1	0.95487	0.96337
AAAVLSGASAGSPAGAPGGPGGLSAVGSGPR	________________	SAVGSGPRLRLLLLES	M	A	A	P	R	L	8	1	0	0	0	0	0	9	0	0	2	0	0	0	4	5	0	0	0	2	0	31	0	2503.28	Q9DBD5;Q9D4T3	Q9DBD5	2	32	Pelp1	Proline-, glutamic acid- and leucine-rich protein 1	yes	no	3	0.0005306	72.514		1		1	1.051	0.9693
AAAVQADDVEVLK	LADHLVKRAAAVQADD	ADDVEVLKVERIQLID	R	A	A	L	K	V	4	0	0	2	0	1	1	0	0	0	1	1	0	0	0	0	0	0	0	3	0	13	0	1327.7	Q6P4S8;K3W4P2	Q6P4S8	685	697	Ints1	Integrator complex subunit 1	yes	no	2	1.5364E-05	73.082			1		1.1718	0.84038
AAAYYVLAAYYSHLEGAR	SSYDPQMRAAAYYVLA	YSHLEGARFREQSQVL	R	A	A	A	R	F	6	1	0	0	0	0	1	1	1	0	2	0	0	0	0	1	0	0	4	1	0	18	0	1987.98	Q571H0;E9PU96	Q571H0	1683	1700	Urb1	Nucleolar pre-ribosomal-associated protein 1	yes	no	3	2.3647E-10	63.691	1	1		1	1.1875	1.0102
AACLESAQEPAGAWSNK	AFPPLPEKAACLESAQ	PAGAWSNKIRPIKASV	K	A	A	N	K	I	5	0	1	0	1	1	2	1	0	0	1	1	0	0	1	2	0	1	0	0	0	17	0	1788.81	Q8VDJ3;Q3U4Z7;A0A087WP83;A0A087WS92;A0A087WPC5;A0A087WQY9	Q8VDJ3	51	67	Hdlbp	Vigilin	yes	no	2	1.4883E-13	95.197		1		1	1.744	1.4832
AADFAQDIDINPGAVYK	KHPGMKVKAADFAQDI	INPGAVYKCRHCPYIN	K	A	A	Y	K	C	4	0	1	3	0	1	0	1	0	2	0	1	0	1	1	0	0	0	1	1	0	17	0	1806.88	B1AWL2;B1AWL4;B1AWL5	B1AWL2	1489	1505	Zfp462		yes	no	2	1.3404E-08	58.98	1		1		1.1735	0.85407
AADIEQVFR	________________	ADIEQVFRSFVVSKFR	M	A	A	F	R	S	2	1	0	1	0	1	1	0	0	1	0	0	0	1	0	0	0	0	0	1	0	9	0	1047.53	H9KV00;Q9QX47-3;Q9QX47;H9KV15;H9KV02	H9KV00	2	10	Son	Protein SON	no	no	2	2.918E-05	103.55	1	1		1	0.97917	0.82715
AADIIDGLR	LQRIYADKAADIIDGL	ADIIDGLRKNPSIAVP	K	A	A	L	R	K	2	1	0	2	0	0	0	1	0	2	1	0	0	0	0	0	0	0	0	0	0	9	0	942.513	Q60520;Q60520-1	Q60520	678	686	Sin3a	Paired amphipathic helix protein Sin3a	yes	no	2	0.00015077	90.15				1	NaN	NaN
AADISLDNLVEGK	EAVTPLTKAADISLDN	LDNLVEGKRKRRSNIS	K	A	A	G	K	R	2	0	1	2	0	0	1	1	0	1	2	1	0	0	0	1	0	0	0	1	0	13	0	1343.69	P70399;P70399-3;A2AU91;A2AU89;P70399-2;F6ZRL3	P70399	1599	1611	Tp53bp1;Trp53bp1	Tumor suppressor p53-binding protein 1	yes	no	2	9.4599E-08	86.944	1	1			0.96111	0.70977
AADSDLQITNAQTK	IMGREKLKAADSDLQI	QITNAQTKEEYTDDNA	K	A	A	T	K	E	3	0	1	2	0	2	0	0	0	1	1	1	0	0	0	1	2	0	0	0	0	14	0	1474.73	P97868-2;P97868;D3YZU8;P97868-3	P97868-2	41	54	Rbbp6	E3 ubiquitin-protein ligase RBBP6	yes	no	2	1.9889E-06	68.972	1				1.1219	0.81211
AADSGERPLATSPPGTVK	EPGLEAGRAADSGERP	TSPPGTVKSEEHQRQN	R	A	A	V	K	S	3	1	0	1	0	0	1	2	0	0	1	1	0	0	3	2	2	0	0	1	0	18	1	1752.9	F6ZBR8;O88286-3;O88286-2;O88286;G5E8J8	F6ZBR8	828	845	Wiz	Protein Wiz	yes	no	3	0.0013548	56.719		1		1	0.95654	0.86368
AADSICDGDLVDNQIR	KHLMLLSRAADSICDG	DLVDNQIRSKQNWSLL	R	A	A	I	R	S	2	1	1	4	1	1	0	1	0	2	1	0	0	0	0	1	0	0	0	1	0	16	0	1760.8	P35601-2;P35601;G3X8Z6;Q5U4B1;G3UWX1	P35601-2	894	909	Rfc1	Replication factor C subunit 1	yes	no	2	8.2866E-18	112.17		1		1	1.1008	1.0119
AADSQNSGEGNTSAAESSFSQEVAR	GGAESHQRAADSQNSG	SFSQEVAREQQPTSAS	R	A	A	A	R	E	5	1	2	1	0	2	3	2	0	0	0	0	0	1	0	6	1	0	0	1	0	25	0	2499.07	F6ZDS4;Q7M739	Q7M739	2099	2123	Tpr	Nucleoprotein TPR	no	no	3	0.00074622	40.986	1		1		1.324	1.0378
AADTQVSETLKR	________________	QVSETLKRFAVKVTTA	M	A	A	K	R	F	2	1	0	1	0	1	1	0	0	0	1	1	0	0	0	1	2	0	0	1	0	12	1	1317.69	E9PVA8	E9PVA8	2	13	Gcn1l1		yes	yes	2	0.00041073	60.161			1		1.1285	0.84485
AAEAFLR	WKEDLSRKAAEAFLRQ	KAAEAFLRQQQAAPNL	K	A	A	L	R	Q	3	1	0	0	0	0	1	0	0	0	1	0	0	1	0	0	0	0	0	0	0	7	0	776.418	Q6PGF5	Q6PGF5	678	684	Bms1		yes	yes	2	0.010895	62.717				1	0.38071	0.38057
AAEAGVTEEQYGYLGTSAK	YVMAVADKAAEAGVTE	GYLGTSAKQPGIQSPS	K	A	A	A	K	Q	4	0	0	0	0	1	3	3	0	0	1	1	0	0	0	1	2	0	2	1	0	19	0	1943.91	P14873	P14873	1049	1067	Map1b	Microtubule-associated protein 1B;MAP1B heavy chain;MAP1 light chain LC1	yes	yes	2	0.013875	25.186	1				0.85504	0.60013
AAECNIVVTQPR	DDFIQNDRAAECNIVV	NIVVTQPRRISAVAVA	R	A	A	P	R	R	2	1	1	0	1	1	1	0	0	1	0	0	0	0	1	0	1	0	0	2	0	12	0	1356.68	E9QNN1;O70133-2;O70133-3;Q3UR42;A0A087WPL5;O70133	E9QNN1	438	449	Dhx9	ATP-dependent RNA helicase A	no	no	2	1.3306E-12	128.68	1	1	1	1	1.0817	0.95759
AAEDDELEEEADWIYR	QLRSIPVKAAEDDELE	EEADWIYRNAFATPTI	K	A	A	Y	R	N	3	1	0	3	0	0	5	0	0	1	1	0	0	0	0	0	0	1	1	0	0	16	0	1952.83	Q62383	Q62383	307	322	Supt6h	Transcription elongation factor SPT6	yes	yes	2	7.3588E-08	56.514	1				1.3125	1.0187
AAEEAEEAREQAER	SEAEAARRAAEEAEEA	EAREQAEREAAQSRKQ	R	A	A	E	R	E	5	2	0	0	0	1	6	0	0	0	0	0	0	0	0	0	0	0	0	0	0	14	1	1587.71	Q9QXS1-2;Q9QXS1;Q9QXS1-10;Q9QXS1-9;Q9QXS1-12;Q9QXS1-11;Q9QXS1-13;Q9QXS1-5;Q9QXS1-16;Q9QXS1-4;Q9QXS1-14;Q9QXS1-6;Q9QXS1-7;Q9QXS1-8;Q9QXS1-15;E9Q3W4;Q9QXS1-3	Q9QXS1-3	2086	2099	Plec	Plectin	no	no	3	7.1105E-06	68.972	1				NaN	NaN
AAEGAAAQNEYEVK	KKQRDAARAAEGAAAQ	AQNEYEVKASEPEAQG	R	A	A	V	K	A	5	0	1	0	0	1	3	1	0	0	0	1	0	0	0	0	0	0	1	1	0	14	0	1449.67	Q9ESV0;F8WJA0	Q9ESV0	108	121	Ddx24	ATP-dependent RNA helicase DDX24	yes	no	2	4.2747E-05	42.52		1		1	0.97308	0.82293
AAEGASDPAGLSEGSGR	________________	GLSEGSGRDGAVDGCR	M	A	A	G	R	D	4	1	0	1	0	0	2	4	0	0	1	0	0	0	1	3	0	0	0	0	0	17	0	1530.69	Q6P5D8	Q6P5D8	2	18	Smchd1	Structural maintenance of chromosomes flexible hinge domain-containing protein 1	yes	yes	2	2.82E-08	67.685	1	1			1.3264	1.0925
AAEHPEPPKGELQLPPPPPPGHYGAWAAQELQAR	________________	AAQELQARLAEIGAPI	M	A	A	A	R	L	6	1	0	0	0	3	4	3	2	0	3	1	0	0	9	0	0	1	1	0	0	34	1	3635.83	Q3UJB0	Q3UJB0	2	35	Sf3b2		yes	yes	3;4;5	4.877E-10	94.264		3		2	0.82806	0.77564
AAEILYQLALK	RIMESRIRAAEILYQL	ILYQLALKQAQKYKIN	R	A	A	L	K	Q	3	0	0	0	0	1	1	0	0	1	3	1	0	0	0	0	0	0	1	0	0	11	0	1231.72	P27046	P27046	526	536	Man2a1	Alpha-mannosidase 2	yes	yes	2	0.000108	72.2		1		1	1.6028	1.3441
AAETPAVASCWSGPQVSPEHK	QSQSQPSKAAETPAVA	PQVSPEHKELSHSPPR	K	A	A	H	K	E	4	0	0	0	1	1	2	1	1	0	0	1	0	0	3	3	1	1	0	2	0	21	0	2208.03	Q8BTI8-3;Q8BTI8;Q8BTI8-2	Q8BTI8-3	1253	1273	Srrm2	Serine/arginine repetitive matrix protein 2	yes	no	3	1.659E-05	54.834			1		1.6894	1.2132
AAFAITSR	ITLYRHQKAAFAITSR	AAFAITSRRGPIPKAI	K	A	A	S	R	R	3	1	0	0	0	0	0	0	0	1	0	0	0	1	0	1	1	0	0	0	0	8	0	835.455	E9QAE3	E9QAE3	978	985	Btaf1		yes	yes	2	0.016653	36.381				1	1.0054	1.0053
AAFECMYTLLDSCLDR	DDGLDIRKAAFECMYT	LLDSCLDRLDIFEFLN	K	A	A	D	R	L	2	1	0	2	2	0	1	0	0	0	3	0	1	1	0	1	1	0	1	0	0	16	0	1963.85	Q6ZQ38	Q6ZQ38	1084	1099	Cand1	Cullin-associated NEDD8-dissociated protein 1	yes	yes	3	0.045422	10.615		1		1	0.88295	0.80266
AAFGGSGGRGSSSGGGYSSGSSSYGSGGR	ISSNVASKAAFGGSGG	SSYGSGGRQSGSRGGS	K	A	A	G	R	Q	2	2	0	0	0	0	0	12	0	0	0	0	0	1	0	10	0	0	2	0	0	29	1	2500.06	CON__P35908	CON__P35908	522	550			yes	yes	3	0.011097	62.67		1			NaN	NaN
AAFGILSYEHR	________________	GILSYEHRPLKRLRLG	M	A	A	H	R	P	2	1	0	0	0	0	1	1	1	1	1	0	0	1	0	1	0	0	1	0	0	11	0	1262.64	A2AGH8;A2AGH6-2;A2AGH9;A2AGH6	A2AGH8	2	12	Med12	Mediator of RNA polymerase II transcription subunit 12	yes	no	2	0.0025022	44.543			1		1.1693	0.94051
AAFGILSYEHRPLK	________________	SYEHRPLKRLRLGPPD	M	A	A	L	K	R	2	1	0	0	0	0	1	1	1	1	2	1	0	1	1	1	0	0	1	0	0	14	1	1600.87	A2AGH8;A2AGH6-2;A2AGH9;A2AGH6	A2AGH8	2	15	Med12	Mediator of RNA polymerase II transcription subunit 12	yes	no	3	0.035419	47.774			1		1.422	1.0671
AAFGISDSYVDGSSFDPQR	EKKNERLRAAFGISDS	GSSFDPQRRAREAKQI	R	A	A	Q	R	R	2	1	0	3	0	1	0	2	0	1	0	0	0	2	1	4	0	0	1	1	0	19	0	2017.9	Q8BTI8-3;Q8BTI8;Q8BTI8-2;A0A087WPS9	Q8BTI8-3	137	155	Srrm2	Serine/arginine repetitive matrix protein 2	no	no	2;3	1.3138E-06	50.358	2	1	1	1	1.3155	1.0632
AAFGISDSYVDGSSFDPQRR	EKKNERLRAAFGISDS	SSFDPQRRAREAKQIA	R	A	A	R	R	A	2	2	0	3	0	1	0	2	0	1	0	0	0	2	1	4	0	0	1	1	0	20	1	2174	Q8BTI8-3;Q8BTI8;Q8BTI8-2;A0A087WPS9	Q8BTI8-3	137	156	Srrm2	Serine/arginine repetitive matrix protein 2	no	no	3	0.0019915	35.625	1				1.4344	1.1818
AAGAAAIITEPEHTK	ARPATAGKAAGAAAII	ITEPEHTKERVKLEGS	K	A	A	T	K	E	5	0	0	0	0	0	2	1	1	2	0	1	0	0	1	0	2	0	0	0	0	15	0	1478.77	Q8BK67;A2AWQ2	Q8BK67	76	90	Rcc2	Protein RCC2	yes	no	2	0.00049042	40.278		1			0.93675	0.70179
AAGGAGAQVGGSISSGSSASSVTVTR	TCGQPADKAAGGAGAQ	ASSVTVTRSFRSVGGS	K	A	A	T	R	S	5	1	0	0	0	1	0	6	0	1	0	0	0	0	0	7	2	0	0	3	0	26	0	2221.09	P48678	P48678	600	625	Lmna	Prelamin-A/C;Lamin-A/C	yes	yes	3	0.011181	36.613		1		1	0.96571	0.88549
AAGLATMISTMRPDIDNMDEYVR	EIISNLAKAAGLATMI	DNMDEYVRNTTARAFA	K	A	A	V	R	N	3	2	1	3	0	0	1	1	0	2	1	0	3	0	1	1	2	0	1	1	0	23	1	2569.2	Q99NB9;G5E866	Q99NB9	603	625	Sf3b1	Splicing factor 3B subunit 1	yes	no	2;3	2.7091E-24	122.18		3		2	1.0977	1.0119
AAGPGLGSVAMGPR	GMGDPYSRAAGPGLGS	GSVAMGPRQHYPYGGP	R	A	A	P	R	Q	3	1	0	0	0	0	0	4	0	0	1	0	1	0	2	1	0	0	0	1	0	14	0	1239.64	A2BH40;E9QAQ7;A2BH40-4;A2BH40-2;A2BH40-3	A2BH40	1264	1277	Arid1a	AT-rich interactive domain-containing protein 1A	yes	no	2	1.5806E-05	56.286	1		1	1	1.2848	1.0372
AAGPLESSGKEEITQLK	QEELEKLRAAGPLESS	KEEITQLKERLEKEKR	R	A	A	L	K	E	2	0	0	0	0	1	3	2	0	1	2	2	0	0	1	2	1	0	0	0	0	17	1	1756.92	A2AVJ7;Q99PL5	A2AVJ7	1388	1404	Rrbp1	Ribosome-binding protein 1	yes	no	2	0.040605	40.493		1		1	1.781	1.5382
AAGSDLLDEVFFNSEVDEK	________________	FNSEVDEKVVSDLVGS	M	A	A	E	K	V	2	0	1	3	0	0	3	1	0	0	2	1	0	2	0	2	0	0	0	2	0	19	0	2083.96	E9QAP7	E9QAP7	2	20	Taf4a		yes	yes	2	4.9165E-07	61.87		1		1	1.2849	1.0924
AAGSGELGVTVK	ADFKVDTKAAGSGELG	GELGVTVKGPKGLEEL	K	A	A	V	K	G	2	0	0	0	0	0	1	3	0	0	1	1	0	0	0	1	1	0	0	2	0	12	0	1087.59	Q80X90	Q80X90	481	492	Flnb	Filamin-B	yes	yes	2	1.0798E-05	85.554	1		1		2.1978	1.5655
AAHIFNESLVCHQIR	CIKPNDKKAAHIFNES	SLVCHQIRYLGLLENV	K	A	A	I	R	Y	2	1	1	0	1	1	1	0	2	2	1	0	0	1	0	1	0	0	0	1	0	15	0	1793.9	P46735-2;E9QNH6;E9Q580;P46735;Q7TQD7	P46735-2	603	617	Myo1b	Unconventional myosin-Ib	yes	no	3	2.3257E-08	71.279		1		1	1.4372	1.3185
AAIAFLHALWQDR	WCPPLLHRAAIAFLHA	LHALWQDRRDSAMLVL	R	A	A	D	R	R	4	1	0	1	0	1	0	0	1	1	2	0	0	1	0	0	0	1	0	0	0	13	0	1510.8	Q6ZQH8	Q6ZQH8	983	995	Nup188	Nucleoporin NUP188 homolog	yes	yes	2;3	3.7307E-05	60.157		2		1	1.2131	1.0595
AAIASIPVGSFESGTTGRPGSTPR	PKAPQKVKAAIASIPV	GRPGSTPRQSSDSGVA	K	A	A	P	R	Q	3	2	0	0	0	0	1	4	0	2	0	0	0	1	3	4	3	0	0	1	0	24	1	2315.19	Q924A2;Q924A2-2;E9QP01	Q924A2	2084	2107	Cic	Protein capicua homolog	yes	no	3	0.030634	40.137	1				1.1755	0.96845
AAIGCGIVESILNWVK	QLSEKFIKAAIGCGIV	ESILNWVKFKAQIQLN	K	A	A	V	K	F	2	0	1	0	1	0	1	2	0	3	1	1	0	0	0	1	0	1	0	2	0	16	0	1728.92	Q01320	Q01320	400	415	Top2a	DNA topoisomerase 2-alpha	yes	yes	2;3	2.651E-08	70.197		2		1	1.4507	1.0962
AAIYLLISQLR	CHMLTCPRAAIYLLIS	YLLISQLRVLEVGALQ	R	A	A	L	R	V	2	1	0	0	0	1	0	0	0	2	3	0	0	0	0	1	0	0	1	0	0	11	0	1259.76	O35134	O35134	115	125	Polr1a	DNA-directed RNA polymerase I subunit RPA1	yes	yes	2	0.0030953	43.68		1		1	0.99978	0.91171
AALAEITEMVAQLHGTMIK	HADFRDCRAALAEITE	QLHGTMIKMENFQKLH	R	A	A	I	K	M	4	0	0	0	0	1	2	1	1	2	2	1	2	0	0	0	2	0	0	1	0	19	0	2026.06	F8VPU2	F8VPU2	718	736	Farp1	FERM, RhoGEF and pleckstrin domain-containing protein 1	yes	yes	3	0.011477	30.19				1	1.4302	1.2829
AALAHSEIATTQAASTK	QRLEEEHRAALAHSEI	TTQAASTKALPNGRDA	R	A	A	T	K	A	6	0	0	0	0	1	1	0	1	1	1	1	0	0	0	2	3	0	0	0	0	17	0	1669.86	Q9QXS1-2;Q9QXS1;Q9QXS1-10;Q9QXS1-9;Q9QXS1-12;Q9QXS1-11;Q9QXS1-13;Q9QXS1-5;Q9QXS1-16;Q9QXS1-4;Q9QXS1-14;Q9QXS1-6;Q9QXS1-7;Q9QXS1-8;Q9QXS1-15;E9Q3W4;F6R059;Q9QXS1-3	Q9QXS1-3	2604	2620	Plec	Plectin	no	no	2;3	1.4651E-13	98.281	2	2	1	1	1.8658	1.3412
AALDDRYHSDFSR	AYWPEAKRAALDDRYH	RYHSDFSRQDRFHDFD	R	A	A	S	R	Q	2	2	0	3	0	0	0	0	1	0	1	0	0	1	0	2	0	0	1	0	0	13	1	1551.71	D3YXK2;S4R1M2	D3YXK2	752	764	Safb	Scaffold attachment factor B1	yes	no	2;3;4	3.428E-05	69.92		3		1	1.1625	1.0176
AALDEAQGVGLDSTGYYDQEIYGGSDSR	IREIQGKKAALDEAQG	IYGGSDSRFAGYVTSI	K	A	A	S	R	F	3	1	0	4	0	2	2	5	0	1	2	0	0	0	0	3	1	0	3	1	0	28	0	2936.29	Q99NB9;G5E866;A0A087WNS2	Q99NB9	23	50	Sf3b1	Splicing factor 3B subunit 1	yes	no	2;3	7.3513E-08	60.797		1		2	1.2104	1.1458
AALDQDLCDQLDQLLQQQSVASTFLSDLK	MVLAPRCRAALDQDLC	STFLSDLKSRLPLRSG	R	A	A	L	K	S	3	0	0	5	1	6	0	0	0	0	7	1	0	1	0	3	1	0	0	1	0	29	0	3262.6	Q9QWF0	Q9QWF0	464	492	Chaf1a	Chromatin assembly factor 1 subunit A	yes	yes	3	3.1211E-05	44.31		1		1	1.7244	1.4408
AALDSSNLPLLLPGVEMEFWK	SLGISLARAALDSSNL	GVEMEFWKKVEECVGQ	R	A	A	W	K	K	2	0	1	1	0	0	2	1	0	0	5	1	1	1	2	2	0	1	0	1	0	21	0	2329.2	E9Q7L1;G3UX45	E9Q7L1	637	657	Urb2		yes	no	2;3	0.0006425	33.171		2			1.1699	0.90792
AALEEFSR	RVASAAAKAALEEFSR	AALEEFSRVREEVPLE	K	A	A	S	R	V	2	1	0	0	0	0	2	0	0	0	1	0	0	1	0	1	0	0	0	0	0	8	0	921.456	P97496-2;Q3UNN4;P97496	P97496-2	716	723	Smarcc1	SWI/SNF complex subunit SMARCC1	yes	no	2	0.00089708	89.698		2		1	1.1723	1.0807
AALEEVYPDLTPEENRR	FVDERRLRAALEEVYP	LTPEENRRNSLGGDVL	R	A	A	R	R	N	2	2	1	1	0	0	4	0	0	0	2	0	0	0	2	0	1	0	1	1	0	17	1	2000.98	Q9DBR1-2;Q9DBR1	Q9DBR1-2	660	676	Xrn2	5-3 exoribonuclease 2	yes	no	3	1.5245E-07	66.022				1	NaN	NaN
AALETDENLLLCAPTGAGK	RIQSKLYRAALETDEN	CAPTGAGKTNVALMCM	R	A	A	G	K	T	4	0	1	1	1	0	2	2	0	0	4	1	0	0	1	0	2	0	0	0	0	19	0	1942.97	Q6P4T2	Q6P4T2	491	509	Snrnp200	U5 small nuclear ribonucleoprotein 200 kDa helicase	yes	yes	2;3	1.0368E-26	121.26	2	1	2	1	1.3217	0.93677
AALGQGVAPVHTQK	GGKGLQGKAALGQGVA	VAPVHTQKTGPSVKAM	K	A	A	Q	K	T	3	0	0	0	0	2	0	2	1	0	1	1	0	0	1	0	1	0	0	2	0	14	0	1375.76	O08784;H3BL37;Q05CS0;H3BIX0	O08784	636	649	Tcof1	Treacle protein	yes	no	2;3	8.1333E-06	64.534	1	1	1	2	1.0655	0.76493
AALLAVNSAASLWGPYK	________________	ASLWGPYKDIWQTVGS	M	A	A	Y	K	D	5	0	1	0	0	0	0	1	0	0	3	1	0	0	1	2	0	1	1	1	0	17	0	1730.94	B9EJ54;E9Q880	B9EJ54	2	18	Nup205		yes	no	2	1.8131E-08	67.646		1		1	1.3975	1.1637
AALQENECLLASSTFAQAEVK	FDSAQSVRAALQENEC	TFAQAEVKNEAINGNL	R	A	A	V	K	N	5	0	1	0	1	2	3	0	0	0	3	1	0	1	0	2	1	0	0	1	0	21	0	2279.11	Q6PB66	Q6PB66	492	512	Lrpprc	Leucine-rich PPR motif-containing protein, mitochondrial	yes	yes	2;3	1.4393E-25	110.75		2		2	1.2235	1.0259
AALSGANVLTLIEK	ELHPSIMRAALSGANV	NVLTLIEKDIRTPNGL	R	A	A	E	K	D	3	0	1	0	0	0	1	1	0	1	3	1	0	0	0	1	1	0	0	1	0	14	0	1398.81	Q91ZX7	Q91ZX7	2362	2375	Lrp1	Prolow-density lipoprotein receptor-related protein 1;Low-density lipoprotein receptor-related protein 1 85 kDa subunit;Low-density lipoprotein receptor-related protein 1 515 kDa subunit;Low-density lipoprotein receptor-related protein 1 intracellular domain	yes	yes	2	5.7694E-06	67.136	1	1	1	1	1.5656	1.1734
AALSLPETASCDEIQGK	QCGPQAVKAALSLPET	SCDEIQGKWQDAHLSK	K	A	A	G	K	W	3	0	0	1	1	1	2	1	0	1	2	1	0	0	1	2	1	0	0	0	0	17	0	1788.86	O35134	O35134	836	852	Polr1a	DNA-directed RNA polymerase I subunit RPA1	yes	yes	2	1.2959E-08	61.962		1		1	0.90434	0.75249
AAMEALVVEVSK	AACITALRAAMEALVV	ALVVEVSKQPNIISQL	R	A	A	S	K	Q	3	0	0	0	0	0	2	0	0	0	1	1	1	0	0	1	0	0	0	3	0	12	0	1245.66	E9QNN1;O70133-2;O70133-3;A0A087WPL5;O70133	E9QNN1	1108	1119	Dhx9	ATP-dependent RNA helicase A	no	no	2;3	8.2595E-07	86.288	1	3		3	1.1661	0.97901
AANPVDFLSK	TSVTDFLRAANPVDFL	NPVDFLSKASEISIDD	R	A	A	S	K	A	2	0	1	1	0	0	0	0	0	0	1	1	0	1	1	1	0	0	0	1	0	10	0	1060.56	Q9DBE9	Q9DBE9	260	269	Ftsj3	pre-rRNA processing protein FTSJ3	yes	yes	2	0.00067422	58.63		1		1	0.97727	0.81557
AANQVEETLHTHLPQNPETNFR	LKSSFFDKAANQVEET	QNPETNFRDSSYPFAS	K	A	A	F	R	D	2	1	3	0	0	2	3	0	2	0	2	0	0	1	2	0	3	0	0	1	0	22	0	2545.23	A2A791;A2A791-2	A2A791	202	223	Zmym4	Zinc finger MYM-type protein 4	yes	no	3;4	0.00037069	32.227	2		1		1.1818	0.92058
AANSLEAFIFETQDK	LEKQEREKAANSLEAF	FIFETQDKLYQPEYQE	K	A	A	D	K	L	3	0	1	1	0	1	2	0	0	1	1	1	0	2	0	1	1	0	0	0	0	15	0	1682.82	Q9JKR6	Q9JKR6	739	753	Hyou1	Hypoxia up-regulated protein 1	yes	yes	2	0.006056	23.991		1			0.87194	0.68808
AAPCIYWLPLTESQIVQK	DDLFRKTKAAPCIYWL	TESQIVQKEAEQAERA	K	A	A	Q	K	E	2	0	0	0	1	2	1	0	0	2	2	1	0	0	2	1	1	1	1	1	0	18	0	2116.1	F6RJ39;Q9JIX8-4;Q9JIX8;Q9JIX8-3;Q9JIX8-2;B8JJ91;Q52KR6;B8JJ92	F6RJ39	1153	1170	Acin1	Apoptotic chromatin condensation inducer in the nucleus	yes	no	2;3	5.0073E-10	55.546	2	1	2	2	1.3321	1.0239
AAPGSGTSTFSFAPPSK	PTGSDSSRAAPGSGTS	FSFAPPSKGSLASTPA	R	A	A	S	K	G	3	0	0	0	0	0	0	2	0	0	0	1	0	2	3	4	2	0	0	0	0	17	0	1608.78	Q80U93	Q80U93	509	525	Nup214	Nuclear pore complex protein Nup214	yes	yes	2	3.256E-08	60.062	1			2	1.4153	1.1549
AAPLIVEVFNK	PLVHQVKKAAPLIVEV	LIVEVFNKVLHSSNPV	K	A	A	N	K	V	2	0	1	0	0	0	1	0	0	1	1	1	0	1	1	0	0	0	0	2	0	11	0	1199.69	Q8BHZ4	Q8BHZ4	547	557	Znf592	Zinc finger protein 592	yes	yes	2	0.00050347	44.564		1		1	1.2087	1.0019
AAPQSPSVPK	QELVNQSKAAPQSPSV	PQSPSVPKKPGPPVLS	K	A	A	P	K	K	2	0	0	0	0	1	0	0	0	0	0	1	0	0	3	2	0	0	0	1	0	10	0	980.529	Q99P88	Q99P88	988	997	Nup155	Nuclear pore complex protein Nup155	yes	yes	2	0.0074426	33.89		1		1	0.74092	0.61787
AAPVTGGMGAVLMR	IKKDQFLRAAPVTGGM	GMGAVLMRKMGWREGE	R	A	A	M	R	K	3	1	0	0	0	0	0	3	0	0	1	0	2	0	1	0	1	0	0	2	0	14	0	1329.69	H9KV00;Q9QX47-3;Q9QX47;H9KV02	H9KV00	2319	2332	Son	Protein SON	yes	no	2	2.9417E-06	74.987	1		1		1.117	0.8744
AAQHDVAETILLK	SKTPAVSKAAQHDVAE	VAETILLKSVLLQVIC	K	A	A	L	K	S	3	0	0	1	0	1	1	0	1	1	2	1	0	0	0	0	1	0	0	1	0	13	0	1407.77	Q571H0;E9PU96	Q571H0	543	555	Urb1	Nucleolar pre-ribosomal-associated protein 1	yes	no	2;3	0.00024923	51.726	2				1.2276	0.89569
AAQHGVCSVLK	HAKPKIRKAAQHGVCS	HGVCSVLKGSDFMFGE	K	A	A	L	K	G	2	0	0	0	1	1	0	1	1	0	1	1	0	0	0	1	0	0	0	2	0	11	0	1168.6	Q6P5B0;Q3UJA1	Q6P5B0	255	265	Rrp12	RRP12-like protein	yes	no	2;3	2.0719E-07	114.72		2		1	0.98436	0.78191
AAQLTSFPK	YYGRDGGKAAQLTSFP	AQLTSFPKVATSFRCP	K	A	A	P	K	V	2	0	0	0	0	1	0	0	0	0	1	1	0	1	1	1	1	0	0	0	0	9	0	961.523	D3YUW8;D3YUX1;Q8BZH4;B9EIG6;Q0VGT3	D3YUW8	383	391	Pogz	Pogo transposable element with ZNF domain	yes	no	2	0.0037045	64.654		1			NaN	NaN
AAQLYVSSNSTLSSR	REREEFARAAQLYVSS	SNSTLSSRFTHAKEEE	R	A	A	S	R	F	2	1	1	0	0	1	0	0	0	0	2	0	0	0	0	5	1	0	1	1	0	15	0	1582.8	D6RET6;Q9DBM1	D6RET6	554	568	Gpatch1	G patch domain-containing protein 1	yes	no	2	0.041465	30.536		1			0.99932	0.83236
AAQNSGEAEYIEK	NVEELKRKAAQNSGEA	GEAEYIEKVVYSVKQN	K	A	A	E	K	V	3	0	1	0	0	1	3	1	0	1	0	1	0	0	0	1	0	0	1	0	0	13	0	1408.65	P02469;E9QN70	P02469	1662	1674	Lamb1	Laminin subunit beta-1	yes	no	2	0.014042	25.53	1				0.72425	0.53071
AASAAATAAASAATAASAASGSPGSGEGSAGGEK	________________	EGSAGGEKRPAASSAA	M	A	A	E	K	R	15	0	0	0	0	0	2	6	0	0	0	1	0	0	1	7	2	0	0	0	0	34	0	2720.25	Q62318;Q62318-2	Q62318	2	35	Trim28	Transcription intermediary factor 1-beta	yes	no	3	0.019351	49.209		1			1.2877	0.98633
AASIQNTVQNLR	ILILDSLKAASIQNTV	QNTVQNLREYLEVEWE	K	A	A	L	R	E	2	1	2	0	0	2	0	0	0	1	1	0	0	0	0	1	1	0	0	1	0	12	0	1313.71	E9Q1L5;Q8BUH8	E9Q1L5	903	914	Senp7	Sentrin-specific protease 7	yes	no	2	2.613E-10	100.93		1		1	1.3155	1.1981
AASITSEVFNK	GELNLMKKAASITSEV	ITSEVFNKFFKERVME	K	A	A	N	K	F	2	0	1	0	0	0	1	0	0	1	0	1	0	1	0	2	1	0	0	1	0	11	0	1165.6	G3X956;Q920B9	G3X956	186	196	Supt16;Supt16h	FACT complex subunit SPT16	yes	no	2	1.3333E-06	88.596		1		1	1.3248	1.1109
AASLGSSQPSRPHVGEAATATK	KKGSDEKKAASLGSSQ	GEAATATKVTASSAAT	K	A	A	T	K	V	5	1	0	0	0	1	1	2	1	0	1	1	0	0	2	4	2	0	0	1	0	22	1	2122.08	P51125-3;Q8CE80;P51125-2;P51125-6;P51125	P51125-3	49	70	Cast	Calpastatin	yes	no	3	0.065475	35.195		1		1	1.5341	1.3912
AASNCGIVESILNWVK	QLSEKFFKAASNCGIV	ESILNWVKFKAQTQLN	K	A	A	V	K	F	2	0	2	0	1	0	1	1	0	2	1	1	0	0	0	2	0	1	0	2	0	16	0	1759.89	Q64511	Q64511	410	425	Top2b	DNA topoisomerase 2-beta	yes	yes	2;3	1.9346E-09	80.738		2		2	1.5858	1.2483
AASVEAQAHTELLK	GLEIQNLKAASVEAQA	QAHTELLKQELESSQL	K	A	A	L	K	Q	4	0	0	0	0	1	2	0	1	0	2	1	0	0	0	1	1	0	0	1	0	14	0	1466.77	E9QAH1;E9PVZ8	E9QAH1	1306	1319	Golgb1		yes	no	3	0.013323	26.232	1		1		1.4742	1.0632
AASWVHFDNLK	SAEAEKPKAASWVHFD	WVHFDNLKGGKQIKTY	K	A	A	L	K	G	2	0	1	1	0	0	0	0	1	0	1	1	0	1	0	1	0	1	0	1	0	11	0	1286.64	P53569	P53569	679	689	Cebpz	CCAAT/enhancer-binding protein zeta	yes	yes	3	0.00039676	57.149		1		1	1.1272	0.94255
AATAGGGPGAAAGAVGAGGAAAASGLAVYR	________________	ASGLAVYRRKDGGPAS	M	A	A	Y	R	R	13	1	0	0	0	0	0	9	0	0	1	0	0	0	1	1	1	0	1	2	0	30	0	2370.2	P97496-2;Q3UNN4;P97496;Q3UZD0	P97496-2	2	31	Smarcc1	SWI/SNF complex subunit SMARCC1	yes	no	2;3	4.3878E-07	92.258		2		2	1.1766	1.0483
AATENSENDITMQSLPK	TDENVNEKAATENSEN	ITMQSLPKGTVIVQPE	K	A	A	P	K	G	2	0	2	1	0	1	2	0	0	1	1	1	1	0	1	2	2	0	0	0	0	17	0	1847.86	Q61687;F6RDB7;A0A0G2JFA5;Q8C2S3;Q3UY26;A6PWK7;A0A0G2JFG6;A0A0G2JF42;A6PWK8;A0A0G2JGH3;Q3TA30;A6PWK9	Q61687	106	122	Atrx	Transcriptional regulator ATRX	yes	no	2	5.2581E-10	72.583	1	1		1	0.97357	0.76569
AATEPPSLR	________________	ATEPPSLREQAEMDDA	M	A	A	L	R	E	2	1	0	0	0	0	1	0	0	0	1	0	0	0	2	1	1	0	0	0	0	9	0	940.498	Q61136	Q61136	2	10	Prpf4b	Serine/threonine-protein kinase PRP4 homolog	yes	yes	2	0.0010867	60.828		1			1.002	0.84277
AATGAISAVFGR	AQEVKRFRAATGAISA	AISAVFGRSQSLPGAD	R	A	A	G	R	S	4	1	0	0	0	0	0	2	0	1	0	0	0	1	0	1	1	0	0	1	0	12	0	1119.6	E9QLK7;E9PZA7;E9PWT1;F7CGG2;Q80YV3	E9QLK7	2043	2054	Trrap	Transformation/transcription domain-associated protein	yes	no	2	2.918E-05	77.597	1	1	1		1.4058	1.1326
AATLAQELEK	LKEEASKRAATLAQEL	TLAQELEKFNRDQKAD	R	A	A	E	K	F	3	0	0	0	0	1	2	0	0	0	2	1	0	0	0	0	1	0	0	0	0	10	0	1072.58	Q9CU62	Q9CU62	386	395	Smc1a	Structural maintenance of chromosomes protein 1A	yes	yes	2	1.6096E-06	93.096		1		1	1.3047	1.0933
AATSPALFNR	SSEGLKDRAATSPALF	TSPALFNRCVLNWFGD	R	A	A	N	R	C	3	1	1	0	0	0	0	0	0	0	1	0	0	1	1	1	1	0	0	0	0	10	0	1046.55	Q9JHU4	Q9JHU4	3077	3086	Dync1h1	Cytoplasmic dynein 1 heavy chain 1	yes	yes	2	1.3405E-05	76.943	2		1		1.4708	1.1223
AATYMIICQISVK	KSSLPDYRAATYMIIC	IICQISVKVTMEDTFV	R	A	A	V	K	V	2	0	0	0	1	1	0	0	0	3	0	1	1	0	0	1	1	0	1	1	0	13	0	1496.77	G3X9B1	G3X9B1	259	271	Heatr1		yes	yes	2	2.6109E-05	64.313		1		1	1.4362	1.1986
AAVENLPTFLVELSR	AAQKFLERAAVENLPT	TFLVELSRVLANPGNS	R	A	A	S	R	V	2	1	1	0	0	0	2	0	0	0	3	0	0	1	1	1	1	0	0	2	0	15	0	1657.9	P70168	P70168	28	42	Kpnb1	Importin subunit beta-1	yes	yes	2	0.029691	18.2		1			0.94312	0.77606
AAVEQLLK	NVLWEEGKAAVEQLLK	AAVEQLLKFMVHPAIS	K	A	A	L	K	F	2	0	0	0	0	1	1	0	0	0	2	1	0	0	0	0	0	0	0	1	0	8	0	870.517	Q80X82;F8WJD4	Q80X82	234	241	Sympk	Symplekin	yes	no	2	0.0036844	77.072		1		1	1.5417	1.2874
AAVESLGFILFR	DVNDDVRRAAVESLGF	SLGFILFRTPEQCPSV	R	A	A	F	R	T	2	1	0	0	0	0	1	1	0	1	2	0	0	2	0	1	0	0	0	1	0	12	0	1321.74	Q3TXS7	Q3TXS7	617	628	Psmd1	26S proteasome non-ATPase regulatory subunit 1	yes	yes	2	5.3603E-05	67.385		1		1	1.4639	1.3286
AAVIGDVIR	IKCHWTERAAVIGDVI	AVIGDVIRVYSGHQGR	R	A	A	I	R	V	2	1	0	1	0	0	0	1	0	2	0	0	0	0	0	0	0	0	0	2	0	9	0	912.539	Q9JIK5	Q9JIK5	496	504	Ddx21	Nucleolar RNA helicase 2	yes	yes	2	0.0048097	85.67		1		1	1.5142	1.3942
AAVLFATDIAAR	YNEFVRKRAAVLFATD	FATDIAARGLDFPAVN	R	A	A	A	R	G	5	1	0	1	0	0	0	0	0	1	1	0	0	1	0	0	1	0	0	1	0	12	0	1217.68	Q80Y44	Q80Y44	366	377	Ddx10	Probable ATP-dependent RNA helicase DDX10	yes	yes	2	8.4208E-05	56.205		1		1	1.0098	0.91781
AAVLQQVLERPELNK	________________	LERPELNKLPKSTQNK	M	A	A	N	K	L	2	1	1	0	0	2	2	0	0	0	3	1	0	0	1	0	0	0	0	2	0	15	1	1706.97	Q7M739	Q7M739	2	16	Tpr		yes	yes	2;3	1.2457E-07	95.264	1	2	1	2	1.1415	0.89702
AAVLVQQWVSYADTELIPAACGATLPALGLR	LGGPGGSRAAVLVQQW	TLPALGLRGPGQDPQA	R	A	A	L	R	G	7	1	0	1	1	2	1	2	0	1	5	0	0	0	2	1	2	1	1	3	0	31	0	3253.72	Q9Z1Q9;Q790I0;G3UY93;G3UZ22	Q9Z1Q9	92	122	Vars	Valine--tRNA ligase	yes	no	3	0.0098852	27.119		1		1	0.90432	0.82352
AAVMHDILDMMPEGIK	SHFDLELRAAVMHDIL	DMMPEGIKQNKARTIL	R	A	A	I	K	Q	2	0	0	2	0	0	1	1	1	2	1	1	3	0	1	0	0	0	0	1	0	16	0	1769.85	Q99PV0;B7ZC27	Q99PV0	687	702	Prpf8	Pre-mRNA-processing-splicing factor 8	yes	no	2;3	3.0445E-12	91.657	2	2	1	2	1.2772	0.94425
AAVPLNNLQEQLQR	________________	NLQEQLQRHSARKLNN	M	A	A	Q	R	H	2	1	2	0	0	3	1	0	0	0	3	0	0	0	1	0	0	0	0	1	0	14	0	1592.86	O88700	O88700	2	15	Blm	Bloom syndrome protein homolog	yes	yes	2	2.17E-06	75.589		1		1	1.026	0.93741
AAVPSGASTGIYEALELR	YTAKGLFRAAVPSGAS	IYEALELRDNDKTRFM	R	A	A	L	R	D	4	1	0	0	0	0	2	2	0	1	2	0	0	0	1	2	1	0	1	1	0	18	0	1803.94	Q5FW97;P17182;B1ARR7;B0QZL1;B1ARR6;D3YVD3;D3Z2S4;D3Z6E4;Q545V3;P17183;Q5SX61;Q5SX60;Q5SX59;P21550	Q5FW97	33	50	Eno1;Eno2;Eno3	Alpha-enolase;Enolase;Gamma-enolase;Beta-enolase	yes	no	2;3	8.3885E-07	54.103	2	1	1	1	0.64287	0.50182
AAVQCLQALR	SHIKEVRRAAVQCLQA	VQCLQALRGVPSKFEL	R	A	A	L	R	G	3	1	0	0	1	2	0	0	0	0	2	0	0	0	0	0	0	0	0	1	0	10	0	1128.61	G3X9B1	G3X9B1	937	946	Heatr1		yes	yes	2	0.00013688	76.1				1	0.97867	0.97798
AAVTSLFAK	TMLSAEEKAAVTSLFA	AVTSLFAKVKVDEVGG	K	A	A	A	K	V	3	0	0	0	0	0	0	0	0	0	1	1	0	1	0	1	1	0	0	1	0	9	0	906.517	CON__Q3SX09	CON__Q3SX09	64	72			yes	yes	2	0.018189	56.432	1				0.12772	0.093754
AAVVASPLLDQQR	SAGKKERKAAVVASPL	SPLLDQQRNSKGNQSK	K	A	A	Q	R	N	3	1	0	1	0	2	0	0	0	0	2	0	0	0	1	1	0	0	0	2	0	13	0	1366.76	E9Q784	E9Q784	237	249	Zc3h13		yes	yes	2	1.5774E-05	71.806	1		1		1.2248	0.9624
AAVYSGISFK	________________	VYSGISFKLKSKTTSW	M	A	A	F	K	L	2	0	0	0	0	0	0	1	0	1	0	1	0	1	0	2	0	0	1	1	0	10	0	1041.55	E9Q7L1;G3UX45	E9Q7L1	2	11	Urb2		yes	no	2	0.00031818	64.82		2		1	1.2005	1.0024
AAWTDTALTSK	FGKQSDGKAAWTDTAL	TDTALTSKKPKLESRS	K	A	A	S	K	K	3	0	0	1	0	0	0	0	0	0	1	1	0	0	0	1	3	1	0	0	0	11	0	1163.58	A2A7B5	A2A7B5	757	767	Prdm2		yes	yes	2	0.014437	24.352	1		1		1.2426	0.90094
AAYEAELGDAR	SREVSGIKAAYEAELG	EAELGDARKTLDSVAK	K	A	A	A	R	K	4	1	0	1	0	0	2	1	0	0	1	0	0	0	0	0	0	0	1	0	0	11	0	1164.54	P48678;P48678-2;D3YUF7	P48678	79	89	Lmna	Prelamin-A/C;Lamin-A/C	yes	no	2	0.00061153	42.976	1		1		1.1551	0.92701
AAYFGIYDTAK	VQGIIIYRAAYFGIYD	FGIYDTAKGMLPDPKN	R	A	A	A	K	G	3	0	0	1	0	0	0	1	0	1	0	1	0	1	0	0	1	0	2	0	0	11	0	1218.59	Q545A2;P51881	Q545A2	189	199	Slc25a5	ADP/ATP translocase 2;ADP/ATP translocase 2, N-terminally processed	yes	no	2	0.058803	17.211	1				0.79552	0.57997
AAYFGVYDTAK	VQGIIIYRAAYFGVYD	FGVYDTAKGMLPDPKN	R	A	A	A	K	G	3	0	0	1	0	0	0	1	0	0	0	1	0	1	0	0	1	0	2	1	0	11	0	1204.58	P48962	P48962	189	199	Slc25a4	ADP/ATP translocase 1	yes	yes	2	0.0086861	28.903	1				0.53523	0.37409
AAYHPEFPTVLTALEIDNAVVANSLIDMR	EVYDVRLRAAYHPEFP	ANSLIDMRSIETVLLI	R	A	A	M	R	S	5	1	2	2	0	0	2	0	1	2	3	0	1	1	2	1	2	0	1	3	0	29	0	3169.61	Q924W5	Q924W5	584	612	Smc6	Structural maintenance of chromosomes protein 6	yes	yes	3	4.5681E-16	80.02		1			1.0577	0.87142
AAYLNLSQEPAHPAMALHAR	VIEEQLRRAAYLNLSQ	PAMALHARFAEAECLA	R	A	A	A	R	F	6	1	1	0	0	1	1	0	2	0	3	0	1	0	2	1	0	0	1	0	0	20	0	2160.09	E9Q614;B1AR17;F7C528	E9Q614	1832	1851	Chd3		yes	no	3;4	6.7412E-06	41.513	2		1		1.3423	1.0845
AAYLNMSEDPSHPSMALNTR	VIEEQLRRAAYLNMSE	PSMALNTRFAEVECLA	R	A	A	T	R	F	3	1	2	1	0	0	1	0	1	0	2	0	2	0	2	3	1	0	1	0	0	20	0	2204	E9QAS4;Q6PDQ2;E9QAS5	E9QAS4	1792	1811	Chd4	Chromodomain-helicase-DNA-binding protein 4	yes	no	2;3	1.8817E-16	86.748	2	2	1		1.1871	0.93068
ACCISTGGHSQCSESLPVR	PGTLYKLRACCISTGG	CSESLPVRTLSLAPGQ	R	A	C	V	R	T	1	1	0	0	3	1	1	2	1	1	1	0	0	0	1	4	1	0	0	1	0	19	0	2104.91	Q6NWW9	Q6NWW9	650	668	Fndc3b	Fibronectin type III domain-containing protein 3B	yes	yes	3	1.8772E-12	65.423		1			1.5784	1.3301
ACGLVASNLNLKPGECLK	________________	LKPGECLKVRGEVASD	M	A	C	L	K	V	2	0	2	0	2	0	1	2	0	0	4	2	0	0	1	1	0	0	0	1	0	18	1	1943	P16045	P16045	2	19	Lgals1	Galectin-1	yes	yes	2	0.0065227	65.105	1	1			0.61799	0.46142
ACILCVHPR	YSSNQTVKACILCVHP	CILCVHPRTRVVRLSL	K	A	C	P	R	T	1	1	0	0	2	0	0	0	1	1	1	0	0	0	1	0	0	0	0	1	0	9	0	1124.56	Q6NS46	Q6NS46	329	337	Pdcd11	Protein RRP5 homolog	yes	yes	2;3	0.0011515	62.338	2	2	1	2	1.0868	0.94375
ACINTLQFLYGR	EKTDNDIRACINTLQF	TLQFLYGRGRRELSVK	R	A	C	G	R	G	1	1	1	0	1	1	0	1	0	1	2	0	0	1	0	0	1	0	1	0	0	12	0	1454.73	Q8BIW9	Q8BIW9	545	556	Chtf18	Chromosome transmission fidelity protein 18 homolog	yes	yes	2	0.017487	27.681				1	1.5122	1.5194
ACIPQSFTVDSSK	PGLSSCVRACIPQSFT	SFTVDSSKAGLAPLEV	R	A	C	S	K	A	1	0	0	1	1	1	0	0	0	1	0	1	0	1	1	3	1	0	0	1	0	13	0	1438.68	Q80X90	Q80X90	1437	1449	Flnb	Filamin-B	yes	yes	2	1.9461E-09	100.22	2	1	2		1.8105	1.2885
ACLQVGTSEEMK	ELKARTAKACLQVGTS	VGTSEEMKMLRTESDD	K	A	C	M	K	M	1	0	0	0	1	1	2	1	0	0	1	1	1	0	0	1	1	0	0	1	0	12	0	1351.61	Q80U93	Q80U93	721	732	Nup214	Nuclear pore complex protein Nup214	yes	yes	2	0.012115	33.589			1		1.4941	1.0714
ACQLPLFSYIVER	IILGSKERACQLPLFS	LFSYIVERLCACCYEQ	R	A	C	E	R	L	1	1	0	0	1	1	1	0	0	1	2	0	0	1	1	1	0	0	1	1	0	13	0	1594.82	E9QLK7;E9PZA7;E9PWT1;F7CGG2	E9QLK7	1132	1144	Trrap		yes	no	2;3	4.357E-05	58.32		3		1	0.86926	0.72561
ACQLSVVVDDKK	PLHVFAPRACQLSVVV	SVVVDDKKFVSNITRL	R	A	C	K	K	F	1	0	0	2	1	1	0	0	0	0	1	2	0	0	0	1	0	0	0	3	0	12	1	1360.7	J3QNW0;P13864;P13864-2	P13864	1341	1352	Dnmt1	Cytosine-specific methyltransferase;DNA (cytosine-5)-methyltransferase 1	no	no	2;3	0.00014183	72.891		2		2	1.4163	1.202
ACTQLVDNLVEHILK	SSYKPVKKACTQLVDN	NLVEHILKYEESLADS	K	A	C	L	K	Y	1	0	1	1	1	1	1	0	1	1	3	1	0	0	0	0	1	0	0	2	0	15	0	1751.92	Q6KCD5;Q6KCD5-2	Q6KCD5	1964	1978	Nipbl	Nipped-B-like protein	yes	no	3	7.1752E-06	44.925	1	1		1	1.4129	1.0689
ACVAGTSDAEAVK	RGFEKKAKACVAGTSD	TSDAEAVKVLEHRLKE	K	A	C	V	K	V	4	0	0	1	1	0	1	1	0	0	0	1	0	0	0	1	1	0	0	2	0	13	0	1277.59	A0A087WQQ5;F8VQC7;A0A087WS29;A0A087WP85;A0A087WP14;A0A087WPX0;A0A087WNW3;A0A087WQI3;A0A087WQ25;A0A087WRS1;A0A087WQF8;A0A087WP48;A0A087WS04;A0A087WQG4;A0A087WQD0;A0A087WPW5;A0A087WS23;Q61595-5;Q61595;Q61595-3;Q61595-10;Q61595-7;Q61595-11;Q61595-6;Q61595-9;Q61595-15;Q61595-2;Q61595-12;Q61595-16;Q61595-14;Q61595-4;Q61595-8;Q61595-13	A0A087WQQ5	1051	1063	Ktn1	Kinectin	no	no	2	2.6766E-05	69.352		1		1	1.1847	0.98742
ACVDTALENLSTLK	LLNSQALKACVDTALE	LENLSTLKMKVAEVLA	K	A	C	L	K	M	2	0	1	1	1	0	1	0	0	0	3	1	0	0	0	1	2	0	0	1	0	14	0	1533.77	P19096	P19096	1221	1234	Fasn	Fatty acid synthase;[Acyl-carrier-protein] S-acetyltransferase;[Acyl-carrier-protein] S-malonyltransferase;3-oxoacyl-[acyl-carrier-protein] synthase;3-oxoacyl-[acyl-carrier-protein] reductase;3-hydroxyacyl-[acyl-carrier-protein] dehydratase;Enoyl-[acyl-carrier-protein] reductase;Oleoyl-[acyl-carrier-protein] hydrolase	yes	yes	2	0.01334	33.842	2		1		0.53666	0.39535
ACVQGECGVCHYCR	RVRCRKCKACVQGECG	CGVCHYCRDMKKFGGP	K	A	C	C	R	D	1	1	0	0	4	1	1	2	1	0	0	0	0	0	0	0	0	0	1	2	0	14	0	1754.67	P59997;F6YRW4;H3BLD4	P59997	576	589	Kdm2a	Lysine-specific demethylase 2A	yes	no	3	6.022E-07	64.104		2		1	1.4184	1.3845
ACVTYFPR	QSALEGMKACVTYFPR	ACVTYFPRACGSLKGK	K	A	C	P	R	A	1	1	0	0	1	0	0	0	0	0	0	0	0	1	1	0	1	0	1	1	0	8	0	1012.48	Q9DBD5	Q9DBD5	201	208	Pelp1	Proline-, glutamic acid- and leucine-rich protein 1	yes	yes	2	0.0024459	75.738		1		1	1.0436	0.96258
ADAELCADKEEQFELDREPTPGR	LPLWSEGRADAELCAD	DREPTPGRNRKVRGGK	R	A	D	G	R	N	3	2	0	3	1	1	5	1	0	0	2	1	0	1	2	0	1	0	0	0	0	23	2	2675.21	Q8K284;Q8K284-2	Q8K284	1177	1199	Gtf3c1	General transcription factor 3C polypeptide 1	yes	no	3;4	3.5046E-05	74.364	2		1		1.0354	1.134
ADAFGDELFSVFEDDSTSAAGAK	________________	STSAAGAKKDKEKEKW	M	A	D	A	K	K	5	0	0	4	0	0	2	2	0	0	1	1	0	3	0	3	1	0	0	1	0	23	0	2349.03	Q9CZU3	Q9CZU3	2	24	Skiv2l2	Superkiller viralicidic activity 2-like 2	yes	yes	2	2.9488E-12	86.557		1		1	1.0355	0.85377
ADATLIPNPLDQTCIHPESYDIAVR	KLGKKKNKADATLIPN	ESYDIAVRFLSFIGGT	K	A	D	V	R	F	3	1	1	3	1	1	1	0	1	3	2	0	0	0	3	1	2	0	1	1	0	25	0	2808.38	F8WGW3;Q497V5;Q497V5-2	F8WGW3	800	824	Srbd1	S1 RNA-binding domain-containing protein 1	yes	no	3	7.7934E-09	64.589				1	0.93211	0.92569
ADCLMGEFK	VYNSHSLRADCLMGEF	DCLMGEFKIDVGFVYD	R	A	D	F	K	I	1	0	0	1	1	0	1	1	0	0	1	1	1	1	0	0	0	0	0	0	0	9	0	1069.46	Q69ZN7;E9Q390;Q69ZN7-4;Q69ZN7-2;Q69ZN7-3	Q69ZN7	273	281	Myof	Myoferlin	yes	no	2	0.0029674	43.492	1		1	1	1.6397	1.1903
ADDGFQLLLMTPK	SMALLDSKADDGFQLL	QLLLMTPKPMIQAFDH	K	A	D	P	K	P	1	0	0	2	0	1	0	1	0	0	3	1	1	1	1	0	1	0	0	0	0	13	0	1447.74	Q8R5K4;Q8R5K4-2	Q8R5K4	458	470	Nol6	Nucleolar protein 6	yes	no	2	1.0257E-19	113.76		2		1	1.1662	0.97242
ADDLLPLGDQTQDGDFGSR	KEKEVIMRADDLLPLG	QDGDFGSRLRGRGRRR	R	A	D	S	R	L	1	1	0	5	0	2	0	3	0	0	3	0	0	1	1	1	1	0	0	0	0	19	0	2018.92	Q9Z315	Q9Z315	420	438	Sart1	U4/U6.U5 tri-snRNP-associated protein 1	yes	yes	2;3	2.4541E-15	86.8		2		2	0.43982	0.43857
ADDPSSYMEVVQAANASGNWEELVK	EAIDSYIKADDPSSYM	GNWEELVKYLQMARKK	K	A	D	V	K	Y	4	0	2	2	0	1	3	1	0	0	1	1	1	0	1	3	0	1	1	3	0	25	0	2709.22	Q68FD5;Q5SXR6	Q68FD5	1131	1155	Cltc	Clathrin heavy chain 1	yes	no	3	0.028083	15.297				1	1.1419	1.03
ADEDGFEVVPIQDPVK	VKRGRGSKADEDGFEV	VPIQDPVKYRILDPEG	K	A	D	V	K	Y	1	0	0	3	0	1	2	1	0	1	0	1	0	1	2	0	0	0	0	3	0	16	0	1756.85	Q9DBE9	Q9DBE9	635	650	Ftsj3	pre-rRNA processing protein FTSJ3	yes	yes	2	4.1638E-13	90.348		1		1	0.83968	0.70181
ADEIEMIMTDLER	YDEETTAKADEIEMIM	MIMTDLERANQRAEVA	K	A	D	E	R	A	1	1	0	2	0	0	3	0	0	2	1	0	2	0	0	0	1	0	0	0	0	13	0	1564.71	P53564-3;H3BK24;P53564;H3BJQ9;E9QKE9;P53564-2;H3BLS0;H3BKF6;P53564-4;H3BJ26;H3BKT0;H3BJN3;P70403;H3BJL7;H3BLJ7	P53564-3	237	249	Cux1	Homeobox protein cut-like 1;Protein CASP	yes	no	2	0.0012898	40.278		1		1	1.2865	1.1737
ADENHFLVDNAPK	ETARIGKRADENHFLV	FLVDNAPKQEQVLETK	R	A	D	P	K	Q	2	0	2	2	0	0	1	0	1	0	1	1	0	1	1	0	0	0	0	1	0	13	0	1468.69	Q6ZQF0	Q6ZQF0	734	746	Topbp1	DNA topoisomerase 2-binding protein 1	yes	yes	3	0.063696	13.418				1	1.3693	1.2499
ADEQTTCEVLDYFLR	QDLLLGPKADEQTTCE	EVLDYFLRRLGSSQVA	K	A	D	L	R	R	1	1	0	2	1	1	2	0	0	0	2	0	0	1	0	0	2	0	1	1	0	15	0	1858.84	Q6P4S8;K3W4P2	Q6P4S8	965	979	Ints1	Integrator complex subunit 1	yes	no	2	2.9259E-07	49.595	1	1	1	1	1.0475	0.84449
ADEVLEILK	DAIVSQKKADEVLEIL	DEVLEILKTASDDREC	K	A	D	L	K	T	1	0	0	1	0	0	2	0	0	1	2	1	0	0	0	0	0	0	0	1	0	9	0	1028.58	Q6P4T2	Q6P4T2	286	294	Snrnp200	U5 small nuclear ribonucleoprotein 200 kDa helicase	yes	yes	2	0.00097885	68.557	1			1	1.2235	0.98552
ADEWLMK	YAGKVDYKADEWLMKN	KADEWLMKNMDPLNDN	K	A	D	M	K	N	1	0	0	1	0	0	1	0	0	0	1	1	1	0	0	0	0	1	0	0	0	7	0	891.416	Q8VDD5;Q61879;Q5SV64;Q3UH59	Q8VDD5	581	587	Myh9;Myh10	Myosin-9;Myosin-10	no	no	1;2	0.010659	56.122	2		1		1.6754	1.2035
ADFCIIHYAGK	KPKQLKDKADFCIIHY	CIIHYAGKVDYKADEW	K	A	D	G	K	V	2	0	0	1	1	0	0	1	1	2	0	1	0	1	0	0	0	0	1	0	0	11	0	1293.62	Q8VDD5;Q61879;Q5SV64;Q3UH59	Q8VDD5	566	576	Myh9;Myh10	Myosin-9;Myosin-10	no	no	2;3	2.3413E-05	64.688	3	2	2	2	1.4425	1.1179
ADFPAGIPECGTDALR	EKAKEGQKADFPAGIP	ECGTDALRFGLCAYTS	K	A	D	L	R	F	3	1	0	2	1	0	1	2	0	1	1	0	0	1	2	0	1	0	0	0	0	16	0	1688.78	Q9Z1Q9;Q790I0;G3UY93;G3UZX1	Q9Z1Q9	907	922	Vars	Valine--tRNA ligase	yes	no	2	2.0711E-07	50.376		1		1	0.99987	0.9136
ADFVCSTAQK	SEICLPLKADFVCSTA	FVCSTAQKTDASNYYY	K	A	D	Q	K	T	2	0	0	1	1	1	0	0	0	0	0	1	0	1	0	1	1	0	0	1	0	10	0	1125.51	Q8K298	Q8K298	812	821	Anln	Actin-binding protein anillin	yes	yes	2	0.0030402	35.496		1		1	1.533	1.2915
ADIEMPFDPSK	HIPGSPFKADIEMPFD	EMPFDPSKVVASGPGL	K	A	D	S	K	V	1	0	0	2	0	0	1	0	0	1	0	1	1	1	2	1	0	0	0	0	0	11	0	1248.57	Q80X90	Q80X90	1125	1135	Flnb	Filamin-B	yes	yes	2	5.2023E-07	94.767	1		1	1	1.6198	1.475
ADIFVDPVLHTACALDIK	LNMLKESKADIFVDPV	TACALDIKHHCAAITP	K	A	D	I	K	H	3	0	0	3	1	0	0	0	1	2	2	1	0	1	1	0	1	0	0	2	0	18	0	1997.03	F8WHM5;Q61543;Q53WR6;F6RSH1	F8WHM5	1044	1061	Glg1	Golgi apparatus protein 1	yes	no	2;3	1.144E-05	42.633		2		2	2.6861	2.2492
ADIGVAMGIVGSDVSK	NDSPALKKADIGVAMG	IVGSDVSKQAADMILL	K	A	D	S	K	Q	2	0	0	2	0	0	0	3	0	2	0	1	1	0	0	2	0	0	0	3	0	16	0	1517.78	Q8VDN2	Q8VDN2	728	743	Atp1a1	Sodium/potassium-transporting ATPase subunit alpha-1	yes	yes	2	0.03672	22.435		1		1	1.0076	0.84644
ADLAAVEAK	ISEAQAIKADLAAVEA	DLAAVEAKVNRSTALL	K	A	D	A	K	V	4	0	0	1	0	0	1	0	0	0	1	1	0	0	0	0	0	0	0	1	0	9	0	886.476	Q9JHU4;F6ZX84	Q9JHU4	3461	3469	Dync1h1	Cytoplasmic dynein 1 heavy chain 1	yes	no	2	0.010193	34.773				1	1.2122	1.1027
ADLDISGTK	EVDVNLPKADLDISGT	DLDISGTKVEVSAPDV	K	A	D	T	K	V	1	0	0	2	0	0	0	1	0	1	1	1	0	0	0	1	1	0	0	0	0	9	0	918.466	E9Q616	E9Q616	775	783	Ahnak		yes	yes	2	0.00031526	87.258			1		3.0467	2.1889
ADLDTLDTK	LSSSEYIRADLDTLDT	DLDTLDTKGQESSSDQ	R	A	D	T	K	G	1	0	0	3	0	0	0	0	0	0	2	1	0	0	0	0	2	0	0	0	0	9	0	990.487	Q8K327	Q8K327	629	637	Champ1	Chromosome alignment-maintaining phosphoprotein 1	yes	yes	2	0.067927	20.204				1	0.63989	0.57485
ADLDVSGPK	GPEVSLPKADLDVSGP	DLDVSGPKVDIDVPDV	K	A	D	P	K	V	1	0	0	2	0	0	0	1	0	0	1	1	0	0	1	1	0	0	0	1	0	9	0	900.455	E9Q616	E9Q616	1278	1286	Ahnak		yes	no	1;2	2.6447E-05	113.62	2	2	2	2	1.8372	1.3842
ADLEMQIESLTEELAYLK	LDELTLTKADLEMQIE	TEELAYLKKNHEEEMK	K	A	D	L	K	K	2	0	0	1	0	1	4	0	0	1	4	1	1	0	0	1	1	0	1	0	0	18	0	2095.04	CON__P13645	CON__P13645	267	284			yes	yes	2;3	5.4419E-16	83.758		2		3	0.17002	0.13356
ADLFPILMR	TVVKAAHRADLFPILM	DLFPILMRILYGRMKN	R	A	D	M	R	I	1	1	0	1	0	0	0	0	0	1	2	0	1	1	1	0	0	0	0	0	0	9	0	1074.59	Q5XG71;E9QK83	Q5XG71	1007	1015	Utp20	Small subunit processome component 20 homolog	yes	no	2	0.00066286	74.92	1	1	1	1	0.94877	0.78327
ADLINNLGTIAK	DTGIGMTKADLINNLG	NNLGTIAKSGTKAFME	K	A	D	A	K	S	2	0	2	1	0	0	0	1	0	2	2	1	0	0	0	0	1	0	0	0	0	12	0	1241.7	Q71LX8;P11499;B7ZC50	Q71LX8	96	107	Hsp90ab1;Hsp90aa1	Heat shock protein HSP 90-beta	no	no	2	5.6408E-05	69.03	1		1		0.46718	0.33722
ADPAFGLESSGIAGTASDEPERIEESGTEEARPEGQAADEK	EAAKVTGKADPAFGLE	EGQAADEKKEPKEPRE	K	A	D	E	K	K	7	2	0	3	0	1	9	5	0	2	1	1	0	1	3	4	2	0	0	0	0	41	2	4202.9	Q6PDG5-2;Q3UID0;Q6PDG5	Q6PDG5-2	729	769	Smarcc2	SWI/SNF complex subunit SMARCC2	yes	no	4	6.4672E-14	91.751		1		1	0.9455	1.0497
ADPECMLGHLLR	FDDRHPGRADPECMLG	CMLGHLLRILFKNDDF	R	A	D	L	R	I	1	1	0	1	1	0	1	1	1	0	3	0	1	0	1	0	0	0	0	0	0	12	0	1410.67	Q80TR8-4;Q80TR8;Q80TR8-2;Q80TR8-3	Q80TR8-4	65	76	Vprbp	Protein VPRBP	yes	no	3	0.00048772	35.677		1			1.4676	1.2061
ADPTHWCLLVR	DRDPAPFKADPTHWCL	THWCLLVRENGTMEIY	K	A	D	V	R	E	1	1	0	1	1	0	0	0	1	0	2	0	0	0	1	0	1	1	0	1	0	11	0	1366.68	Q9EPU4	Q9EPU4	777	787	Cpsf1	Cleavage and polyadenylation specificity factor subunit 1	yes	yes	2;3	0.00017194	66.92		2		1	0.98886	0.848
ADQDRLDLEER	EKFNRDQKADQDRLDL	DRLDLEERKKVETEAK	K	A	D	E	R	K	1	2	0	3	0	1	2	0	0	0	2	0	0	0	0	0	0	0	0	0	0	11	1	1358.64	Q9CU62	Q9CU62	402	412	Smc1a	Structural maintenance of chromosomes protein 1A	yes	yes	2;3	0.00040753	80.312		1		2	1.2216	1.1533
ADQLDYENFR	TGFDGGNKADQLDYEN	QLDYENFRHVVHKWHY	K	A	D	F	R	H	1	1	1	2	0	1	1	0	0	0	1	0	0	1	0	0	0	0	1	0	0	10	0	1269.56	B1AZI6;E9Q5E2	B1AZI6	1085	1094	Thoc2;BC005561	THO complex subunit 2	yes	no	2	8.945E-07	94.087		1		1	1.0195	0.93531
ADQQLVEIDKK	PEPAMRNKADQQLVEI	QLVEIDKKYAGFIHMK	K	A	D	K	K	Y	1	0	0	2	0	2	1	0	0	1	1	2	0	0	0	0	0	0	0	1	0	11	1	1285.69	Q6KCD5;Q6KCD5-2	Q6KCD5	2332	2342	Nipbl	Nipped-B-like protein	yes	no	2;3	0.016611	34.75	1		1		0.58369	0.42432
ADRDAAAVKPTENNEEESASK	SLEAQGIRADRDAAAV	NEEESASKQDKKKKGQ	R	A	D	S	K	Q	5	1	2	2	0	0	4	0	0	0	0	2	0	0	1	2	1	0	0	1	0	21	2	2231.03	Q05D44	Q05D44	74	94	Eif5b	Eukaryotic translation initiation factor 5B	yes	yes	3;4	0.065459	40.622		1		1	1.5641	1.4645
ADTLTDEINFLR	NKVELQAKADTLTDEI	TDEINFLRALYDAELS	K	A	D	L	R	A	1	1	1	2	0	0	1	0	0	1	2	0	0	1	0	0	2	0	0	0	0	12	0	1406.7	CON__P48668;CON__P04259;CON__P02538	CON__P48668	288	299			yes	no	2	0.00030022	55.261	1	1	1	1	0.16148	0.14017
ADTTSTVTLAPGQEK	AKEVTIAKADTTSTVT	TLAPGQEKSLAAEGRA	K	A	D	E	K	S	2	0	0	1	0	1	1	1	0	0	1	1	0	0	1	1	4	0	0	1	0	15	0	1517.76	Q5DW34-2;Z4YJZ7;Q5DW34;Q5DW34-3;E9Q5A3	Q5DW34-2	592	606	Ehmt1	Histone-lysine N-methyltransferase EHMT1	yes	no	2	1.636E-07	65.511		2		1	1.4598	1.1598
ADTTTGSIAGAPEDER	KSLAAEGRADTTTGSI	AGAPEDERSQSTAPQA	R	A	D	E	R	S	3	1	0	2	0	0	2	2	0	1	0	0	0	0	1	1	3	0	0	0	0	16	0	1589.72	Q5DW34-2;Z4YJZ7;Q5DW34;Q5DW34-3;E9Q5A3;A0A0A6YWA0	Q5DW34-2	614	629	Ehmt1	Histone-lysine N-methyltransferase EHMT1	yes	no	2	2.2802E-08	74.141		1		1	1.1384	1.0486
ADVDASLPEVEGGVK	NIKGPKGKADVDASLP	PEVEGGVKVPDVDIKG	K	A	D	V	K	V	2	0	0	2	0	0	2	2	0	0	1	1	0	0	1	1	0	0	0	3	0	15	0	1484.74	E9Q616	E9Q616	1462	1476	Ahnak		yes	yes	2	1.1059E-05	55.011	1		1		2.1977	1.5771
ADVDISVPK	ELDVNMPKADVDISVP	DVDISVPKLDISAPDL	K	A	D	P	K	L	1	0	0	2	0	0	0	0	0	1	0	1	0	0	1	1	0	0	0	2	0	9	0	942.502	E9Q616	E9Q616	1024	1032	Ahnak		yes	yes	2	0.0025351	50.108		1	1	1	1.596	1.4122
ADVFHAYLSLLK	KEREENVKADVFHAYL	HAYLSLLKQTRPVQSW	K	A	D	L	K	Q	2	0	0	1	0	0	0	0	1	0	3	1	0	1	0	1	0	0	1	1	0	12	0	1375.75	Q6ZQ38	Q6ZQ38	392	403	Cand1	Cullin-associated NEDD8-dissociated protein 1	yes	yes	2	8.2483E-07	83.182		1		1	1.2742	1.0516
ADVGFAMGIAGTDVAK	NDGPALKKADVGFAMG	IAGTDVAKEASDIILT	K	A	D	A	K	E	4	0	0	2	0	0	0	3	0	1	0	1	1	1	0	0	1	0	0	2	0	16	0	1521.75	G5E829;Q32ME1;F7AAP4;E9Q828;Q6Q477;Q9R0K7;Q3UHJ3;F8WHB1;S4R1C4	G5E829	808	823	Atp2b1;Atp2b4;Atp2b2	Plasma membrane calcium-transporting ATPase 2	no	no	2	8.0902E-06	50.831				1	1.3115	1.1743
ADVHTAELQNSEK	SISKQLQKADVHTAEL	AELQNSEKQVAKLRDE	K	A	D	E	K	Q	2	0	1	1	0	1	2	0	1	0	1	1	0	0	0	1	1	0	0	1	0	13	0	1440.68	E9QP46;Q6ZWQ0	E9QP46	4663	4675	Syne2	Nesprin-2	yes	no	2;3	0.00040442	37.613		1	1		1.6377	1.2022
ADVLPSSTCNFLSETNAVK	QNNMHPIRADVLPSST	LSETNAVKEDLLQKKS	R	A	D	V	K	E	2	0	2	1	1	0	1	0	0	0	2	1	0	1	1	3	2	0	0	2	0	19	0	2051.98	F8VQ93;Q8VDD9	F8VQ93	1684	1702	Phip	PH-interacting protein	yes	no	2	0.041963	29.172		1			0.66469	0.52371
ADVQSIIGLQR	FNKLTEDKADVQSIIG	QSIIGLQRFFETRMND	K	A	D	Q	R	F	1	1	0	1	0	2	0	1	0	2	1	0	0	0	0	1	0	0	0	1	0	11	0	1198.67	Q62318	Q62318	780	790	Trim28	Transcription intermediary factor 1-beta	yes	yes	2	0.0014776	60.255				1	1.05	1.0497
ADVSCEPLEEVEK	DVKEPSPRADVSCEPL	EPLEEVEKCSDSQSWE	R	A	D	E	K	C	1	0	0	1	1	0	4	0	0	0	1	1	0	0	1	1	0	0	0	2	0	13	0	1503.68	P70399;P70399-3;A2AU91;A2AU89;A2AU90;F6QNC8	P70399	754	766	Tp53bp1;Trp53bp1	Tumor suppressor p53-binding protein 1	yes	no	2	4.4806E-05	47.621	1		1		1.0953	0.79051
ADVTINLNVR	ENWPTRVRADVTINLN	VTINLNVRDHIKDEWE	R	A	D	V	R	D	1	1	2	1	0	0	0	0	0	1	1	0	0	0	0	0	1	0	0	2	0	10	0	1113.61	A2AQA7;Q8CFQ3	A2AQA7	537	546	Aqr	Intron-binding protein aquarius	yes	no	2	8.3518E-07	98.048		1			1.2689	1.0673
ADVVESWIGEK	AFLQFNWKADVVESWI	VESWIGEKENSLKTDD	K	A	D	E	K	E	1	0	0	1	0	0	2	1	0	1	0	1	0	0	0	1	0	1	0	2	0	11	0	1231.61	P16546-2;P16546	P16546-2	1965	1975	Sptan1	Spectrin alpha chain, non-erythrocytic 1	no	no	2	0.0050701	42.031	1	1	2		2.1613	1.5685
ADWWTNTAHYNR	ILRYVKAKADWWTNTA	TNTAHYNRERIRRGAT	K	A	D	N	R	E	2	1	2	1	0	0	0	0	1	0	0	0	0	0	0	0	2	2	1	0	0	12	0	1533.67	Q99PV0;B7ZC27	Q99PV0	747	758	Prpf8	Pre-mRNA-processing-splicing factor 8	yes	no	2;3	3.375E-11	110.08	2	2	2	2	1.2218	0.96054
AEAEAAAIHGAR	AIITFKTRAEAEAAAI	AAAIHGARFKGQDLKL	R	A	E	A	R	F	6	1	0	0	0	0	2	1	1	1	0	0	0	0	0	0	0	0	0	0	0	12	0	1165.58	Q6NZN0-5;E9Q640;Q6NZN0-3;Q6NZN0-4;Q6NZN0-2;Q6NZN0;E9PYZ7;E9PUF4	Q6NZN0-5	941	952	Rbm26	RNA-binding protein 26	yes	no	2;3	8.7269E-05	65.179				2	0.97748	0.98026
AEAELLQQQK	VQEATRLKAEAELLQQ	AELLQQQKELAQEQAR	K	A	E	Q	K	E	2	0	0	0	0	3	2	0	0	0	2	1	0	0	0	0	0	0	0	0	0	10	0	1156.61	Q9QXS1-2;Q9QXS1;Q9QXS1-10;Q9QXS1-9;Q9QXS1-12;Q9QXS1-11;Q9QXS1-13;Q9QXS1-5;Q9QXS1-16;Q9QXS1-4;Q9QXS1-14;Q9QXS1-6;Q9QXS1-7;Q9QXS1-8;Q9QXS1-15;E9Q3W4;Q9QXS1-3	Q9QXS1-3	2324	2333	Plec	Plectin	no	no	2	0.0031129	60.102	1				1.8114	1.3029
AEAENNSGVESSGYGSPGPTWDR	LPPHLALKAEAENNSG	SPGPTWDRGANLKDYY	K	A	E	D	R	G	2	1	2	1	0	0	3	4	0	0	0	0	0	0	2	4	1	1	1	1	0	23	0	2366	E9QNN1;O70133-2;Q3UR42	E9QNN1	122	144	Dhx9	ATP-dependent RNA helicase A	yes	no	2;3	1.4339E-51	157.3		2		2	1.04	0.97182
AEALMMPLVDQLENR	QNFMSRERAEALMMPL	LVDQLENRLGGEERFQ	R	A	E	N	R	L	2	1	1	1	0	1	2	0	0	0	3	0	2	0	1	0	0	0	0	1	0	15	0	1728.85	G3X9B1	G3X9B1	2015	2029	Heatr1		yes	yes	2;3	1.3319E-08	73.834	1	2		2	0.97835	0.94688
AEASFAVSSVCEGETSTSNSK	SRLDPVERAEASFAVS	ETSTSNSKTSVLDGIV	R	A	E	S	K	T	3	0	1	0	1	0	3	1	0	0	0	1	0	1	0	6	2	0	0	2	0	21	0	2146.93	Q8CJF7	Q8CJF7	1409	1429	Ahctf1	Protein ELYS	yes	yes	2	0.0063138	25.619	1				1.3458	0.95794
AEAVVNTVDISER	KLEQTKKKAEAVVNTV	NTVDISEREKVAQLRS	K	A	E	E	R	E	2	1	1	1	0	0	2	0	0	1	0	0	0	0	0	1	1	0	0	3	0	13	0	1401.71	Q9DBE9	Q9DBE9	755	767	Ftsj3	pre-rRNA processing protein FTSJ3	yes	yes	2	1.0494E-09	79.875		1		1	1.9626	1.6255
AEAYVLACTDQQYLVPK	FPQSELGRAEAYVLAC	DQQYLVPKDGQPLAGL	R	A	E	P	K	D	3	0	0	1	1	2	1	0	0	0	2	1	0	0	1	0	1	0	2	2	0	17	0	1967.97	O35134	O35134	613	629	Polr1a	DNA-directed RNA polymerase I subunit RPA1	yes	yes	2	3.5165E-05	41.088		1		1	0.99916	0.83914
AEDDQPLPGVLLSLSGGVFR	AGVSFEIKAEDDQPLP	SLSGGVFRSNLLTQDN	K	A	E	F	R	S	1	1	0	2	0	1	1	3	0	0	4	0	0	1	2	2	0	0	0	2	0	20	0	2069.08	Q6GQT9	Q6GQT9	876	895	Nomo1	Nodal modulator 1	yes	yes	2;3	8.878E-14	77.08		2		2	0.99372	0.91413
AEDIPQMDDAFSQTVK	TFMLKIYRAEDIPQMD	DAFSQTVKEIFGGNAD	R	A	E	V	K	E	2	0	0	3	0	2	1	0	0	1	0	1	1	1	1	1	1	0	0	1	0	16	0	1793.81	Q69ZN7;E9Q390;Q69ZN7-4;Q69ZN7-2	Q69ZN7	367	382	Myof	Myoferlin	yes	no	2	0.0013698	31.614			1		1.3393	0.95643
AEDNGVLICEYVDQDSYR	EILGNLCKAEDNGVLI	YVDQDSYREIICHLTL	K	A	E	Y	R	E	1	1	1	3	1	1	2	1	0	1	1	0	0	0	0	1	0	0	2	2	0	18	0	2144.93	E9Q7E2	E9Q7E2	384	401	Arid2		yes	yes	2	0.064712	20.596				1	0.83303	0.78102
AEDYEESLQVMR	MIVCVNPKAEDYEESL	EESLQVMRFAEVTQEV	K	A	E	M	R	F	1	1	0	1	0	1	3	0	0	0	1	0	1	0	0	1	0	0	1	1	0	12	0	1468.65	E9Q5G3	E9Q5G3	417	428	Kif23		yes	yes	2	7.4503E-05	46.069	1	1	1	1	1.0577	0.847
AEEDTQFNYHR	KRKKEMVKAEEDTQFN	DTQFNYHRKKNIAAER	K	A	E	H	R	K	1	1	1	1	0	1	2	0	1	0	0	0	0	1	0	0	1	0	1	0	0	11	0	1408.6	Q9CU62	Q9CU62	178	188	Smc1a	Structural maintenance of chromosomes protein 1A	yes	yes	2;3	0.00037739	60.691		2		2	1.5548	1.4723
AEEFTAFSPFLVAQYVTEVQK	MYSHLATRAEEFTAFS	QYVTEVQKVTLYPPVK	R	A	E	Q	K	V	3	0	0	0	0	2	3	0	0	0	1	1	0	3	1	1	2	0	1	3	0	21	0	2403.2	E9Q7L1	E9Q7L1	1439	1459	Urb2		yes	yes	2;3	2.6484E-09	60.621		1		2	0.92624	0.83822
AEEIDAVFHGTVWPQICR	DWESYQFKAEEIDAVF	TVWPQICRLGSESQYS	K	A	E	C	R	L	2	1	0	1	1	1	2	1	1	2	0	0	0	1	1	0	1	1	0	2	0	18	0	2127.02	Q5XG71;E9QK83	Q5XG71	1174	1191	Utp20	Small subunit processome component 20 homolog	yes	no	3	2.1287E-20	86.367	1	1	1	1	0.8793	0.70983
AEEIVLAQEK	TPLKDEERAEEIVLAQ	EIVLAQEKSFHHVTHD	R	A	E	E	K	S	2	0	0	0	0	1	3	0	0	1	1	1	0	0	0	0	0	0	0	1	0	10	0	1128.6	E9QLK7;E9PZA7;E9PWT1;F7CGG2	E9QLK7	1227	1236	Trrap		yes	no	2	0.028388	37.18	1				NaN	NaN
AEELGQELK	ELASQAERAEELGQEL	EELGQELKAWQEKFFQ	R	A	E	L	K	A	1	0	0	0	0	1	3	1	0	0	2	1	0	0	0	0	0	0	0	0	0	9	0	1015.52	E9Q7G0	E9Q7G0	1318	1326	Numa1		yes	yes	2	0.00079901	72.928	1	1	1		1.3774	0.97891
AEENNSGVESSGYGSPGPTWDR	LPPHLALKAEENNSGV	SPGPTWDRGANLKDYY	K	A	E	D	R	G	1	1	2	1	0	0	3	4	0	0	0	0	0	0	2	4	1	1	1	1	0	22	0	2294.97	A0A087WPL5;O70133	A0A087WPL5	122	143	Dhx9	ATP-dependent RNA helicase A	yes	no	2	4.7639E-12	74.364		1		1	1.0324	0.94009
AEEPGVSDQSVFSSER	KSRAQPLRAEEPGVSD	QSVFSSEREVLQESER	R	A	E	E	R	E	1	1	0	1	0	1	3	1	0	0	0	0	0	1	1	4	0	0	0	2	0	16	0	1722.77	Q61033	Q61033	340	355	Tmpo	Lamina-associated polypeptide 2, isoforms alpha/zeta	yes	yes	2	1.2118E-05	44.734	1	1	1	1	0.79385	0.64366
AEESLTVESTDLNDER	TPVVSDERAEESLTVE	STDLNDERTGESLTVE	R	A	E	E	R	T	1	1	1	2	0	0	4	0	0	0	2	0	0	0	0	2	2	0	0	1	0	16	0	1806.81	E9PZM7	E9PZM7	569	584	Scaf11		yes	yes	2	7.8214E-08	60.489	1	1	1	1	1.2765	1.195
AEFPSYLLGGR	NKAHTDNKAEFPSYLL	PSYLLGGRSGALKNFV	K	A	E	G	R	S	1	1	0	0	0	0	1	2	0	0	2	0	0	1	1	1	0	0	1	0	0	11	0	1208.62	Q6KCD5;Q6KCD5-2	Q6KCD5	933	943	Nipbl	Nipped-B-like protein	yes	no	2	0.00046854	45.433			1		1.6314	1.2671
AEFTVETR	TGNMVKKRAEFTVETR	AEFTVETRSAGQGEVL	R	A	E	T	R	S	1	1	0	0	0	0	2	0	0	0	0	0	0	1	0	0	2	0	0	1	0	8	0	951.466	B7FAU9;Q8BTM8;B7FAV1;F6XC15	B7FAU9	302	309	Flna	Filamin-A	yes	no	2	0.0011977	78.149	1	1	1	1	2.0183	1.9505
AEGEIKVPDVELK	EYDVTVPRAEGEIKVP	KVPDVELKSAKLDIDV	R	A	E	L	K	S	1	0	0	1	0	0	3	1	0	1	1	2	0	0	1	0	0	0	0	2	0	13	1	1425.77	E9Q616	E9Q616	842	854	Ahnak		yes	yes	2	2.8918E-06	101.75		1		1	1.5414	1.3101
AEGGYFGQIR	MTGGEQLKAEGGYFGQ	GGYFGQIRNTKKSSQR	K	A	E	I	R	N	1	1	0	0	0	1	1	3	0	1	0	0	0	1	0	0	0	0	1	0	0	10	0	1096.53	B1AZI6;E9Q5E2	B1AZI6	711	720	Thoc2;BC005561	THO complex subunit 2	yes	no	2	0.00066056	52.725		1		1	1.1788	1.0852
AEGPDVAVDLPK	KFGVSGIKAEGPDVAV	DVAVDLPKGDINIEGP	K	A	E	P	K	G	2	0	0	2	0	0	1	1	0	0	1	1	0	0	2	0	0	0	0	2	0	12	0	1209.62	E9Q616	E9Q616	3217	3228	Ahnak		yes	yes	2	7.3384E-05	60.157	1	1	1	1	1.7728	1.3079
AEGPEVDVNLPK	KFSVPGFKAEGPEVDV	EVDVNLPKADLDISGT	K	A	E	P	K	A	1	0	1	1	0	0	2	1	0	0	1	1	0	0	2	0	0	0	0	2	0	12	0	1266.65	E9Q616	E9Q616	763	774	Ahnak		yes	no	2	7.3653E-07	86.911	1	1	1	1	1.7028	1.2863
AEGPEVSLPK	KFSMPGFKAEGPEVSL	GPEVSLPKADLDVSGP	K	A	E	P	K	A	1	0	0	0	0	0	2	1	0	0	1	1	0	0	2	1	0	0	0	1	0	10	0	1025.54	E9Q616	E9Q616	1268	1277	Ahnak		yes	yes	2	0.00066062	54.259		1	1	1	1.7354	1.4726
AEGQPVGSALK	ESTLEKLKAEGQPVGS	QPVGSALKQLLLLLCS	K	A	E	L	K	Q	2	0	0	0	0	1	1	2	0	0	1	1	0	0	1	1	0	0	0	1	0	11	0	1055.56	Q6PB66	Q6PB66	672	682	Lrpprc	Leucine-rich PPR motif-containing protein, mitochondrial	yes	yes	2	0.00041519	50.275		1		1	1.0019	0.82874
AEGSEYQVLYIADDNEIR	MKTHNTCKAEGSEYQV	IADDNEIRSLFPGHPH	K	A	E	I	R	S	2	1	1	2	0	1	3	1	0	2	1	0	0	0	0	1	0	0	2	1	0	18	0	2083.97	Q91ZX7	Q91ZX7	3863	3880	Lrp1	Prolow-density lipoprotein receptor-related protein 1;Low-density lipoprotein receptor-related protein 1 85 kDa subunit;Low-density lipoprotein receptor-related protein 1 515 kDa subunit;Low-density lipoprotein receptor-related protein 1 intracellular domain	yes	yes	2;3	0.00016213	36.127	2		1		1.5321	1.1895
AEGYAEGDLTLYHR	LVTKKKPKAEGYAEGD	GDLTLYHRTSVTDFLR	K	A	E	H	R	T	2	1	0	1	0	0	2	2	1	0	2	0	0	0	0	0	1	0	2	0	0	14	0	1593.74	Q9DBE9	Q9DBE9	238	251	Ftsj3	pre-rRNA processing protein FTSJ3	yes	yes	3	6.9542E-07	64.798		1		1	1.1223	1.0344
AEHVVVPIVTFNK	QTYLEVIKAEHVVVPI	VPIVTFNKHRQMINLT	K	A	E	N	K	H	1	0	1	0	0	0	1	0	1	1	0	1	0	1	1	0	1	0	0	4	0	13	0	1451.81	F7BJB9;A0A0J9YU83	F7BJB9	140	152	Morc3		yes	no	2;3	2.6864E-09	98.942		2		2	0.75857	0.47104
AEIISLCK	NIAPNISRAEIISLCK	AEIISLCKRYPGFMRV	R	A	E	C	K	R	1	0	0	0	1	0	1	0	0	2	1	1	0	0	0	1	0	0	0	0	0	8	0	932.5	Q99MR6-3;Q99MR6-4;Q99MR6-2;Q99MR6	Q99MR6-3	434	441	Srrt	Serrate RNA effector molecule homolog	yes	no	2	0.045861	39.305				1	1.232	1.1275
AEILALQQALK	ELAVKEHKAEILALQQ	LALQQALKEQKLKAES	K	A	E	L	K	E	3	0	0	0	0	2	1	0	0	1	3	1	0	0	0	0	0	0	0	0	0	11	0	1196.71	P49025-4;F6SBR5;D3Z1U0;P49025;E9QL53;D3YU89;P49025-5;P49025-3	P49025-4	1096	1106	Cit	Citron Rho-interacting kinase	yes	no	2	0.010763	39.625			1		1.3917	0.99773
AEIQELAMVPR	LPQSLETRAEIQELAM	QELAMVPRMIVTPQSN	R	A	E	P	R	M	2	1	0	0	0	1	2	0	0	1	1	0	1	0	1	0	0	0	0	1	0	11	0	1255.66	P08775	P08775	513	523	Polr2a	DNA-directed RNA polymerase II subunit RPB1	yes	yes	2	2.4632E-07	111.86	1	1	1	1	0.83956	0.63977
AEISFEDRK	IAVEGPSKAEISFEDR	EISFEDRKDGSCGVAY	K	A	E	R	K	D	1	1	0	1	0	0	2	0	0	1	0	1	0	1	0	1	0	0	0	0	0	9	1	1093.54	B7FAU9;Q8BTM8;B7FAV1;J3JS91	B7FAU9	2273	2281	Flna	Filamin-A	yes	no	2;3	0.0026149	49.06	1	1	2		2.2492	1.7194
AEISKLEQQCQQQQQQVEGLTHSLK	GPELQALRAEISKLEQ	EGLTHSLKSERACRAE	R	A	E	L	K	S	1	0	0	0	1	8	3	1	1	1	3	2	0	0	0	2	1	0	0	1	0	25	1	2937.46	E9Q7G0	E9Q7G0	1123	1147	Numa1		yes	yes	3;4	0.0084651	38.78	2	1			1.2292	0.93159
AEITFDDHK	IAVEGPSKAEITFDDH	EITFDDHKNGSCGVSY	K	A	E	H	K	N	1	0	0	2	0	0	1	0	1	1	0	1	0	1	0	0	1	0	0	0	0	9	0	1074.5	Q80X90	Q80X90	2236	2244	Flnb	Filamin-B	yes	yes	2;3	0.0012647	61.78	2	1	1	1	1.7889	1.5368
AELDNELMEGK	EKQRALIKAELDNELM	DNELMEGKVQSGMGLI	K	A	E	G	K	V	1	0	1	1	0	0	3	1	0	0	2	1	1	0	0	0	0	0	0	0	0	11	0	1247.57	Q61136	Q61136	119	129	Prpf4b	Serine/threonine-protein kinase PRP4 homolog	yes	yes	2	0.00066514	66.267				1	0.94613	0.86188
AELESFLQSPSGNPLNFNK	LKALEGSKAELESFLQ	GNPLNFNKATALHAFG	K	A	E	N	K	A	1	0	3	0	0	1	2	1	0	0	3	1	0	2	2	3	0	0	0	0	0	19	0	2091.03	Q6DFV1	Q6DFV1	792	810	Ncapg2	Condensin-2 complex subunit G2	yes	yes	2	9.5695E-10	56.121		1		1	1.1043	0.93258
AELFTQSCADLDK	QRLFDANKAELFTQSC	QSCADLDKWLHGLESQ	K	A	E	D	K	W	2	0	0	2	1	1	1	0	0	0	2	1	0	1	0	1	1	0	0	0	0	13	0	1496.68	Q62261;A0A0A0MQG2;Q62261-2	Q62261	1382	1394	Sptbn1	Spectrin beta chain, non-erythrocytic 1	yes	no	2	1.5396E-05	63.185	1				1.9588	1.4401
AELGEYIR	GDSRLKMRAELGEYIR	AELGEYIRRITTVPLP	R	A	E	I	R	R	1	1	0	0	0	0	2	1	0	1	1	0	0	0	0	0	0	0	1	0	0	8	0	949.487	Q9JHU4	Q9JHU4	2510	2517	Dync1h1	Cytoplasmic dynein 1 heavy chain 1	yes	yes	2	0.0027705	71.379	1		1		1.4177	1.1104
AELGTDLLSQLSLEDQK	ESTRESLKAELGTDLL	QLSLEDQKRVDALNDE	K	A	E	Q	K	R	1	0	0	2	0	2	2	1	0	0	5	1	0	0	0	2	1	0	0	0	0	17	0	1858.95	Q9CW03;Q1HL32	Q9CW03	779	795	Smc3	Structural maintenance of chromosomes protein 3	yes	no	2;3	1.7149E-17	98.573		2		2	1.3545	1.0484
AELGTDLLSQLSLEDQKR	ESTRESLKAELGTDLL	LSLEDQKRVDALNDEI	K	A	E	K	R	V	1	1	0	2	0	2	2	1	0	0	5	1	0	0	0	2	1	0	0	0	0	18	1	2015.05	Q9CW03;Q1HL32	Q9CW03	779	796	Smc3	Structural maintenance of chromosomes protein 3	yes	no	2;3	2.3858E-19	114.96		1		2	1.2684	1.1637
AELLLEEAKR	QSAADIARAELLLEEA	LLLEEAKRASKSATDV	R	A	E	K	R	A	2	1	0	0	0	0	3	0	0	0	3	1	0	0	0	0	0	0	0	0	0	10	1	1170.66	P02469;E9QN70	P02469	1571	1580	Lamb1	Laminin subunit beta-1	yes	no	2;3	0.00033559	82.261	3		1		1.3058	0.98812
AELLVEQGR	ARLLNQEKAELLVEQG	ELLVEQGRLQLQADRH	K	A	E	G	R	L	1	1	0	0	0	1	2	1	0	0	2	0	0	0	0	0	0	0	0	1	0	9	0	1013.55	Q5SV02;P70388;P70388-2;A8Y5I3;E9PUJ2;P70388-4	Q5SV02	344	352	Rad50	DNA repair protein RAD50	yes	no	2	0.00059862	77.662		1		1	1.1486	1.0589
AELMQALWR	YDHIQPVRAELMQALW	ELMQALWRTLRNPADS	R	A	E	W	R	T	2	1	0	0	0	1	1	0	0	0	2	0	1	0	0	0	0	1	0	0	0	9	0	1116.58	E9QLK7;E9PZA7;E9PWT1;F7CGG2	E9QLK7	870	878	Trrap		yes	no	2	7.9001E-05	89.355	1	1	1		1.1484	0.91849
AELQTALAHTQQAAR	IGILVSEKAELQTALA	AHTQQAARQKAGESED	K	A	E	A	R	Q	5	1	0	0	0	3	1	0	1	0	2	0	0	0	0	0	2	0	0	0	0	15	0	1607.84	Z4YJU8;Q921M4-2;Q921M4;E9PUQ5;A2AN46;A2AN45;A2AN48	Z4YJU8	188	202	Golga2	Golgin subfamily A member 2	yes	no	2;3	1.5079E-09	87.447		2		1	0.92145	0.78388
AELVQLVSPFLGK	FNQEVISRAELVQLVS	LVSPFLGKFPELFNWF	R	A	E	G	K	F	1	0	0	0	0	1	1	1	0	0	3	1	0	1	1	1	0	0	0	2	0	13	0	1399.81	Q60520;Q60520-1	Q60520	499	511	Sin3a	Paired amphipathic helix protein Sin3a	yes	no	2	1.4629E-10	98.942		1		1	1.0837	0.90508
AEMALLVMDEEEDSKK	ETDLEKQKAEMALLVM	DEEEDSKKHFNYDKIV	K	A	E	K	K	H	2	0	0	2	0	0	4	0	0	0	2	2	2	0	0	1	0	0	0	1	0	16	1	1836.85	Q3V1V3;A2APY6	Q3V1V3	700	715	Esf1	ESF1 homolog	yes	no	3	1.0356E-06	56.514		1		1	1.0528	0.90721
AEMEVLLASK	EAELAKVRAEMEVLLA	MEVLLASKARAEEESR	R	A	E	S	K	A	2	0	0	0	0	0	2	0	0	0	2	1	1	0	0	1	0	0	0	1	0	10	0	1089.57	Q9QXS1-2;Q9QXS1;Q9QXS1-10;Q9QXS1-9;Q9QXS1-12;Q9QXS1-11;Q9QXS1-13;Q9QXS1-5;Q9QXS1-16;Q9QXS1-4;Q9QXS1-14;Q9QXS1-6;Q9QXS1-7;Q9QXS1-8;Q9QXS1-15;E9Q3W4;Q9QXS1-3	Q9QXS1-3	1759	1768	Plec	Plectin	no	no	2	0.00065933	54.286	1	2	1	1	1.9138	1.3822
AEMIDALANSVTPAVSVNNEVR	KFSDNYYRAEMIDALA	VSVNNEVRTLDNLNPD	R	A	E	V	R	T	4	1	3	1	0	0	2	0	0	1	1	0	1	0	1	2	1	0	0	4	0	22	0	2299.15	Q8C176;B9EJX5	Q8C176	786	807	Taf2	Transcription initiation factor TFIID subunit 2	yes	no	3	0.0029664	40.137		1		1	0.28299	0.25979
AEMVVPDFSELFK	EKKFGSNKAEMVVPDF	PDFSELFKERATAPFF	K	A	E	F	K	E	1	0	0	1	0	0	2	0	0	0	1	1	1	2	1	1	0	0	0	2	0	13	0	1510.74	Q9EPE9	Q9EPE9	224	236	Atp13a1	Probable cation-transporting ATPase 13A1	yes	yes	2	5.119E-05	55.724		1		1	1.3456	1.1147
AEMYSEYLSTCSK	NPDCSVSRAEMYSEYL	EYLSTCSKLARGGILT	R	A	E	S	K	L	1	0	0	0	1	0	2	0	0	0	1	1	1	0	0	3	1	0	2	0	0	13	0	1567.65	E9Q7E2	E9Q7E2	543	555	Arid2		yes	yes	2	4.9587E-05	54.898	1	1	1	1	1.2951	1.0165
AENKVENESDEGDKIQDR	PDGQQPEKAENKVENE	EGDKIQDRENEKNTEK	K	A	E	D	R	E	1	1	2	3	0	1	4	1	0	1	0	2	0	0	0	1	0	0	0	1	0	18	2	2074.94	P97496-2;Q3UNN4;P97496	P97496-2	792	809	Smarcc1	SWI/SNF complex subunit SMARCC1	yes	no	3	0.00051272	64.275		1		1	1.2307	1.154
AENSICVADSNPLPYQNVTNHVGK	DLIQQYNRAENSICVA	NVTNHVGKAVEDCMRA	R	A	E	G	K	A	2	0	4	1	1	1	1	1	1	1	1	1	0	0	2	2	1	0	1	3	0	24	0	2626.24	B7ZP47;Q65Z40;F6YCH1	B7ZP47	905	928	Wapal	Wings apart-like protein homolog	yes	no	3	6.7986E-17	83.064		1		1	1.2108	1.0078
AEPAFRPPPQAPSPVNTSTLLK	ALLRAVVKAEPAFRPP	VNTSTLLKDIYSKEGP	K	A	E	L	K	D	3	1	1	0	0	1	1	0	0	0	2	1	0	1	6	2	2	0	0	1	0	22	1	2317.24	Q8BKF1;Q3U3J3;E9PWD9;E0CY15	Q8BKF1	326	347	Polrmt	DNA-directed RNA polymerase, mitochondrial;DNA-directed RNA polymerase	yes	no	3	0.06872	23.691		1			0.79603	0.65711
AEPATPAEAAQSDR	AEMKSPTKAEPATPAE	AEAAQSDRHSLLEHSR	K	A	E	D	R	H	5	1	0	1	0	1	2	0	0	0	0	0	0	0	2	1	1	0	0	0	0	14	0	1412.65	Q7TPV4;Q3U2W2	Q7TPV4	10	23	Mybbp1a	Myb-binding protein 1A	yes	no	2;3	2.8787E-21	148.48	1	4		2	0.98175	0.83001
AEPGEVVAPK	SSWGAEVKAEPGEVVA	PGEVVAPKGKSAAPSK	K	A	E	P	K	G	2	0	0	0	0	0	2	1	0	0	0	1	0	0	2	0	0	0	0	2	0	10	0	995.529	Q921K2	Q921K2	488	497	Parp1		yes	yes	2	0.061932	33.87				1	1.3928	1.2581
AEQEIAALVEQLTPIER	AEDEEMSRAEQEIAAL	EQLTPIERYAMKFLEA	R	A	E	E	R	Y	3	1	0	0	0	2	4	0	0	2	2	0	0	0	1	0	1	0	0	1	0	17	0	1909.02	A0A087WP63;A0A087WNX7;A0A087WNL7;A0A087WQ44	A0A087WP63	2124	2140			yes	no	3	0.006701	21.676		1			1.0308	0.84719
AEQMFGEMEVWNAISER	TSTTRYKKAEQMFGEM	VWNAISERDRLEIYED	K	A	E	E	R	D	2	1	1	0	0	1	4	1	0	1	0	0	2	1	0	1	0	1	0	1	0	17	0	2025.89	Q9R1C7;Q9R1C7-2	Q9R1C7	482	498	Prpf40a	Pre-mRNA-processing factor 40 homolog A	yes	no	2;3	3.4174E-13	86.213		2		2	1.1264	1.0347
AESADSLGSEDRDLLYSIDAYR	FQRTRVPRAESADSLG	LYSIDAYRSQRFKETE	R	A	E	Y	R	S	3	2	0	4	0	0	2	1	0	1	3	0	0	0	0	4	0	0	2	0	0	22	1	2445.13	Q8K298	Q8K298	651	672	Anln	Actin-binding protein anillin	yes	yes	3	9.3101E-10	89.663		1		1	1.5793	1.4922
AESLVFVQTDKPIYKPGQTVQFR	KKPIYITKAESLVFVQ	PGQTVQFRIFSVDVNF	K	A	E	F	R	I	1	1	0	1	0	3	1	1	0	1	1	2	0	2	2	1	2	0	1	3	0	23	2	2650.41	CON__ENSEMBL:ENSBTAP00000037665	CON__ENSEMBL:ENSBTAP00000037665	125	147			yes	yes	3;4	9.1339E-11	103.31	1			1	0.047698	0.044445
AESPEMEVNLPK	KFGMPGFKAESPEMEV	EMEVNLPKSDIDVSGP	K	A	E	P	K	S	1	0	1	0	0	0	3	0	0	0	1	1	1	0	2	1	0	0	0	1	0	12	0	1342.64	E9Q616	E9Q616	891	902	Ahnak		yes	yes	2	2.4617E-05	68.676	2	1	1	1	1.5732	1.4387
AESQLLECK	HLEETTQKAESQLLEC	ESQLLECKASWEERER	K	A	E	C	K	A	1	0	0	0	1	1	2	0	0	0	2	1	0	0	0	1	0	0	0	0	0	9	0	1076.52	F6ZDS4;Q7M739	Q7M739	1194	1202	Tpr	Nucleoprotein TPR	no	no	2	0.0013124	61.161	1	1	1	1	1.3393	0.99508
AETECQNTEYQQLLDIK	EEQLQQIRAETECQNT	YQQLLDIKIRLENEIQ	R	A	E	I	K	I	1	0	1	1	1	3	3	0	0	1	2	1	0	0	0	0	2	0	1	0	0	17	0	2081.96	CON__P13645	CON__P13645	423	439			yes	yes	2	5.9243E-14	80.738	1	1			0.68283	0.53789
AETLASSLQEDLAHTR	SVRLDKEKAETLASSL	QEDLAHTRNDANRLQD	K	A	E	T	R	N	3	1	0	1	0	1	2	0	1	0	3	0	0	0	0	2	2	0	0	0	0	16	0	1740.86	Q2KN98	Q2KN98	620	635	Specc1l	Cytospin-A	yes	yes	3	5.5046E-06	52.42		1		1	1.845	1.6839
AETLSGLGDASAAGAAAVSSAASETGTR	________________	AASETGTRRLSDLRVI	M	A	E	T	R	R	9	1	0	1	0	0	2	4	0	0	2	0	0	0	0	5	3	0	0	1	0	28	0	2478.18	D3YXK2;S4R1M2	D3YXK2	2	29	Safb	Scaffold attachment factor B1	yes	no	2;3	3.3306E-33	131.42		2		2	1.0336	1.0409
AETLSGLGDASAAGAAAVSSAASETGTRR	________________	ASETGTRRLSDLRVID	M	A	E	R	R	L	9	2	0	1	0	0	2	4	0	0	2	0	0	0	0	5	3	0	0	1	0	29	1	2634.28	D3YXK2;S4R1M2	D3YXK2	2	30	Safb	Scaffold attachment factor B1	yes	no	3	0.0062617	59.912		1		1	1.3498	1.2788
AEVEQETVLDPEGEK	QHEQPAEKAEVEQETV	VLDPEGEKASVEGAEA	K	A	E	E	K	A	1	0	0	1	0	1	5	1	0	0	1	1	0	0	1	0	1	0	0	2	0	15	0	1671.78	Q8R3C6;A0A0J9YUT8	Q8R3C6	677	691	Rbm19	Probable RNA-binding protein 19	yes	no	2	5.3084E-12	94.487		1		1	1.0033	0.8347
AEVIMNYHVGETVLSLQK	LLNGASQKAEVIMNYH	ETVLSLQKTTLIPGGS	K	A	E	Q	K	T	1	0	1	0	0	1	2	1	1	1	2	1	1	0	0	1	1	0	1	3	0	18	0	2030.05	Q921M3;Q921M3-2	Q921M3	1089	1106	Sf3b3	Splicing factor 3B subunit 3	yes	no	2;3	1.802E-44	161.35		2		2	1.2146	1.0196
AEVLDDGLPEDVLFGNLDLLPPSGK	YRSLQYSRAEVLDDGL	DLLPPSGKSTKPGAAP	R	A	E	G	K	S	1	0	1	4	0	0	2	3	0	0	6	1	0	1	3	1	0	0	0	2	0	25	0	2622.34	Q8VDP4	Q8VDP4	763	787		DBIRD complex subunit KIAA1967 homolog	yes	yes	3	0.030996	15.987				1	1.4048	1.2783
AEVLSFILEDVR	TQFDSGFKAEVLSFIL	SFILEDVRARLDLAFA	K	A	E	V	R	A	1	1	0	1	0	0	2	0	0	1	2	0	0	1	0	1	0	0	0	2	0	12	0	1389.75	Q80X82;F8WJD4	Q80X82	602	613	Sympk	Symplekin	yes	no	2	5.5864E-07	86.772		1		1	1.0618	0.97709
AEVLWLMGAK	RAVAHCPKAEVLWLMG	VLWLMGAKSKWLAGDV	K	A	E	A	K	S	2	0	0	0	0	0	1	1	0	0	2	1	1	0	0	0	0	1	0	1	0	10	0	1116.6	Q91YR7	Q91YR7	607	616	Prpf6	Pre-mRNA-processing factor 6	yes	yes	2	0.00090535	42.336				1	1.121	1.0162
AEVMSLQNEK	NSSIETLKAEVMSLQN	VMSLQNEKADLDRSLR	K	A	E	E	K	A	1	0	1	0	0	1	2	0	0	0	1	1	1	0	0	1	0	0	0	1	0	10	0	1147.55	Q5SV02;P70388;E9PUJ2	Q5SV02	502	511	Rad50	DNA repair protein RAD50	yes	no	2	1.0024E-07	102.52		1		2	1.2543	1.0472
AEYADCVDKLEK	QDERHPYRAEYADCVD	DCVDKLEKELVLKYRQ	R	A	E	E	K	E	2	0	0	2	1	0	2	0	0	0	1	2	0	0	0	0	0	0	1	1	0	12	1	1439.66	Q6ZQH8	Q6ZQH8	156	167	Nup188	Nucleoporin NUP188 homolog	yes	yes	2	0.00026288	61.532		1		1	1.155	0.98793
AFAEDPGSSTR	SLVTRSVKAFAEDPGS	EDPGSSTRLRVLLAFY	K	A	F	T	R	L	2	1	0	1	0	0	1	1	0	0	0	0	0	1	1	2	1	0	0	0	0	11	0	1136.51	G3X9B1	G3X9B1	202	212	Heatr1		yes	yes	2	0.00070352	68.536	1	2	1	2	1.0549	0.8608
AFASTGLESGASGR	GFQGTEARAFASTGLE	LESGASGRGSYYAGAP	R	A	F	G	R	G	3	1	0	0	0	0	1	3	0	0	1	0	0	1	0	3	1	0	0	0	0	14	0	1309.63	Q6PAL7	Q6PAL7	797	810	Ahdc1	AT-hook DNA-binding motif-containing protein 1	yes	yes	2	0.0060303	44.925		1		1	1.1583	0.95659
AFAVGVQQVLLK	EFAEVFLKAFAVGVQQ	GVQQVLLKVLYQYKEK	K	A	F	L	K	V	2	0	0	0	0	2	0	1	0	0	2	1	0	1	0	0	0	0	0	3	0	12	0	1271.76	Q9EPL8	Q9EPL8	295	306	Ipo7	Importin-7	yes	yes	2	0.0014876	39.58		1			1.1794	0.90684
AFAVQSAVR	DARKRNPKAFAVQSAV	FAVQSAVRMARSFHRT	K	A	F	V	R	M	3	1	0	0	0	1	0	0	0	0	0	0	0	1	0	1	0	0	0	2	0	9	0	947.519	Q6PGF5	Q6PGF5	44	52	Bms1		yes	yes	2	3.4018E-06	106.68	1	2	2	1	1.0984	1.0798
AFAVVASALGIPSLLPFLK	YVRNTTARAFAVVASA	PSLLPFLKAVCKSKKS	R	A	F	L	K	A	4	0	0	0	0	0	0	1	0	1	4	1	0	2	2	2	0	0	0	2	0	19	0	1913.14	Q99NB9;G5E866	Q99NB9	631	649	Sf3b1	Splicing factor 3B subunit 1	yes	no	2;3	1.0796E-12	74.732		2		2	1.1794	0.98024
AFCADQLDVFLQK	DKPEKELKAFCADQLD	QLDVFLQKETSGFVDK	K	A	F	Q	K	E	2	0	0	2	1	2	0	0	0	0	2	1	0	2	0	0	0	0	0	1	0	13	0	1553.75	Q5SFM8;Q5SFM8-3;Q5SFM8-2	Q5SFM8	47	59	Rbm27	RNA-binding protein 27	yes	no	2	0.0022026	33.787		1		1	0.98002	0.81755
AFCGFEDPR	DRINLAQKAFCGFEDP	FCGFEDPRTKTKMSAA	K	A	F	P	R	T	1	1	0	1	1	0	1	1	0	0	0	0	0	2	1	0	0	0	0	0	0	9	0	1097.46	Q9QXS1-2;Q9QXS1;Q9QXS1-10;Q9QXS1-9;Q9QXS1-12;Q9QXS1-11;Q9QXS1-13;Q9QXS1-5;Q9QXS1-16;Q9QXS1-4;Q9QXS1-14;Q9QXS1-6;Q9QXS1-7;Q9QXS1-8;Q9QXS1-15;E9Q3W4;Q9QXS1-3	Q9QXS1-3	4351	4359	Plec	Plectin	no	no	2	0.0023489	47.603	1	1	1	1	1.6895	1.3976
AFDSGIIPMEFVNK	AAAKMFSKAFDSGIIP	IPMEFVNKMKKEGKLI	K	A	F	N	K	M	1	0	1	1	0	0	1	1	0	2	0	1	1	2	1	1	0	0	0	1	0	14	0	1566.78	Q91V92;Q3V117	Q91V92	939	952	Acly	ATP-citrate synthase	yes	no	2	1.8975E-05	43.548		1		1	1.0282	0.85835
AFEAFLSNIVKPVASDIQAR	EEKDEETKAFEAFLSN	VASDIQARTVLLTWSP	K	A	F	A	R	T	4	1	1	1	0	1	1	0	0	2	1	1	0	2	1	2	0	0	0	2	0	20	1	2175.17	F6TLV3;Q8BX90;E0CXY0	F6TLV3	217	236	Fndc3a	Fibronectin type-III domain-containing protein 3A	yes	no	3	0.00028365	56.424		1		1	1.5033	1.3584
AFEDEMSGR	MRLLSKHRAFEDEMSG	FEDEMSGRSGHFEQAI	R	A	F	G	R	S	1	1	0	1	0	0	2	1	0	0	0	0	1	1	0	1	0	0	0	0	0	9	0	1040.42	Q62261;A0A0A0MQG2;Q62261-2	Q62261	682	690	Sptbn1	Spectrin beta chain, non-erythrocytic 1	yes	no	2	0.020221	56.013			1		2.7632	2.1908
AFGPGIEGK	AIDTSGIKAFGPGIEG	FGPGIEGKDVFREATT	K	A	F	G	K	D	1	0	0	0	0	0	1	3	0	1	0	1	0	1	1	0	0	0	0	0	0	9	0	874.455	Q80X90	Q80X90	1233	1241	Flnb	Filamin-B	yes	yes	2	0.0016826	59.908	1			1	1.469	1.1904
AFGPGLEGGLVNK	GCDPTRVRAFGPGLEG	LEGGLVNKANRFTVET	R	A	F	N	K	A	1	0	1	0	0	0	1	4	0	0	2	1	0	1	1	0	0	0	0	1	0	13	0	1257.67	Q8VHX6-2;D3YW87;Q8VHX6;D3Z576	Q8VHX6-2	1356	1368	Flnc	Filamin-C	yes	no	2	0.00017251	56.956	2				0.93933	0.69076
AFGPGLEPTGCIVDRPAEFTIDAR	DCFPDKVKAFGPGLEP	AEFTIDARAAGKGDLK	K	A	F	A	R	A	3	2	0	2	1	0	2	3	0	2	1	0	0	2	3	0	2	0	0	1	0	24	1	2588.27	Q8VHX6-2;D3YW87;Q8VHX6;D3Z576	Q8VHX6-2	673	696	Flnc	Filamin-C	yes	no	3	0.064541	23.208	1				1.4764	1.2163
AFGPGLQGGNAGSPAR	PTKPSKVKAFGPGLQG	GNAGSPARFTIDTKGA	K	A	F	A	R	F	3	1	1	0	0	1	0	5	0	0	1	0	0	1	2	1	0	0	0	0	0	16	0	1455.72	B7FAU9;Q8BTM8;B7FAV1	B7FAU9	1072	1087	Flna	Filamin-A	yes	no	2	3.3873E-12	98.421	1	1	1	1	1.8893	1.4858
AFHLFCLR	ILCDECNKAFHLFCLR	AFHLFCLRPALYEVPD	K	A	F	L	R	P	1	1	0	0	1	0	0	0	1	0	2	0	0	2	0	0	0	0	0	0	0	8	0	1062.54	Q9Z277;Q9Z277-2	Q9Z277	1208	1215	Baz1b	Tyrosine-protein kinase BAZ1B	yes	no	3	0.009529	40.268		1		1	1.3518	1.2227
AFHPFIAGPYNR	VERLEVEKAFHPFIAG	FIAGPYNRLVGEIMQE	K	A	F	N	R	L	2	1	1	0	0	0	0	1	1	1	0	0	0	2	2	0	0	0	1	0	0	12	0	1388.7	Q8VDJ3;Q3U4Z7;A0A087WP83	Q8VDJ3	232	243	Hdlbp	Vigilin	yes	no	3	0.027218	24.696		1			1.8817	1.5898
AFIATSTEGTDK	AGSGRRDKAFIATSTE	TSTEGTDKGIMLNTVK	K	A	F	D	K	G	2	0	0	1	0	0	1	1	0	1	0	1	0	1	0	1	3	0	0	0	0	12	0	1239.6	E9Q6J5;E9Q6J5-3;E9Q6J5-2;A0A0J9YUV5	E9Q6J5	1494	1505	Bod1l		yes	no	2	0.0011784	45.28	1		1		0.69466	0.50162
AFIPAIDSFGFETDLR	GSPLYTIKAFIPAIDS	FGFETDLRTHTQGQAF	K	A	F	L	R	T	2	1	0	2	0	0	1	1	0	2	1	0	0	3	1	1	1	0	0	0	0	16	0	1797.89	Q543F1;O08810;A2AH85;G3UZ34	Q543F1	872	887	Eftud2	116 kDa U5 small nuclear ribonucleoprotein component	yes	no	2;3	1.8173E-08	70.197		2		2	1.0726	1.0087
AFKEEGQEPEEVGISWGAVSK	VLMERLRKAFKEEGQE	ISWGAVSKRAVKRNTK	K	A	F	S	K	R	2	0	0	0	0	1	5	3	0	1	0	2	0	1	1	2	0	1	0	2	0	21	1	2276.1	Q80YR5;D6RHP9;D6RJ78	Q80YR5	58	78	Safb2	Scaffold attachment factor B2	yes	no	3	3.4345E-07	74.364		1		1	1.2793	1.0889
AFLDSLPDVK	VLNGIDLKAFLDSLPD	LDSLPDVKIVKMKCPD	K	A	F	V	K	I	1	0	0	2	0	0	0	0	0	0	2	1	0	1	1	1	0	0	0	1	0	10	0	1103.59	Q8CGY8;Q8CGY8-2	Q8CGY8	743	752	Ogt	UDP-N-acetylglucosamine--peptide N-acetylglucosaminyltransferase 110 kDa subunit	yes	no	2	0.018179	33.088		1			1.2358	0.95696
AFLEILHTYQK	QGQPDIYKAFLEILHT	EILHTYQKEQRNAKEA	K	A	F	Q	K	E	1	0	0	0	0	1	1	0	1	1	2	1	0	1	0	0	1	0	1	0	0	11	0	1361.73	Q60520;Q60520-1	Q60520	327	337	Sin3a	Paired amphipathic helix protein Sin3a	yes	no	2;3	4.7539E-05	75.819		2		2	1.2238	1.0229
AFLEMDTK	LYQSDPSKAFLEMDTK	AFLEMDTKQSSQDSLP	K	A	F	T	K	Q	1	0	0	1	0	0	1	0	0	0	1	1	1	1	0	0	1	0	0	0	0	8	0	953.453	P27046	P27046	620	627	Man2a1	Alpha-mannosidase 2	yes	yes	1;2	0.0018547	80.684		2		1	2.1581	1.6474
AFLLESLLK	YKCTICGKAFLLESLL	FLLESLLKNHVAAHGQ	K	A	F	L	K	N	1	0	0	0	0	0	1	0	0	0	4	1	0	1	0	1	0	0	0	0	0	9	0	1032.62	Q8K327	Q8K327	736	744	Champ1	Chromosome alignment-maintaining phosphoprotein 1	yes	yes	2	0.00071662	74.464		1		1	1.0216	0.85266
AFLLSMANR	NFILKHDRAFLLSMAN	FLLSMANRGKHTNGSQ	R	A	F	N	R	G	2	1	1	0	0	0	0	0	0	0	2	0	1	1	0	1	0	0	0	0	0	9	0	1021.54	P30415;S4R2L3;Q8CBP6	P30415	106	114	Nktr	NK-tumor recognition protein;Putative peptidyl-prolyl cis-trans isomerase	yes	no	2	0.0016762	56.432	1				1.2289	0.95926
AFLNAIMR	GFNARQRKAFLNAIMR	AFLNAIMRYGMPPQDA	K	A	F	M	R	Y	2	1	1	0	0	0	0	0	0	1	1	0	1	1	0	0	0	0	0	0	0	8	0	934.506	E9QAS4;Q6PDQ2;E9QAS5;F6WR45	E9QAS4	1403	1410	Chd4	Chromodomain-helicase-DNA-binding protein 4	no	no	2	0.00054325	91.626	3	1	1	1	1.1691	0.94459
AFLNAVMR	GFNTRQRKAFLNAVMR	AFLNAVMRWGMPPQDA	K	A	F	M	R	W	2	1	1	0	0	0	0	0	0	0	1	0	1	1	0	0	0	0	0	1	0	8	0	920.49	E9Q614;B1AR17;F7C528	E9Q614	1471	1478	Chd3		yes	no	2	0.01748	79.116			1		1.8653	1.5003
AFLPFGK	FTEEDIRKAFLPFGKI	KAFLPFGKISDVLLVP	K	A	F	G	K	I	1	0	0	0	0	0	0	1	0	0	1	1	0	2	1	0	0	0	0	0	0	7	0	778.438	Q61464-4;E9QML5;Q61464;Q61464-7;Q61464-2;Q61464-5;E9QKZ7	Q61464-4	696	702	Znf638;Zfml	Zinc finger protein 638	yes	no	2	0.016907	52.683	1		1	1	1.2837	0.92183
AFMDIMSAQASSGSTSALR	KKFSDTSKAFMDIMSA	SGSTSALRWVLSCLAI	K	A	F	L	R	W	4	1	0	1	0	1	0	1	0	1	1	0	2	1	0	5	1	0	0	0	0	19	0	1929.89	Q6P5B0;Q3UJA1	Q6P5B0	193	211	Rrp12	RRP12-like protein	yes	no	2	3.3866E-20	96.143		1		1	0.99881	0.91935
AFMTADLPNELIELLEK	EEVSVTVKAFMTADLP	ELIELLEKIVLDNSVF	K	A	F	E	K	I	2	0	1	1	0	0	3	0	0	1	4	1	1	1	1	0	1	0	0	0	0	17	0	1946.01	Q68FD5;Q5SXR6	Q68FD5	994	1010	Cltc	Clathrin heavy chain 1	yes	no	2	1.0006E-17	101.05		1		1	0.87286	0.72236
AFNAEAFKPGSTHK	SHLSDSKKAFNAEAFK	FKPGSTHKCRIIDYSQ	K	A	F	H	K	C	3	0	1	0	0	0	1	1	1	0	0	2	0	2	1	1	1	0	0	0	0	14	1	1503.75	Q6NS46	Q6NS46	405	418	Pdcd11	Protein RRP5 homolog	yes	yes	2;3	4.0678E-05	69.045				2	0.7114	0.65598
AFNALCHSTHLYGR	ITKQDAKKAFNALCHS	HSTHLYGRRLVLEWAD	K	A	F	G	R	R	2	1	1	0	1	0	0	1	2	0	2	0	0	1	0	1	1	0	1	0	0	14	0	1645.78	Q8R3C6	Q8R3C6	882	895	Rbm19	Probable RNA-binding protein 19	yes	yes	2;3;4	3.045E-11	96.059		3		4	1.049	1.0184
AFNDAEVLYNR	TDVIARTRAFNDAEVL	DAEVLYNRSLNEYKAL	R	A	F	N	R	S	2	1	2	1	0	0	1	0	0	0	1	0	0	1	0	0	0	0	1	1	0	11	0	1310.63	Q924W5	Q924W5	365	375	Smc6	Structural maintenance of chromosomes protein 6	yes	yes	2	0.00010148	79.23		1		1	1.0098	0.92596
AFNTTPLTSGPR	ILQSSNSRAFNTTPLT	TPLTSGPRPGDSTSAT	R	A	F	P	R	P	1	1	1	0	0	0	0	1	0	0	1	0	0	1	2	1	3	0	0	0	0	12	0	1260.65	Q3UUV0;A2AN61;Q8VEH2;F6XWQ4	Q3UUV0	450	461	Ciz1		yes	no	2	0.019306	35.077				1	NaN	NaN
AFPAAPCCVDVNDR	KKFRRQMRAFPAAPCC	CCVDVNDRLQALVPSA	R	A	F	D	R	L	3	1	1	2	2	0	0	0	0	0	0	0	0	1	2	0	0	0	0	2	0	14	0	1590.69	Q9WUU9	Q9WUU9	1254	1267	Mcm3ap	80 kDa MCM3-associated protein	yes	yes	2	0.046165	13.746	1				1.0557	0.82251
AFQEGIAK	KHKAAAEKAFQEGIAK	AFQEGIAKAKLVLRRT	K	A	F	A	K	A	2	0	0	0	0	1	1	1	0	1	0	1	0	1	0	0	0	0	0	0	0	8	0	862.455	Q9Z277;Q9Z277-2	Q9Z277	887	894	Baz1b	Tyrosine-protein kinase BAZ1B	yes	no	2	0.0028686	71.501		1		1	1.2413	1.0364
AFQINTFNLK	EQVLSVSRAFQINTFN	QINTFNLKVQPFNVTK	R	A	F	L	K	V	1	0	2	0	0	1	0	0	0	1	1	1	0	2	0	0	1	0	0	0	0	10	0	1194.64	P17047-3;P17047;P17047-2	P17047-3	347	356	Lamp2	Lysosome-associated membrane glycoprotein 2	yes	no	2	5.1388E-06	98.048		1		1	1.5735	1.2999
AFSAAVQMHDVLVK	NKSEEANKAFSAAVQM	QMHDVLVKAWAMWGDY	K	A	F	V	K	A	3	0	0	1	0	1	0	0	1	0	1	1	1	1	0	1	0	0	0	3	0	14	0	1514.79	E9QLK7;E9PZA7;E9PWT1;F7CGG2;Q80YV3	E9QLK7	3111	3124	Trrap	Transformation/transcription domain-associated protein	yes	no	3	0.0005294	35.657	1				1.5797	1.161
AFSIDIIR	TAQLQVQKAFSIDIIR	AFSIDIIRHKDSMDEL	K	A	F	I	R	H	1	1	0	1	0	0	0	0	0	3	0	0	0	1	0	1	0	0	0	0	0	8	0	933.528	E9QA63;B1ARU4;Q9QXZ0;E9PVY8;Q9QXZ0-2;A0A0A0MQA6;F7ACR9;Q9QXZ0-4;E9QNP1;F6Q750;B1ARU1	E9QA63	5672	5679	Macf1	Microtubule-actin cross-linking factor 1	no	no	2	0.041778	42.599		1			1.9664	1.6245
AFSLGQWEDSLEVSSFCSEALVTCAALTHPR	PPLACALKAFSLGQWE	CAALTHPRVPPLQSSG	K	A	F	P	R	V	4	1	0	1	2	1	3	1	1	0	4	0	0	2	1	5	2	1	0	2	0	31	0	3467.61	Q9DBD5	Q9DBD5	605	635	Pelp1	Proline-, glutamic acid- and leucine-rich protein 1	yes	yes	3	5.7469E-17	81.346		1			1.1311	0.9557
AFSQFVR	YRTLTNYKAFSQFVRP	KAFSQFVRPLIAAKNP	K	A	F	V	R	P	1	1	0	0	0	1	0	0	0	0	0	0	0	2	0	1	0	0	0	1	0	7	0	853.445	E9QAS4;Q6PDQ2;E9QAS5	E9QAS4	173	179	Chd4	Chromodomain-helicase-DNA-binding protein 4	yes	no	2	6.7875E-07	132.72	1		1		1.2946	1.0163
AFSQFVRPLIAAK	YRTLTNYKAFSQFVRP	VRPLIAAKNPKIAVSK	K	A	F	A	K	N	3	1	0	0	0	1	0	0	0	1	1	1	0	2	1	1	0	0	0	1	0	13	1	1446.83	E9QAS4;Q6PDQ2;E9QAS5	E9QAS4	173	185	Chd4	Chromodomain-helicase-DNA-binding protein 4	yes	no	2;3	2.5155E-07	109.44	1	1	2	1	1.3332	0.99425
AFSQGSEWER	FPCEFCGRAFSQGSEW	SQGSEWERHVLRHGMS	R	A	F	E	R	H	1	1	0	0	0	1	2	1	0	0	0	0	0	1	0	2	0	1	0	0	0	10	0	1195.53	B1AWL2;B1AWL4;B1AWL5	B1AWL2	2411	2420	Zfp462		yes	no	2	0.00069161	47.894			1		1.3244	1.0537
AFTMDCITLEGDQVSHR	EVSTQLARAFTMDCIT	EGDQVSHRGALTGGYY	R	A	F	H	R	G	1	1	0	2	1	1	1	1	1	1	1	0	1	1	0	1	2	0	0	1	0	17	0	1978.89	Q9CW03;Q1HL32	Q9CW03	645	661	Smc3	Structural maintenance of chromosomes protein 3	yes	no	2;3	1.5424E-21	124.25		2		2	1.301	1.1985
AFTNYSSLNR	________________	TNYSSLNRAQLTFEYL	M	A	F	N	R	A	1	1	2	0	0	0	0	0	0	0	1	0	0	1	0	2	1	0	1	0	0	10	0	1171.56	Q69ZX6;Q5QNQ8	Q69ZX6	2	11	Morc2a	MORC family CW-type zinc finger protein 2A	yes	no	2	0.0016083	45.653		1		1	0.79238	0.72756
AFVATQGATVVDQTTLMK	________________	VDQTTLMKKYLQFVAA	M	A	F	M	K	K	3	0	0	1	0	2	0	1	0	0	1	1	1	1	0	0	4	0	0	3	0	18	0	1879.97	E9QLK7;E9PZA7;E9PWT1;D3YY11	E9QLK7	2	19	Trrap		yes	no	2	2.4893E-13	93.226	1		1		1.7275	1.2294
AFVGTCPDMCPEKER	RTDLDKARAFVGTCPD	DMCPEKERYLRETRSQ	R	A	F	E	R	Y	1	1	0	1	2	0	2	1	0	0	0	1	1	1	2	0	1	0	0	1	0	15	1	1795.77	Q9WUU9	Q9WUU9	625	639	Mcm3ap	80 kDa MCM3-associated protein	yes	yes	3	0.056222	27.263	1				1.1321	0.87856
AFVPQLR	KGSPAARRAFVPQLRS	RAFVPQLRSGKFNVLL	R	A	F	L	R	S	1	1	0	0	0	1	0	0	0	0	1	0	0	1	1	0	0	0	0	1	0	7	0	829.481	Q3TKT4;Q3TKT4-2;G3UX35	Q3TKT4	843	849	Smarca4	Transcription activator BRG1	yes	no	2	0.0029106	106.76	1	1	1	1	1.2206	1.0661
AFVQQLVSLPCVISQTR	KLTVEELKAFVQQLVS	PCVISQTRQVKNLLDD	K	A	F	T	R	Q	1	1	0	0	1	3	0	0	0	1	2	0	0	1	1	2	1	0	0	3	0	17	0	1945.05	E9Q8F1;Q3UXZ9	E9Q8F1	828	844	Kdm5a	Lysine-specific demethylase 5A	yes	no	2	0.054916	24.053				1	0.95266	0.9073
AFVSMVYSEEGAEDR	VGKPAANRAFVSMVYS	SEEGAEDRTFARVIVG	R	A	F	D	R	T	2	1	0	1	0	0	3	1	0	0	0	0	1	1	0	2	0	0	1	2	0	15	0	1688.74	Q9CU62	Q9CU62	78	92	Smc1a	Structural maintenance of chromosomes protein 1A	yes	yes	2	8.6486E-25	141.85		1		1	1.3533	1.2478
AFVSTSFHK	ATDDRNTKAFVSTSFH	FVSTSFHKCGLPAETE	K	A	F	H	K	C	1	0	0	0	0	0	0	0	1	0	0	1	0	2	0	2	1	0	0	1	0	9	0	1022.52	Q8CJF7	Q8CJF7	1257	1265	Ahctf1	Protein ELYS	yes	yes	2	0.00099291	68.371	1		1		1.3379	0.966
AFYAPVHADDLR	WLIKNKMKAFYAPVHA	PVHADDLREGAQYLMQ	K	A	F	L	R	E	3	1	0	2	0	0	0	0	1	0	1	0	0	1	1	0	0	0	1	1	0	12	0	1373.67	P55012;E9QM38	P55012	846	857	Slc12a2	Solute carrier family 12 member 2	yes	no	2;3	7.1472E-05	63.091		2		2	1.0297	1.0022
AGAGMITQHSSTASPVNR	TRRMGDGRAGAGMITQ	STASPVNRIVQMSGNS	R	A	G	N	R	I	3	1	1	0	0	1	0	2	1	1	0	0	1	0	1	3	2	0	0	1	0	18	0	1783.86	Q8CH25-2;Q8CH25	Q8CH25-2	968	985	Sltm	SAFB-like transcription modulator	yes	no	2;3	3.5754E-15	93.768		3		2	1.0988	1.0162
AGAISASGPELEGAGHSK	TGSAVDIRAGAISASG	LEGAGHSKFQVTVPGA	R	A	G	S	K	F	4	0	0	0	0	0	2	4	1	1	1	1	0	0	1	3	0	0	0	0	0	18	0	1637.8	E9Q616	E9Q616	228	245	Ahnak		yes	yes	2;3	1.0382E-12	84.653	1	2	1	2	1.7376	1.3997
AGAVDWTDQLGLR	FVPPGETKAGAVDWTD	WTDQLGLRNLEVSSCV	K	A	G	L	R	N	2	1	0	2	0	1	0	2	0	0	2	0	0	0	0	0	1	1	0	1	0	13	0	1400.7	Z4YJL4;P58871	Z4YJL4	487	499	Tnks1bp1	182 kDa tankyrase-1-binding protein	yes	no	2	0.00098179	31.215	1				1.4158	1.103
AGAVTSSASLSSPALAK	ASTSSHCKAGAVTSSA	LSSPALAKGTQRSDVD	K	A	G	A	K	G	5	0	0	0	0	0	0	1	0	0	2	1	0	0	1	5	1	0	0	1	0	17	0	1516.81	O08784;H3BL37;Q05CS0;H3BIX0	O08784	582	598	Tcof1	Treacle protein	yes	no	2	3.12E-08	62.709	1	1	1	1	0.98999	0.78405
AGDLLFIEK	KELSSWSKAGDLLFIE	GDLLFIEKVPVVVLED	K	A	G	E	K	V	1	0	0	1	0	0	1	1	0	1	2	1	0	1	0	0	0	0	0	0	0	9	0	1004.55	Q9QWF0	Q9QWF0	212	220	Chaf1a	Chromatin assembly factor 1 subunit A	yes	yes	2	0.0015815	58.592				1	1.5578	1.4052
AGDMELKPFSGEDYTCITFQPDLSK	TWMDNMGRAGDMELKP	TFQPDLSKFKMQSLDK	R	A	G	S	K	F	1	0	0	3	1	1	2	2	0	1	2	2	1	2	2	2	2	0	1	0	0	25	1	2848.29	Q01320	Q01320	200	224	Top2a	DNA topoisomerase 2-alpha	yes	yes	3	1.6271E-14	106.12		1		2	1.2877	1.1181
AGDMENAENILTVMK	ALVTGHARAGDMENAE	ENILTVMKQAGIEPGP	R	A	G	M	K	Q	2	0	2	1	0	0	2	1	0	1	1	1	2	0	0	0	1	0	0	1	0	15	0	1634.76	Q6PB66	Q6PB66	244	258	Lrpprc	Leucine-rich PPR motif-containing protein, mitochondrial	yes	yes	2	7.8732E-17	111.64		1		1	1.4914	1.2502
AGEGLGAPSNDVISGVDHNSLDSNLTR	KIKLSVPKAGEGLGAP	SLDSNLTREKIEAKIK	K	A	G	T	R	E	2	1	3	3	0	0	1	4	1	1	3	0	0	0	1	4	1	0	0	2	0	27	0	2694.28	E9PYL2	E9PYL2	1225	1251	Prr12		yes	yes	3	0.00030957	47.331	1				1.2087	0.96363
AGELNNSFQQLLR	MESICQARAGELNNSF	NSFQQLLRLEDDCRSL	R	A	G	L	R	L	1	1	2	0	0	2	1	1	0	0	3	0	0	1	0	1	0	0	0	0	0	13	0	1488.77	E9QP46;Q6ZWQ0	E9QP46	1926	1938	Syne2	Nesprin-2	yes	no	2	0.00074403	70.089			1		1.6071	1.2675
AGEQLAPFLPQLVPR	GFNVIATRAGEQLAPF	FLPQLVPRLYRYQFDP	R	A	G	P	R	L	2	1	0	0	0	2	1	1	0	0	3	0	0	1	3	0	0	0	0	1	0	15	0	1634.91	Q6PDI5-2;Q6PDI5;A2ALV7	Q6PDI5-2	1107	1121	Ecm29;AI314180	Proteasome-associated protein ECM29 homolog	yes	no	2	8.9071E-08	68.972		1		1	1.4194	1.3049
AGEQQETASLELLK	CLKTLVLKAGEQQETA	TASLELLKEPPRAANR	K	A	G	L	K	E	2	0	0	0	0	2	3	1	0	0	3	1	0	0	0	1	1	0	0	0	0	14	0	1515.78	E9Q7G0	E9Q7G0	913	926	Numa1		yes	yes	2	2.5519E-16	132.97	1	2	1	1	1.5015	1.0647
AGEQQETASLELLKEPPR	CLKTLVLKAGEQQETA	ELLKEPPRAANRASDQ	K	A	G	P	R	A	2	1	0	0	0	2	4	1	0	0	3	1	0	0	2	1	1	0	0	0	0	18	1	1995.03	E9Q7G0	E9Q7G0	913	930	Numa1		yes	yes	3	6.6619E-12	92.439	1	1	1	1	1.2981	1.0243
AGFAGDDAPR	DNGSGMCKAGFAGDDA	FAGDDAPRAVFPSIVG	K	A	G	P	R	A	3	1	0	2	0	0	0	2	0	0	0	0	0	1	1	0	0	0	0	0	0	10	0	975.441	P60710;B2RRX1;Q4KL81;P63260;E9Q1F2;E9Q5F4;G3UZ07;B1ATY1;G3UYG0;E9Q606;E9Q2D1;F6WX90;Q497E4;P68134;P68033;Q3UJ36;P63268;P62737;D3YZY0;D3Z2K3	P60710	19	28	Actb;Actg1;Actc1;Acta1;Actg2;Acta2	Actin, cytoplasmic 1;Actin, cytoplasmic 1, N-terminally processed;Actin, cytoplasmic 2;Actin, cytoplasmic 2, N-terminally processed;Actin, alpha skeletal muscle;Actin, alpha cardiac muscle 1;Actin, gamma-enteric smooth muscle;Actin, aortic smooth muscle	no	no	2	0.00085748	54.259	1	1		1	0.82967	0.70031
AGFFCPICSLFYSGEK	DLDFLVPKAGFFCPIC	SLFYSGEKAMANHCKS	K	A	G	E	K	A	1	0	0	0	2	0	1	2	0	1	1	1	0	3	1	2	0	0	1	0	0	16	0	1881.84	Q61464-4;E9QML5;Q61464;Q61464-7;Q61464-2;Q61464-5;E9QKZ7	Q61464-4	1874	1889	Znf638;Zfml	Zinc finger protein 638	yes	no	2	1.2117E-07	53.565	1	1	1	1	1.1678	0.8676
AGFIQDTSLILYEEVKPNLTER	LLPVMCDRAGFIQDTS	VKPNLTERIQDYDVSL	R	A	G	E	R	I	1	1	1	1	0	1	3	1	0	2	3	1	0	1	1	1	2	0	1	1	0	22	1	2535.32	Q6A4J8;F8VPX1;Q6A4J8-2;E9PXY8;Q6A4J8-3	Q6A4J8	725	746	Usp7	Ubiquitin carboxyl-terminal hydrolase 7;Ubiquitin carboxyl-terminal hydrolase	yes	no	3	5.2594E-07	72.864		1		1	1.2833	1.1587
AGFNYESPSK	QISGLSEKAGFNYESP	FNYESPSKGGSLVSFP	K	A	G	S	K	G	1	0	1	0	0	0	1	1	0	0	0	1	0	1	1	2	0	0	1	0	0	10	0	1098.5	Q925H1;G3UW90;V9GX74;V9GXE9;V9GX39	Q925H1	84	93	Trps1	Zinc finger transcription factor Trps1	yes	no	2	0.050236	32.159				1	0.59181	0.53358
AGFSHMLIQR	TMAYLLKRAGFSHMLI	FSHMLIQRVHYAIKKH	R	A	G	Q	R	V	1	1	0	0	0	1	0	1	1	1	1	0	1	1	0	1	0	0	0	0	0	10	0	1158.6	P27046	P27046	303	312	Man2a1	Alpha-mannosidase 2	yes	yes	2;3	0.00066075	66.92		2		2	1.5713	1.5532
AGFVPVYLR	RLLKFWKRAGFVPVYL	GFVPVYLRQTPNDLTG	R	A	G	L	R	Q	1	1	0	0	0	0	0	1	0	0	1	0	0	1	1	0	0	0	1	2	0	9	0	1020.58	Q8K224	Q8K224	726	734	Nat10	N-acetyltransferase 10	yes	yes	2	0.036923	34.186		1			1.0553	0.8967
AGGAFSNALSSLNVLRPGEIPDAAFIHAAR	EKEEEKPKAGGAFSNA	AAFIHAARKKRQLARE	K	A	G	A	R	K	7	2	2	1	0	0	1	3	1	2	3	0	0	2	2	3	0	0	0	1	0	30	1	3021.58	P58501;F6YY19;P58501-2	P58501	202	231	Paxbp1	PAX3- and PAX7-binding protein 1	yes	no	3;4	0.0089975	55.158		2		1	1.0283	0.89967
AGGALWKPVESAAESDAGGK	DGREPAQKAGGALWKP	AESDAGGKAGLPVQRP	K	A	G	G	K	A	5	0	0	1	0	0	2	4	0	0	1	2	0	0	1	2	0	1	0	1	0	20	1	1899.93	Q5I012-4;Q5I012-3;Q5I012-2;Q5I012;J3QNE8	Q5I012-4	626	645	Slc38a10	Putative sodium-coupled neutral amino acid transporter 10	yes	no	3	0.0096838	49.592		1		1	1.6105	1.3859
AGGSLCHILAAAYK	IKCFLDFKAGGSLCHI	HILAAAYKFKSDQGWR	K	A	G	Y	K	F	4	0	0	0	1	0	0	2	1	1	2	1	0	0	0	1	0	0	1	0	0	14	0	1430.73	Q6PDG5-2;Q3UID0;Q6PDG5	Q6PDG5-2	86	99	Smarcc2	SWI/SNF complex subunit SMARCC2	yes	no	2;3	3.6668E-13	120.59		2		2	1.1916	0.9868
AGGTLCHILGAAYK	AKCFMDFKAGGTLCHI	HILGAAYKYKNEQGWR	K	A	G	Y	K	Y	3	0	0	0	1	0	0	3	1	1	2	1	0	0	0	0	1	0	1	0	0	14	0	1430.73	P97496-2;Q3UNN4;P97496;Q3UZD0	P97496-2	113	126	Smarcc1	SWI/SNF complex subunit SMARCC1	yes	no	2;3	3.9919E-13	119.39		2		2	1.2851	1.062
AGHCAVAINTR	EDNIPRARAGHCAVAI	CAVAINTRLYIWSGRD	R	A	G	T	R	L	3	1	1	0	1	0	0	1	1	1	0	0	0	0	0	0	1	0	0	1	0	11	0	1168.58	Q61191;B1AUX2	Q61191	323	333	Hcfc1	Host cell factor 1;HCF N-terminal chain 1;HCF N-terminal chain 2;HCF N-terminal chain 3;HCF N-terminal chain 4;HCF N-terminal chain 5;HCF N-terminal chain 6;HCF C-terminal chain 1;HCF C-terminal chain 2;HCF C-terminal chain 3;HCF C-terminal chain 4;HCF C-terminal chain 5;HCF C-terminal chain 6	yes	no	2;3	3.916E-05	81.525		1		2	1.007	0.97427
AGIEGPLLASEVER	MERLTSLRAGIEGPLL	LLASEVERDKSAASPV	R	A	G	E	R	D	2	1	0	0	0	0	3	2	0	1	2	0	0	0	1	1	0	0	0	1	0	14	0	1439.76	H9KV00;Q9QX47-3;Q9QX47;H9KV15	H9KV00	1775	1788	Son	Protein SON	no	no	2	0.00079456	33.842	1		1		1.0012	0.7863
AGIEGPLLASEVERDK	MERLTSLRAGIEGPLL	ASEVERDKSAASPVVI	R	A	G	D	K	S	2	1	0	1	0	0	3	2	0	1	2	1	0	0	1	1	0	0	0	1	0	16	1	1682.88	H9KV00;Q9QX47-3;Q9QX47;H9KV15	H9KV00	1775	1790	Son	Protein SON	no	no	2;3	1.7755E-05	62.813	2	1	1		1.1622	0.88302
AGIFQPHVR	AVGLVKPKAGIFQPHV	GIFQPHVRHLLVLATP	K	A	G	V	R	H	1	1	0	0	0	1	0	1	1	1	0	0	0	1	1	0	0	0	0	1	0	9	0	1023.56	Q99P88	Q99P88	154	162	Nup155	Nuclear pore complex protein Nup155	yes	yes	2	0.014004	47.869				1	NaN	NaN
AGISFIIK	LKWILENKAGISFIIK	AGISFIIKRPFLEPKK	K	A	G	I	K	R	1	0	0	0	0	0	0	1	0	3	0	1	0	1	0	1	0	0	0	0	0	8	0	847.517	G3UYD0;Q9ESZ8-5;Q9ESZ8-4;Q9ESZ8-3;Q9ESZ8-6;Q9ESZ8-2;Q9ESZ8;G3UYJ6;Q3UHU8	G3UYD0	178	185	Gtf2i	General transcription factor II-I	no	no	2	0.012811	40.352		1			1.2752	0.96781
AGIVTSLQAR	QQSISISKAGIVTSLQ	IVTSLQARCTVIAAAN	K	A	G	A	R	C	2	1	0	0	0	1	0	1	0	1	1	0	0	0	0	1	1	0	0	1	0	10	0	1014.58	P97310	P97310	614	623	Mcm2	DNA replication licensing factor MCM2	yes	yes	2	0.00066825	57.532		1		1	1.3011	1.1964
AGLAPLEVR	SFTVDSSKAGLAPLEV	GLAPLEVRVLGPRGLV	K	A	G	V	R	V	2	1	0	0	0	0	1	1	0	0	2	0	0	0	1	0	0	0	0	1	0	9	0	924.539	Q80X90	Q80X90	1450	1458	Flnb	Filamin-B	yes	yes	2	0.00241	70.908		1	1		1.8489	1.4812
AGLEAQEAEEER	AAKNSALKAGLEAQEA	AQEAEEERCLENYKCF	K	A	G	E	R	C	3	1	0	0	0	1	5	1	0	0	1	0	0	0	0	0	0	0	0	0	0	12	0	1330.6	E9QP46;Q6ZWQ0	E9QP46	3337	3348	Syne2	Nesprin-2	yes	no	2	8.4225E-05	56.205		1		1	0.82526	0.75105
AGLLQPPVR	LLQQPQQKAGLLQPPV	GLLQPPVRIVSQPQPA	K	A	G	V	R	I	1	1	0	0	0	1	0	1	0	0	2	0	0	0	2	0	0	0	0	1	0	9	0	949.571	Q8CH18;Q8CH18-3;Q8CH18-2	Q8CH18	273	281	Ccar1	Cell division cycle and apoptosis regulator protein 1	yes	no	2	0.00052384	81.296		1		1	1.018	0.93878
AGLQFPVGR	KAKSRSSRAGLQFPVG	GLQFPVGRVHRLLRKG	R	A	G	G	R	V	1	1	0	0	0	1	0	2	0	0	1	0	0	1	1	0	0	0	0	1	0	9	0	943.524	F8WIX8;Q8CGP6;A3KPD0;Q8R1M2;Q8CGP4;Q64523;Q149V4;Q8CGP7;Q8CGP5;Q8BFU2;Q6GSS7;P22752;B2RWH3;B2RVF0;A2AB79;Q3THW5;P0C0S6;B2RVP5;P27661;G3UWL7;Q3UA95;Q64522	F8WIX8	17	25	Hist1h2al;Hist1h2ah;H2afj;Hist1h2aa;Hist2h2ac;Hist1h2ak;Hist1h2af;Hist3h2a;Hist2h2aa1;Hist1h2ab;Hist1h2ad;H2afv;H2afz;H2afx;Hist2h2ab	Histone H2A;Histone H2A type 1-H;Histone H2A.J;Histone H2A type 2-C;Histone H2A type 1-K;Histone H2A type 1-F;Histone H2A type 3;Histone H2A type 2-A;Histone H2A type 1;Histone H2A.V;Histone H2A.Z;Histone H2A.x;Histone H2A type 2-B	yes	no	2	0.00020537	89.698	1		1		1.1201	0.87766
AGLTLFVGR	________________	GLTLFVGRLPPSARSD	M	A	G	G	R	L	1	1	0	0	0	0	0	2	0	0	2	0	0	1	0	0	1	0	0	1	0	9	0	932.544	Q8CGC6	Q8CGC6	2	10	Rbm28	RNA-binding protein 28	yes	yes	2	0.0030137	49.715		1			1.166	0.96031
AGLVGPELHEK	LTVDEAVRAGLVGPEL	VGPELHEKLLSAEKAV	R	A	G	E	K	L	1	0	0	0	0	0	2	2	1	0	2	1	0	0	1	0	0	0	0	1	0	11	0	1148.62	Q9QXS1-2;Q9QXS1;Q9QXS1-10;Q9QXS1-9;Q9QXS1-12;Q9QXS1-11;Q9QXS1-13;Q9QXS1-5;Q9QXS1-16;Q9QXS1-4;Q9QXS1-14;Q9QXS1-6;Q9QXS1-7;Q9QXS1-8;Q9QXS1-15;E9Q3W4;F6R059;Q9QXS1-3	Q9QXS1-3	3080	3090	Plec	Plectin	no	no	2;3	0.00034549	58.132	2	2	2	1	1.6686	1.1899
AGLWSSSEEKR	KYHSRSSKAGLWSSSE	WSSSEEKRASSRSEHS	K	A	G	K	R	A	1	1	0	0	0	0	2	1	0	0	1	1	0	0	0	3	0	1	0	0	0	11	1	1248.61	A2A483;E9Q8D1;A2A484;Q3UH28;A2A482;Q3U1M7	Q3U1M7	1138	1148	Zmynd8		no	no	2	0.0015132	55.353		1		1	0.63618	0.57486
AGMQPGLTMVVGPPGTGK	HTQIEAIRAGMQPGLT	VGPPGTGKTDVAVQII	R	A	G	G	K	T	1	0	0	0	0	1	0	5	0	0	1	1	2	0	3	0	2	0	0	2	0	18	0	1696.86	A2AQA7;Q8CFQ3	A2AQA7	812	829	Aqr	Intron-binding protein aquarius	yes	no	2	0.00019311	53.453				1	1.1738	1.0607
AGNAHDENVLSYYR	RQLAQEARAGNAHDEN	ENVLSYYRYQLKLFAR	R	A	G	Y	R	Y	2	1	2	1	0	0	1	1	1	0	1	0	0	0	0	1	0	0	2	1	0	14	0	1607.73	P70227	P70227	717	730	Itpr3	Inositol 1,4,5-trisphosphate receptor type 3	yes	yes	2;3	2.2295E-05	39.629	1	1	1		1.7272	1.4194
AGNALGGVDNEEEEELGDEAMMALDQNLASLFK	QQLMEVLKAGNALGGV	QNLASLFKEQKMRIQA	K	A	G	F	K	E	5	0	3	3	0	1	6	4	0	0	5	1	2	1	0	1	0	0	0	1	0	33	0	3479.57	Q7TPV4;Q3U2W2	Q7TPV4	765	797	Mybbp1a	Myb-binding protein 1A	yes	no	3;4	1.781E-33	101.2		4		2	1.0683	0.87808
AGNEKEEGETADTVGCCSLR	FIDKLALRAGNEKEEG	TVGCCSLRVEHINLHP	R	A	G	L	R	V	2	1	1	1	2	0	4	3	0	0	1	1	0	0	0	1	2	0	0	1	0	20	1	2181.93	Q04750	Q04750	491	510	Top1	DNA topoisomerase 1	yes	yes	3	0.00075227	50.916				1	0.94645	0.93214
AGNGQWASVIR	ESIFGAPKAGNGQWAS	GQWASVIRVMNPIQGN	K	A	G	I	R	V	2	1	1	0	0	1	0	2	0	1	0	0	0	0	0	1	0	1	0	1	0	11	0	1157.59	Q921M3	Q921M3	857	867	Sf3b3	Splicing factor 3B subunit 3	yes	yes	2	2.4949E-45	192.38		1		1	1.257	1.1589
AGNNMLLVGVHGPR	NFTVDCSKAGNNMLLV	LVGVHGPRTPCEEILV	K	A	G	P	R	T	1	1	2	0	0	0	0	3	1	0	2	0	1	0	1	0	0	0	0	2	0	14	0	1433.76	B7FAU9;Q8BTM8;B7FAV1	B7FAU9	2577	2590	Flna	Filamin-A	yes	no	2;3	5.4549E-06	66.708	2		2		1.9001	1.497
AGNWPGSPQVSGPSPATR	TMVSPSGRAGNWPGSP	SGPSPATRLPGMSPAN	R	A	G	T	R	L	2	1	1	0	0	1	0	3	0	0	0	0	0	0	4	3	1	1	0	1	0	18	0	1764.85	A2ABV5;A2BDP0	A2ABV5	1111	1128	Med14	Mediator of RNA polymerase II transcription subunit 14	yes	no	2	1.4286E-07	59.502		2		1	0.75785	0.69979
AGPPVPASHIAPTPVQPPMIR	HSGMKMQKAGPPVPAS	PVQPPMIRRDITFPPG	K	A	G	I	R	R	3	1	0	0	0	1	0	1	1	2	0	0	1	0	7	1	1	0	0	2	0	21	0	2132.16	A2BH40;E9QAQ7;A2BH40-4;A2BH40-2;A2BH40-3	A2BH40	1617	1637	Arid1a	AT-rich interactive domain-containing protein 1A	yes	no	3	2.6948E-07	60.334	1	1	1	1	0.71848	0.72037
AGQLLPVVQFLQK	HGQRLKSRAGQLLPVV	PVVQFLQKGLQRHLDD	R	A	G	Q	K	G	1	0	0	0	0	3	0	1	0	0	3	1	0	1	1	0	0	0	0	2	0	13	0	1439.85	Q8BU03;Q2M1K2	Q8BU03	838	850	Pwp2	Periodic tryptophan protein 2 homolog	yes	no	2	0.00080556	31.881		1		1	1.1297	0.94496
AGQNASIVSLK	EWNEVLSKAGQNASIV	NASIVSLKSDKKRKLE	K	A	G	L	K	S	2	0	1	0	0	1	0	1	0	1	1	1	0	0	0	2	0	0	0	1	0	11	0	1086.6	Q8K224	Q8K224	979	989	Nat10	N-acetyltransferase 10	yes	yes	2	0.00010484	75.819		1		1	1.0787	0.90092
AGQNSADISITLR	SSLKGFVKAGQNSADI	ADISITLRNRGDDAFR	K	A	G	L	R	N	2	1	1	1	0	1	0	1	0	2	1	0	0	0	0	2	1	0	0	0	0	13	0	1344.7	Q924W5;Q924W5-2	Q924W5	118	130	Smc6	Structural maintenance of chromosomes protein 6	yes	no	2	3.535E-05	65.043		1		1	1.1221	1.0329
AGSELLESSAGDDASSLR	ATVATVNKAGSELLES	GDDASSLRSRLETMNQ	K	A	G	L	R	S	3	1	0	2	0	0	2	2	0	0	3	0	0	0	0	5	0	0	0	0	0	18	0	1763.82	E9QA63;B1ARU4;Q9QXZ0;E9PVY8;Q9QXZ0-2;A0A0A0MQA6;F7ACR9;Q9QXZ0-4;E9QNP1;F6Q750;B1ARU1	E9QA63	6239	6256	Macf1	Microtubule-actin cross-linking factor 1	no	no	2	1.6219E-06	49.537	1		1		1.4634	1.1283
AGSLGINLVAANR	RLFIISTKAGSLGINL	INLVAANRVIIFDASW	K	A	G	N	R	V	3	1	2	0	0	0	0	2	0	1	2	0	0	0	0	1	0	0	0	1	0	13	0	1254.7	Q61687	Q61687	2102	2114	Atrx	Transcriptional regulator ATRX	yes	yes	2	1.8533E-10	99.5	1				1.5643	1.2627
AGSLSSEDVDGSQENR	TSAGTEIRAGSLSSED	VDGSQENRIQVGPKKE	R	A	G	N	R	I	1	1	1	2	0	1	2	2	0	0	1	0	0	0	0	4	0	0	0	1	0	16	0	1649.71	E9Q6J5;E9Q6J5-3;E9Q6J5-2;A0A0J9YUV5	E9Q6J5	1674	1689	Bod1l		yes	no	2	0.0095931	29.58	1	1			1.1569	0.93448
AGSNMLLIGVHGPTTPCEEVSMK	SFLVDCSKAGSNMLLI	PCEEVSMKHVGKQQYN	K	A	G	M	K	H	1	0	1	0	1	0	2	3	1	1	2	1	2	0	2	2	2	0	0	2	0	23	0	2427.16	Q80X90	Q80X90	2540	2562	Flnb	Filamin-B	yes	yes	3	4.0031E-07	56.29	1	1	1		1.3576	1.0481
AGSQLGPGYQHHAQPK	CSVAVEMRAGSQLGPG	YQHHAQPKRKKP____	R	A	G	P	K	R	2	0	0	0	0	3	0	3	2	0	1	1	0	0	2	1	0	0	1	0	0	16	0	1674.82	E9Q5G3	E9Q5G3	934	949	Kif23		yes	yes	3	2.2764E-07	50.102		1		1	0.84811	0.71492
AGSSWQCDTCLLQNK	IEYGESLKAGSSWQCD	DTCLLQNKVTDNKCIA	K	A	G	N	K	V	1	0	1	1	2	2	0	1	0	0	2	1	0	0	0	2	1	1	0	0	0	15	0	1766.77	E9Q3G8	E9Q3G8	654	668	Nup153		yes	yes	2	2.2519E-12	94.09		1		1	1.2819	1.059
AGTAAPAPDGLAGR	AAGRKGPRAGTAAPAP	APDGLAGRLAAGLHWA	R	A	G	G	R	L	5	1	0	1	0	0	0	3	0	0	1	0	0	0	2	0	1	0	0	0	0	14	0	1223.63	A6X919	A6X919	60	73	Dpy19l1	Probable C-mannosyltransferase DPY19L1	yes	yes	2	0.021024	29.355	1				1.419	1.1052
AGTFQAFEQFGQQLLAHGHYASPEIK	HRTEIDARAGTFQAFE	HYASPEIKEKLDILDQ	R	A	G	I	K	E	4	0	0	0	0	4	2	3	2	1	2	1	0	3	1	1	1	0	1	0	0	26	0	2874.41	P16546-2;P16546	P16546-2	1372	1397	Sptan1	Spectrin alpha chain, non-erythrocytic 1	no	no	4	1.3986E-05	53.998		1		1	2.1076	1.7472
AGTGENAPWVVEDELVK	FIRHNALRAGTGENAP	VVEDELVKKYSLPSKF	R	A	G	V	K	K	2	0	1	1	0	0	3	2	0	0	1	1	0	0	1	0	1	1	0	3	0	17	0	1812.89	Q9Z277	Q9Z277	264	280	Baz1b	Tyrosine-protein kinase BAZ1B	yes	yes	2;3	5.5553E-10	72.583		2		1	1.2759	1.0788
AGTGENAPWVVEDELVKK	FIRHNALRAGTGENAP	VEDELVKKYSLPSKFS	R	A	G	K	K	Y	2	0	1	1	0	0	3	2	0	0	1	2	0	0	1	0	1	1	0	3	0	18	1	1940.98	Q9Z277	Q9Z277	264	281	Baz1b	Tyrosine-protein kinase BAZ1B	yes	yes	2;3	0.00029679	42.633		2		2	0.80275	0.68253
AGTGVDNVDLEAATR	EKLQVVGRAGTGVDNV	VDLEAATRKGILVMNT	R	A	G	T	R	K	3	1	1	2	0	0	1	2	0	0	1	0	0	0	0	0	2	0	0	2	0	15	0	1487.72	Q61753;F6ZSB7	Q61753	76	90	Phgdh	D-3-phosphoglycerate dehydrogenase	yes	no	2	0.00052623	39.91	1		1		0.87757	0.69577
AGTLSITEFADMLSGNAGGFR	RSALDQYRAGTLSITE	SGNAGGFRSRSSSVGS	R	A	G	F	R	S	3	1	1	1	0	0	1	4	0	1	2	0	1	2	0	2	2	0	0	0	0	21	0	2114.01	Q9QXS1-2;Q9QXS1;Q9QXS1-10;Q9QXS1-9;Q9QXS1-12;Q9QXS1-11;Q9QXS1-13;Q9QXS1-5;Q9QXS1-16;Q9QXS1-4;Q9QXS1-14;Q9QXS1-6;Q9QXS1-7;Q9QXS1-8;Q9QXS1-15;E9Q3W4;Q9QXS1-3	Q9QXS1-3	4220	4240	Plec	Plectin	no	no	2;3	8.8402E-10	74.029	1	2	1	1	1.6463	1.3296
AGTSLWGGLR	CDLGNPMKAGTSLWGG	TSLWGGLRFTVPHLQD	K	A	G	L	R	F	1	1	0	0	0	0	0	3	0	0	2	0	0	0	0	1	1	1	0	0	0	10	0	1016.54	P11688	P11688	742	751	Itga5	Integrin alpha-5;Integrin alpha-5 heavy chain;Integrin alpha-5 light chain	yes	yes	2	0.018532	40.154		1			0.66889	0.56498
AGVAPLQVK	SFQVDTSKAGVAPLQV	GVAPLQVKVQGPKGLV	K	A	G	V	K	V	2	0	0	0	0	1	0	1	0	0	1	1	0	0	1	0	0	0	0	2	0	9	0	881.533	B7FAU9;Q8BTM8;B7FAV1	B7FAU9	1478	1486	Flna	Filamin-A	yes	no	2	0.00062541	80.438	1		1		2.1792	1.5466
AGVFPYR	________________	MAGVFPYRGPGNPVPG	M	A	G	Y	R	G	1	1	0	0	0	0	0	1	0	0	0	0	0	1	1	0	0	0	1	1	0	7	0	808.423	Q99PV0;B7ZC27	Q99PV0	2	8	Prpf8	Pre-mRNA-processing-splicing factor 8	yes	no	1;2	0.010461	55.441	1	1	1		1.0522	0.89724
AGVGAPVTQVTLQSTQR	TEYNLRLKAGVGAPVT	VTLQSTQRRPELEDST	K	A	G	Q	R	R	2	1	0	0	0	3	0	2	0	0	1	0	0	0	1	1	3	0	0	3	0	17	0	1711.92	Q9QXS1-2;Q9QXS1;Q9QXS1-10;Q9QXS1-9;Q9QXS1-12;Q9QXS1-11;Q9QXS1-13;Q9QXS1-5;Q9QXS1-16;Q9QXS1-4;Q9QXS1-14;Q9QXS1-6;Q9QXS1-7;Q9QXS1-8;Q9QXS1-15;E9Q3W4;E9Q9J6;E9PW24;Q9QXS1-3	Q9QXS1-3	494	510	Plec	Plectin	no	no	2;3	1.754E-23	137.79	2	2	2	1	1.6721	1.3411
AGVLAHLEEER	GQSKVFFRAGVLAHLE	LAHLEEERDLKITDVI	R	A	G	E	R	D	2	1	0	0	0	0	3	1	1	0	2	0	0	0	0	0	0	0	0	1	0	11	0	1222.63	Q8VDD5;Q61879;Q5SV64;Q3UH59	Q8VDD5	765	775	Myh9;Myh10	Myosin-9;Myosin-10	no	no	2;3	2.0348E-07	101.35	3	1	1	2	1.2573	1.1156
AGVPLPPNLKPAPPPTIEEK	NAAAMCAKAGVPLPPN	PPPTIEEKVAKKSGGA	K	A	G	E	K	V	2	0	1	0	0	0	2	1	0	1	2	2	0	0	7	0	1	0	0	1	0	20	1	2064.16	H9KV00;Q9QX47-3;Q9QX47;H9KV15;H9KV02;F7CU80	H9KV00	2091	2110	Son	Protein SON	no	no	3	5.1492E-10	83.423	1	1	1	1	0.91855	0.68996
AGVSVKPFQVK	EVVKKKNKAGVSVKPF	SVKPFQVKNHIWVFIN	K	A	G	V	K	N	1	0	0	0	0	1	0	1	0	0	0	2	0	1	1	1	0	0	0	3	0	11	1	1158.68	Q64511	Q64511	356	366	Top2b	DNA topoisomerase 2-beta	yes	yes	2;3	0.00024083	91.469		2		2	1.5164	1.2783
AGVTSLNSCAEK	LSDKPEVKAGVTSLNS	SLNSCAEKKVEPSHLG	K	A	G	E	K	K	2	0	1	0	1	0	1	1	0	0	1	1	0	0	0	2	1	0	0	1	0	12	0	1235.58	Q6PCM1	Q6PCM1	459	470	Kdm3a	Lysine-specific demethylase 3A	yes	yes	2	0.015893	37.998		1		1	1.5943	1.2347
AGVVGPELHEK	LYVHEAVKAGVVGPEL	VGPELHEKLLSAEKAV	K	A	G	E	K	L	1	0	0	0	0	0	2	2	1	0	1	1	0	0	1	0	0	0	0	2	0	11	0	1134.6	Q9QXS1-2;Q9QXS1;Q9QXS1-10;Q9QXS1-9;Q9QXS1-12;Q9QXS1-11;Q9QXS1-13;Q9QXS1-5;Q9QXS1-16;Q9QXS1-4;Q9QXS1-14;Q9QXS1-6;Q9QXS1-7;Q9QXS1-8;Q9QXS1-15;E9Q3W4;F6R059;Q9QXS1-3	Q9QXS1-3	3411	3421	Plec	Plectin	no	no	2;3	0.00028132	68.107	2	2	2	2	1.651	1.1744
AGYPQYVSEILEK	QVIFSFSKAGYPQYVS	YVSEILEKITYERRSI	K	A	G	E	K	I	1	0	0	0	0	1	2	1	0	1	1	1	0	0	1	1	0	0	2	1	0	13	0	1495.76	Q6PB66	Q6PB66	314	326	Lrpprc	Leucine-rich PPR motif-containing protein, mitochondrial	yes	yes	2	8.6902E-09	91.62		1		2	1.3906	1.1921
AGYSQGATQYTQAQQAR	TYYQTAPKAGYSQGAT	YTQAQQARQVTAIKPA	K	A	G	A	R	Q	4	1	0	0	0	5	0	2	0	0	0	0	0	0	0	1	2	0	2	0	0	17	0	1827.85	O88532;D3Z5G4	O88532	192	208	Zfr	Zinc finger RNA-binding protein	yes	no	2;3	1.5345E-17	100.43		1		2	1.0159	0.96728
AHAFVVQQR	KRLQAEEKAHAFVVQQ	HAFVVQQREEELQQTL	K	A	H	Q	R	E	2	1	0	0	0	2	0	0	1	0	0	0	0	1	0	0	0	0	0	2	0	9	0	1054.57	Q9QXS1-2;Q9QXS1;Q9QXS1-10;Q9QXS1-9;Q9QXS1-12;Q9QXS1-11;Q9QXS1-13;Q9QXS1-5;Q9QXS1-16;Q9QXS1-4;Q9QXS1-14;Q9QXS1-6;Q9QXS1-7;Q9QXS1-8;Q9QXS1-15;E9Q3W4;Q9QXS1-3	Q9QXS1-3	2050	2058	Plec	Plectin	no	no	2;3	0.00072798	87.323	1	2	2	1	1.6561	1.4034
AHDASSPSQPDLSSLVHLTR	LSRGFLEKAHDASSPS	SSLVHLTRRVQLWPAA	K	A	H	T	R	R	2	1	0	2	0	1	0	0	2	0	3	0	0	0	2	5	1	0	0	1	0	20	0	2117.05	A2ANY6;J3QMC5	A2ANY6	2901	2920	Mdn1	Midasin	yes	no	3;4	3.9284E-06	44.047	2		1		1.4785	1.1828
AHEPTYFTVDCTEAGQGDVSIGIK	GVAKTGLKAHEPTYFT	GDVSIGIKCAPGVVGP	K	A	H	I	K	C	2	0	0	2	1	1	2	3	1	2	0	1	0	1	1	1	3	0	1	2	0	24	0	2594.2	B7FAU9;Q8BTM8;B7FAV1	B7FAU9	786	809	Flna	Filamin-A	yes	no	3	3.5347E-25	103.58	1	1	1	1	1.9155	1.3633
AHGLLAEENR	EQLSMLKKAHGLLAEE	GLLAEENRGLGERANL	K	A	H	N	R	G	2	1	1	0	0	0	2	1	1	0	2	0	0	0	0	0	0	0	0	0	0	10	0	1108.56	E9Q7G0;F6ZQA3	E9Q7G0	1439	1448	Numa1		no	no	2;3	4.4237E-07	104.22	2	1	1	1	1.0459	0.87634
AHGMVAMVFK	PSFRMHLRAHGMVAMV	GMVAMVFKTLDDSQHH	R	A	H	F	K	T	2	0	0	0	0	0	0	1	1	0	0	1	2	1	0	0	0	0	0	2	0	10	0	1089.55	B7ZP47;Q65Z40	B7ZP47	699	708	Wapal	Wings apart-like protein homolog	yes	no	3	0.0050544	40.724		1		1	1.3237	1.0829
AHGPGLEGGLVGKPAEFTIDTK	PPDPTKVKAHGPGLEG	AEFTIDTKGAGTGGLG	K	A	H	T	K	G	2	0	0	1	0	0	2	5	1	1	2	2	0	1	2	0	2	0	0	1	0	22	1	2193.14	Q80X90	Q80X90	1045	1066	Flnb	Filamin-B	yes	yes	3;4	8.3158E-05	68.676	1	2	2	2	2.1404	1.6245
AHIAQLCEK	QMFTHYDRAHIAQLCE	HIAQLCEKAGLLQRAL	R	A	H	E	K	A	2	0	0	0	1	1	1	0	1	1	1	1	0	0	0	0	0	0	0	0	0	9	0	1068.54	Q68FD5;Q5SXR6	Q68FD5	611	619	Cltc	Clathrin heavy chain 1	yes	no	2	0.00060054	76.345				1	1.1572	1.0386
AHILYEMLAGCVQR	DVRVMKKRAHILYEML	MLAGCVQRKDYTALTK	R	A	H	Q	R	K	2	1	0	0	1	1	1	1	1	1	2	0	1	0	0	0	0	0	1	1	0	14	0	1659.82	Q61687	Q61687	1789	1802	Atrx	Transcriptional regulator ATRX	yes	yes	3	0.0010234	32.567	1	1		1	1.1089	0.91439
AHINLVR	AWLKVMEKAHINLVRL	KAHINLVRLQRDLGLG	K	A	H	V	R	L	1	1	1	0	0	0	0	0	1	1	1	0	0	0	0	0	0	0	0	1	0	7	0	821.487	Q6P5B0;Q3UJA1	Q6P5B0	398	404	Rrp12	RRP12-like protein	yes	no	2	0.0038411	89.673		1		1	0.62152	0.57294
AHISSQNSELSSAALQALGFCLYNPR	SRLYTVLKAHISSQNS	GFCLYNPRITSGLSEA	K	A	H	P	R	I	4	1	2	0	1	2	1	1	1	1	4	0	0	1	1	5	0	0	1	0	0	26	0	2833.38	Q6PR54-2;Q6PR54;Q6PR54-3	Q6PR54-2	62	87	Rif1	Telomere-associated protein RIF1	yes	no	3	0.00023853	46.558	1				1.2936	1.0079
AHLALEEDLNSEIQALDDVHK	SVLDDIKKAHLALEED	QALDDVHKEKNTKDLK	K	A	H	H	K	E	3	0	1	3	0	1	3	0	2	1	4	1	0	0	0	1	0	0	0	1	0	21	0	2359.17	Q61687;F6RDB7;A0A0G2JFA5	Q61687	406	426	Atrx	Transcriptional regulator ATRX	yes	no	4	9.8593E-05	40.952		1		1	1.187	1.0061
AHLFDLNCK	KDTTSQHRAHLFDLNC	HLFDLNCKICTGQVPS	R	A	H	C	K	I	1	0	1	1	1	0	0	0	1	0	2	1	0	1	0	0	0	0	0	0	0	9	0	1116.54	Q8C9B9;Q8C9B9-3	Q8C9B9	843	851	Dido1	Death-inducer obliterator 1	yes	no	2	0.00061211	74.92	1				1.5071	1.1078
AHNNELEPTPGNTLR	DVIEVIEKAHNNELEP	PTPGNTLRQTFENQVN	K	A	H	L	R	Q	1	1	3	0	0	0	2	1	1	0	2	0	0	0	2	0	2	0	0	0	0	15	0	1661.81	P08775	P08775	720	734	Polr2a	DNA-directed RNA polymerase II subunit RPB1	yes	yes	2;3	9.3446E-09	76.156	2	3	2	2	1.2615	1.0676
AHQANQLYPFAISLIESVR	VPLAIVNKAHQANQLY	ISLIESVRTYERTCEK	K	A	H	V	R	T	3	1	1	0	0	2	1	0	1	2	2	0	0	1	1	2	0	0	1	1	0	19	0	2156.14	Q9JHU4	Q9JHU4	766	784	Dync1h1	Cytoplasmic dynein 1 heavy chain 1	yes	yes	3	3.3438E-16	88.565	1	1		1	0.99557	0.77465
AHQLSVTSQVQELQNLLR	IGNAQLEKAHQLSVTS	QELQNLLRGKEEQVNS	K	A	H	L	R	G	1	1	1	0	0	4	1	0	1	0	4	0	0	0	0	2	1	0	0	2	0	18	0	2063.11	A0A087WQQ5;F8VQC7;A0A087WNW3;A0A087WQI3;A0A087WQ25;A0A087WRS1;Q61595-5;Q61595;Q61595-6;Q61595-9;Q61595-15	A0A087WQQ5	856	873	Ktn1	Kinectin	no	no	3	4.3921E-19	93.226		1		1	1.2173	1.121
AHTMTDDVTFWK	IEMKSKMKAHTMTDDV	TDDVTFWKWISLNTVA	K	A	H	W	K	W	1	0	0	2	0	0	0	0	1	0	0	1	1	1	0	0	3	1	0	1	0	12	0	1450.66	Q68FD5;Q5SXR6	Q68FD5	101	112	Cltc	Clathrin heavy chain 1	yes	no	3	0.019358	25.588				1	1.1839	1.0647
AHTTLLGLANMETR	INSQELEKAHTTLLGL	GLANMETRYFAKKKTL	K	A	H	T	R	Y	2	1	1	0	0	0	1	1	1	0	3	0	1	0	0	0	3	0	0	0	0	14	0	1526.79	Q8R0G9	Q8R0G9	948	961	Nup133	Nuclear pore complex protein Nup133	yes	yes	2;3	5.9682E-14	127.71		2		2	1.213	1.1153
AHVAPCFDASK	HIPGSPFKAHVAPCFD	APCFDASKVKCSGPGL	K	A	H	S	K	V	3	0	0	1	1	0	0	0	1	0	0	1	0	1	1	1	0	0	0	1	0	11	0	1201.56	B7FAU9;Q8BTM8;B7FAV1	B7FAU9	1152	1162	Flna	Filamin-A	yes	no	2;3	2.6664E-05	82.261	2	2	1	2	2.1082	1.5187
AHVEGDGVVEGVIR	ASDSFEFKAHVEGDGV	GVVEGVIRYHPFLYDR	K	A	H	I	R	Y	1	1	0	1	0	0	2	3	1	1	0	0	0	0	0	0	0	0	0	4	0	14	0	1435.74	Q6P5D8	Q6P5D8	415	428	Smchd1	Structural maintenance of chromosomes flexible hinge domain-containing protein 1	yes	yes	2;3	6.1205E-08	87.719	2	2	2	2	1.3663	1.1203
AHVFECNLESSVESIISPK	HWDKKLTKAHVFECNL	VESIISPKVKMALRTS	K	A	H	P	K	V	1	0	1	0	1	0	3	0	1	2	1	1	0	1	1	4	0	0	0	2	0	19	0	2145.04	Q61550	Q61550	30	48	Rad21	Double-strand-break repair protein rad21 homolog	yes	yes	2;3	1.4521E-16	89.011		2		2	1.2444	1.0754
AIAAHWQAAAAHWQQQQQQR	DARFKQLKAIAAHWQA	WQQQQQQRVGFQYQGI	K	A	I	Q	R	V	7	1	0	0	0	7	0	0	2	1	0	0	0	0	0	0	0	2	0	0	0	20	0	2327.14	D3YWX2;Q9R0I7;E9Q803	D3YWX2	389	408	Ylpm1	YLP motif-containing protein 1	yes	no	3;4	2.1003E-15	72.583	2	1		1	1.2967	1.0469
AIAHPYSQALIQYVCGLGPR	EVGVDVNRAIAHPYSQ	YVCGLGPRKGTHLLKI	R	A	I	P	R	K	3	1	0	0	1	2	0	2	1	2	2	0	0	0	2	1	0	0	2	1	0	20	0	2213.14	Q62383	Q62383	976	995	Supt6h	Transcription elongation factor SPT6	yes	yes	3	0.018933	24.793	1				1.5742	1.2294
AIASHPSAALMALR	GSAPRAQKAIASHPSA	SAALMALRRGSRNLVF	K	A	I	L	R	R	5	1	0	0	0	0	0	0	1	1	2	0	1	0	1	2	0	0	0	0	0	14	0	1407.77	E9Q7E2	E9Q7E2	1726	1739	Arid2		yes	yes	2;3	1.6777E-05	52.576	1	2		1	1.2563	1.137
AICIEEIGIWMK	RDAIAEIRAICIEEIG	EEIGIWMKMYSDAFLN	R	A	I	M	K	M	1	0	0	0	1	0	2	1	0	4	0	1	1	0	0	0	0	1	0	0	0	12	0	1461.74	O35638;A2AFF6	O35638	306	317	Stag2	Cohesin subunit SA-2	yes	no	2	1.1963E-05	71.153		1		1	1.0223	0.91769
AICSGFFR	KSTVRVQKAICSGFFR	AICSGFFRNAAKKDPQ	K	A	I	F	R	N	1	1	0	0	1	0	0	1	0	1	0	0	0	2	0	1	0	0	0	0	0	8	0	956.454	A2A4P0;A2A4N9	A2A4P0	1130	1137	Dhx8	ATP-dependent RNA helicase DHX8	yes	no	2	0.034751	55.37		1			1.2342	1.0399
AIDDASASISLAQLTK	EPVMGTTKAIDDASAS	ISLAQLTKTANLAEAN	K	A	I	T	K	T	4	0	0	2	0	1	0	0	0	2	2	1	0	0	0	3	1	0	0	0	0	16	0	1602.85	P97868-2;P97868	P97868-2	101	116	Rbbp6	E3 ubiquitin-protein ligase RBBP6	yes	no	2	1.5057E-10	89.502	1	1	1		0.94224	0.68556
AIDDFTAWK	YLRGEVSKAIDDFTAW	IDDFTAWKARLFVAHK	K	A	I	W	K	A	2	0	0	2	0	0	0	0	0	1	0	1	0	1	0	0	1	1	0	0	0	9	0	1065.51	A2ANY6;J3QMC5	A2ANY6	4463	4471	Mdn1	Midasin	yes	no	2	0.001096	64.711	1		1		1.2368	0.88955
AIEDEGGNPDEIEVTSECNK	VLMERLKKAIEDEGGN	EVTSECNKKMPKRPSK	K	A	I	N	K	K	1	0	2	2	1	0	5	2	0	2	0	1	0	0	1	1	1	0	0	1	0	20	0	2204.94	D3YXK2;S4R1M2;S4R2Q5	D3YXK2	64	83	Safb	Scaffold attachment factor B1	yes	no	2;3	2.4618E-27	118.37		2		2	1.1553	0.9816
AIEDEGGNPDEIEVTSECNKK	VLMERLKKAIEDEGGN	VTSECNKKMPKRPSKG	K	A	I	K	K	M	1	0	2	2	1	0	5	2	0	2	0	2	0	0	1	1	1	0	0	1	0	21	1	2333.03	D3YXK2;S4R1M2;S4R2Q5	D3YXK2	64	84	Safb	Scaffold attachment factor B1	yes	no	2;3	7.6514E-18	98.292		2		1	1.1987	0.95689
AIEDGNLEEMEEEVR	LTEKQWLRAIEDGNLE	EEMEEEVRLKKRKRRR	R	A	I	V	R	L	1	1	1	1	0	0	6	1	0	1	1	0	1	0	0	0	0	0	0	1	0	15	0	1761.77	Q6DIC0;F2Z4A9;H3BLH0;E9QAB8;H3BJK2;H3BLI4;H3BK47	Q6DIC0	1333	1347	Smarca2	Probable global transcription activator SNF2L2	yes	no	2	3.0204E-06	52.172		1		1	2.2832	2.2929
AIEEGTLEEIEEEVR	LTEKQWLKAIEEGTLE	EEIEEEVRQKKSSRKR	K	A	I	V	R	Q	1	1	0	0	0	0	7	1	0	2	1	0	0	0	0	0	1	0	0	1	0	15	0	1744.84	Q3TKT4;Q3TKT4-2;G3UX35	Q3TKT4	1358	1372	Smarca4	Transcription activator BRG1	yes	no	2;3	3.0175E-31	153.09	2	1		2	1.0363	0.98316
AIEEQMVAVK	LFNDVQEKAIEEQMVA	EEQMVAVKDVVMEPTM	K	A	I	V	K	D	2	0	0	0	0	1	2	0	0	1	0	1	1	0	0	0	0	0	0	2	0	10	0	1116.58	Q8K224	Q8K224	913	922	Nat10	N-acetyltransferase 10	yes	yes	2	0.00074173	47.894		1		1	0.70422	0.5878
AIENLMGK	TNGQSPGKAIENLMGK	AIENLMGKATEKSQTP	K	A	I	G	K	A	1	0	1	0	0	0	1	1	0	1	1	1	1	0	0	0	0	0	0	0	0	8	0	874.458	E9PWW9;E9Q4Y2	E9PWW9	1364	1371	Rsf1		yes	no	2	0.053114	40.268			1		NaN	NaN
AIEPPPLDAVIEAEHTLR	GIGQFLAKAIEPPPLD	IEAEHTLRELDALDAN	K	A	I	L	R	E	3	1	0	1	0	0	3	0	1	2	2	0	0	0	3	0	1	0	0	1	0	18	0	1970.05	E9QNN1;A0A087WPL5	E9QNN1	823	840	Dhx9		no	no	2;3	3.133E-20	97.095	1	2	1	2	1.0572	0.95291
AIESMEQQLSELK	ELQDDKRKAIESMEQQ	EQQLSELKKTLSTVQN	K	A	I	L	K	K	1	0	0	0	0	2	3	0	0	1	2	1	1	0	0	2	0	0	0	0	0	13	0	1504.74	F6ZDS4;Q7M739	Q7M739	1099	1111	Tpr	Nucleoprotein TPR	no	no	2	0.0012933	43.548				1	1.2895	1.1843
AIESMEQQLSELKK	ELQDDKRKAIESMEQQ	QQLSELKKTLSTVQNE	K	A	I	K	K	T	1	0	0	0	0	2	3	0	0	1	2	2	1	0	0	2	0	0	0	0	0	14	1	1632.84	F6ZDS4;Q7M739	Q7M739	1099	1112	Tpr	Nucleoprotein TPR	no	no	2;3	7.2258E-13	114.7		3	1	3	1.2631	0.97425
AIETALDCLK	SLQLPMEKAIETALDC	ETALDCLKSANTEPYY	K	A	I	L	K	S	2	0	0	1	1	0	1	0	0	1	2	1	0	0	0	0	1	0	0	0	0	10	0	1132.58	E9QLK7;E9PZA7;E9PWT1;F7CGG2	E9QLK7	942	951	Trrap		yes	no	2	0.0064523	46.844			1	1	1.7575	1.2629
AIFEIVLNR	QSAGRLMRAIFEIVLN	IFEIVLNRGWAQLTDK	R	A	I	N	R	G	1	1	1	0	0	0	1	0	0	2	1	0	0	1	0	0	0	0	0	1	0	9	0	1073.62	Q6P4T2	Q6P4T2	1094	1102	Snrnp200	U5 small nuclear ribonucleoprotein 200 kDa helicase	yes	yes	2	0.00067295	74.464	1	1	1	1	1.2876	1.0173
AIFENTLSTYPK	LGDVERAKAIFENTLS	NTLSTYPKRTDVWSVY	K	A	I	P	K	R	1	0	1	0	0	0	1	0	0	1	1	1	0	1	1	1	2	0	1	0	0	12	0	1382.71	Q6NS46	Q6NS46	1773	1784	Pdcd11	Protein RRP5 homolog	yes	yes	2	8.9969E-11	106.67	1	1	1	1	1.1416	0.89061
AIFQQPPLGVR	NIPMMDQKAIFQQPPL	QQPPLGVRKIVLATNI	K	A	I	V	R	K	1	1	0	0	0	2	0	1	0	1	1	0	0	1	2	0	0	0	0	1	0	11	0	1224.7	A0A0G2JGL8;Q99PU8-2;Q99PU8;Q99PU8-3	A0A0G2JGL8	707	717	Dhx30	Putative ATP-dependent RNA helicase DHX30	yes	no	2	0.056959	26.707		1			1.2364	1.0458
AIFTTGQGASAVGLTAYVQR	YIEKVSSRAIFTTGQG	GLTAYVQRHPVSREWT	R	A	I	Q	R	H	4	1	0	0	0	2	0	3	0	1	1	0	0	1	0	1	3	0	1	2	0	20	0	2010.05	P97310	P97310	543	562	Mcm2	DNA replication licensing factor MCM2	yes	yes	2;3	3.7045E-15	81.807		3		2	1.3007	1.1727
AIGFVVGQTDWEK	KKDADRKRAIGFVVGQ	VGQTDWEKITDESGHL	R	A	I	E	K	I	1	0	0	1	0	1	1	2	0	1	0	1	0	1	0	0	1	1	0	2	0	13	0	1448.73	D3YWX2;Q9R0I7;E9Q803	D3YWX2	2108	2120	Ylpm1	YLP motif-containing protein 1	yes	no	2	4.8062E-05	61.11	1		1		1.4884	1.07
AIGLEIK	AVPPPLAKAIGLEIKL	KAIGLEIKLCLLSSAR	K	A	I	I	K	L	1	0	0	0	0	0	1	1	0	2	1	1	0	0	0	0	0	0	0	0	0	7	0	742.459	J3QNW0;P13864;P13864-2	P13864	1589	1595	Dnmt1	Cytosine-specific methyltransferase;DNA (cytosine-5)-methyltransferase 1	no	no	2	0.015172	55.676		1		1	1.5156	1.2591
AIGNIELGIR	VTEEHLRRAIGNIELG	GNIELGIRSWDTNLIE	R	A	I	I	R	S	1	1	1	0	0	0	1	2	0	3	1	0	0	0	0	0	0	0	0	0	0	10	0	1054.61	P14873	P14873	55	64	Map1b	Microtubule-associated protein 1B;MAP1B heavy chain;MAP1 light chain LC1	yes	yes	2	0.0006572	52.49	1				0.80145	0.62476
AIGNTELENK	RQMCQAAKAIGNTELE	GNTELENKFAEGITKI	K	A	I	N	K	F	1	0	2	0	0	0	2	1	0	1	1	1	0	0	0	0	1	0	0	0	0	10	0	1087.55	Q9CZU3	Q9CZU3	1011	1020	Skiv2l2	Superkiller viralicidic activity 2-like 2	yes	yes	2	0.00067753	59.013		1			1.0907	0.83514
AIGPHDVLATLLNNLK	NTFGYIAKAIGPHDVL	ATLLNNLKVQERQNRV	K	A	I	L	K	V	2	0	2	1	0	0	0	1	1	1	4	1	0	0	1	0	1	0	0	1	0	16	0	1687.96	Q99NB9;G5E866	Q99NB9	1087	1102	Sf3b1	Splicing factor 3B subunit 1	yes	no	2;3	5.2336E-43	176.4		2		2	1.2129	1.0185
AIGYLIPLMDAEYANYYTR	KGLAAFLKAIGYLIPL	EYANYYTREVMLILIR	K	A	I	T	R	E	3	1	1	1	0	0	1	1	0	2	2	0	1	0	1	0	1	0	4	0	0	19	0	2236.09	Q99NB9;G5E866	Q99NB9	749	767	Sf3b1	Splicing factor 3B subunit 1	yes	no	2;3	1.0353E-26	114.96		2		2	1.1289	1.0409
AIHDENPSMEGGINGK	LYFSGCAKAIHDENPS	MEGGINGKNLGPINQW	K	A	I	G	K	N	1	0	2	1	0	0	2	3	1	2	0	1	1	0	1	1	0	0	0	0	0	16	0	1667.76	J3QNW0;P13864;P13864-2	P13864	447	462	Dnmt1	Cytosine-specific methyltransferase;DNA (cytosine-5)-methyltransferase 1	no	no	2;3	9.8965E-10	85.493		2		2	1.3833	1.1495
AIIDEFEQK	RGAKPEGKAIIDEFEQ	IIDEFEQKLRACHTRG	K	A	I	Q	K	L	1	0	0	1	0	1	2	0	0	2	0	1	0	1	0	0	0	0	0	0	0	9	0	1091.55	Q8K2Z4;Q8K2Z4-2	Q8K2Z4	1270	1278	Ncapd2	Condensin complex subunit 1	yes	no	2	0.023051	38.75				1	1.2576	1.1363
AIIEEYLHLNDMK	DEVEKKSKAIIEEYLH	YLHLNDMKEAVQCVQE	K	A	I	M	K	E	1	0	1	1	0	0	2	0	1	2	2	1	1	0	0	0	0	0	1	0	0	13	0	1587.8	E9PVC6;Q6NZJ6-2;E9Q9E1;E9PVC5;Q6NZJ6;A0A0J9YUS5	E9PVC6	1201	1213	Eif4g1	Eukaryotic translation initiation factor 4 gamma 1	yes	no	3	0.028516	15.941	1				1.5776	1.0931
AIIGVLLNLTNDNEWGSTK	KAVEDCMRAIIGVLLN	DNEWGSTKTGEQEGLI	R	A	I	T	K	T	1	0	3	1	0	0	1	2	0	2	3	1	0	0	0	1	2	1	0	1	0	19	0	2057.08	B7ZP47;Q65Z40;F6YCH1	B7ZP47	936	954	Wapal	Wings apart-like protein homolog	yes	no	2	0.067088	24.407		1			1.2171	0.94288
AIILAAAPGEK	GVAQTRRRAIILAAAP	LAAAPGEKLPLFPEPL	R	A	I	E	K	L	4	0	0	0	0	0	1	1	0	2	1	1	0	0	1	0	0	0	0	0	0	11	0	1052.62	J3QNW0;P13864;P13864-2	P13864	1316	1326	Dnmt1	Cytosine-specific methyltransferase;DNA (cytosine-5)-methyltransferase 1	no	no	2	0.00020005	72.531	1	1	1	1	1.3226	1.0201
AIITALGVDR	FGTAQSNKAIITALGV	ITALGVDRRNRVLAGL	K	A	I	D	R	R	2	1	0	1	0	0	0	1	0	2	1	0	0	0	0	0	1	0	0	1	0	10	0	1027.6	E9PVA8;Q8BIX2	E9PVA8	1872	1881	Gcn1l1		yes	no	2	0.0010281	40.496	1		1		1.2295	0.97931
AILCTIQNLAER	EQVETAIRAILCTIQN	TIQNLAERNNKKAEDS	R	A	I	E	R	N	2	1	1	0	1	1	1	0	0	2	2	0	0	0	0	0	1	0	0	0	0	12	0	1400.74	A2ANY6;J3QMC5	A2ANY6	4504	4515	Mdn1	Midasin	yes	no	2	0.0003705	37.613	1		1		1.0721	0.83941
AILLESDLSTENK	DSKQKSDKAILLESDL	SDLSTENKLKVLKHDR	K	A	I	N	K	L	1	0	1	1	0	0	2	0	0	1	3	1	0	0	0	2	1	0	0	0	0	13	0	1431.75	E9Q4F7;E9Q4F8	E9Q4F7	675	687	Ankrd11		yes	no	2	0.00037256	38.3	1		1		1.9908	1.4176
AILNGIDSINK	LLRAATGKAILNGIDS	NGIDSINKVLEHFRRK	K	A	I	N	K	V	1	0	2	1	0	0	0	1	0	3	1	1	0	0	0	1	0	0	0	0	0	11	0	1156.65	Q9CW03;Q1HL32	Q9CW03	504	514	Smc3	Structural maintenance of chromosomes protein 3	yes	no	2	0.00026598	67.385		1		1	1.485	1.2403
AILNLQWPYK	NGPSSFSKAILNLQWP	LNLQWPYKYNNNTLLY	K	A	I	Y	K	Y	1	0	1	0	0	1	0	0	0	1	2	1	0	0	1	0	0	1	1	0	0	10	0	1244.69	A2AKI5;P43406	A2AKI5	787	796	Itgav	Integrin alpha-V;Integrin alpha-V heavy chain;Integrin alpha-V light chain	yes	no	2	0.00067349	53.751		1			1.2317	0.96911
AILTMTQLYK	ENVNVVKKAILTMTQL	LTMTQLYKVALQWMVK	K	A	I	Y	K	V	1	0	0	0	0	1	0	0	0	1	2	1	1	0	0	0	2	0	1	0	0	10	0	1180.65	Q80X82;F8WJD4;S4R2Q3;D3Z2M2	Q80X82	129	138	Sympk	Symplekin	yes	no	2	1.8941E-06	88.495		1		1	1.169	0.97545
AILVDLEPGTMDSVR	TGGKYVPRAILVDLEP	PGTMDSVRSGPFGQIF	R	A	I	V	R	S	1	1	0	2	0	0	1	1	0	1	2	0	1	0	1	1	1	0	0	2	0	15	0	1614.83	P99024;Q9CWF2;Q7TMM9;B2RSN3	P99024	63	77	Tubb5;Tubb2b;Tubb2a	Tubulin beta-5 chain;Tubulin beta-2B chain;Tubulin beta-2A chain	no	no	2	6.8322E-10	77.776	2		1		0.42366	0.33696
AILYLNTGYQR	LTAELKSKAILYLNTG	YLNTGYQRQLLYKHFD	K	A	I	Q	R	Q	1	1	1	0	0	1	0	1	0	1	2	0	0	0	0	0	1	0	2	0	0	11	0	1310.7	CON__ENSEMBL:ENSBTAP00000024146	CON__ENSEMBL:ENSBTAP00000024146	1008	1018			yes	yes	2	0.0093018	37.968			1		0.1448	0.11074
AIMEMPSFYSPTLPR	HTAPGEFRAIMEMPSF	FYSPTLPRCSPYKKLT	R	A	I	P	R	C	1	1	0	0	0	0	1	0	0	1	1	0	2	1	3	2	1	0	1	0	0	15	0	1738.84	Q99MU3-5;Q99MU3-2;Q99MU3	Q99MU3-5	180	194	Adar	Double-stranded RNA-specific adenosine deaminase	yes	no	2	0.0030386	32.152		1		1	2.203	2.0357
AIMLVWR	QAQKIWKKAIMLVWRA	KAIMLVWRAAANHRYA	K	A	I	W	R	A	1	1	0	0	0	0	0	0	0	1	1	0	1	0	0	0	0	1	0	1	0	7	0	887.505	Q8R3B7-2;Q8R3B7;D3YZC8;D3YZC7	Q8R3B7-2	715	721	Brd8	Bromodomain-containing protein 8	yes	no	2	0.014735	52.683		1		1	1.2558	1.1391
AIMYEETTYSK	SQNHPDSRAIMYEETT	YEETTYSKKKIIDFLS	R	A	I	S	K	K	1	0	0	0	0	0	2	0	0	1	0	1	1	0	0	1	2	0	2	0	0	11	0	1334.61	P54276	P54276	839	849	Msh6	DNA mismatch repair protein Msh6	yes	yes	2	0.00018838	66.267		1		1	1.5379	1.2751
AINQIAAALFTIHK	NNIHCLAKAINQIAAA	AALFTIHKGSIEDRLK	K	A	I	H	K	G	4	0	1	0	0	1	0	0	1	3	1	1	0	1	0	0	1	0	0	0	0	14	0	1509.87	P28660-2;P28660;A2AS98	P28660-2	1013	1026	Nckap1	Nck-associated protein 1	yes	no	3	0.00072327	33.842		1		1	1.2366	1.0437
AINQQTGAFVEISR	GRGGENVKAINQQTGA	GAFVEISRQLPPNGDP	K	A	I	S	R	Q	2	1	1	0	0	2	1	1	0	2	0	0	0	1	0	1	1	0	0	1	0	14	0	1532.79	Q3U0V1	Q3U0V1	450	463	Khsrp	Far upstream element-binding protein 2	yes	yes	2	9.3574E-06	58.885		1		1	1.1451	1.0523
AIPDLTAPVAAVQAAVSNLVR	EEGEVDGKAIPDLTAP	AAVSNLVRVGKETVQT	K	A	I	V	R	V	6	1	1	1	0	1	0	0	0	1	2	0	0	0	2	1	1	0	0	4	0	21	0	2075.17	Q64727	Q64727	36	56	Vcl	Vinculin	yes	yes	3	0.061902	13.608		1		1	1.7147	1.5723
AIPEQHSPHLK	SIEGLMGRAIPEQHSP	EQHSPHLKEQHHIRGS	R	A	I	L	K	E	1	0	0	0	0	1	1	0	2	1	1	1	0	0	2	1	0	0	0	0	0	11	0	1255.67	F8VQL9;Q9WU42;E9Q9V3;E9PY55;E9Q701;Q9WU42-2;F6Z4B2	F8VQL9	1338	1348	Ncor2	Nuclear receptor corepressor 2	no	no	3	0.001604	40.727	1				1.6397	1.1554
AIPGVVEK	FYQFQHYRAIPGVVEK	AIPGVVEKVKNSEEQY	R	A	I	E	K	V	1	0	0	0	0	0	1	1	0	1	0	1	0	0	1	0	0	0	0	2	0	8	0	811.48	Q9CZU3	Q9CZU3	595	602	Skiv2l2	Superkiller viralicidic activity 2-like 2	yes	yes	2	0.0038916	56.81		1		1	1.1025	0.91495
AIPLAIFQAEPTVR	EGSPVTERAIPLAIFQ	FQAEPTVRKHFLRKWL	R	A	I	V	R	K	3	1	0	0	0	1	1	0	0	2	1	0	0	1	2	0	1	0	0	1	0	14	0	1524.87	Q9WVF7	Q9WVF7	1093	1106	Pole	DNA polymerase epsilon catalytic subunit A	yes	yes	3	0.052063	14.791	1		1		1.5493	1.2338
AIQPQVAQGQAAVQQK	QTAVQQQKAIQPQVAQ	GQAAVQQKLTTQQITT	K	A	I	Q	K	L	4	0	0	0	0	6	0	1	0	1	0	1	0	0	1	0	0	0	0	2	0	16	0	1663.9	Q8CHI8-3;Q8CHI8-2;Q8CHI8-4;Q8CHI8;Q8CHI8-5	Q8CHI8-3	2819	2834	Ep400	E1A-binding protein p400	yes	no	2	0.0051922	33.842	1	1			1.2957	0.95195
AIQTLGYFPVGDGVFPHQK	ETNKMKERAIQTLGYF	DGVFPHQKLLLQGLMD	R	A	I	Q	K	L	1	0	0	1	0	2	0	3	1	1	1	1	0	2	2	0	1	0	1	2	0	19	0	2073.07	Q6PDI5-2;Q6PDI5;A2ALV7;A2ALV6	Q6PDI5-2	856	874	Ecm29;AI314180	Proteasome-associated protein ECM29 homolog	yes	no	2;3	1.6405E-07	52.814		2		1	1.2671	1.022
AISAANLHLR	SKTEWRVRAISAANLH	SAANLHLRTNHIYVSS	R	A	I	L	R	T	3	1	1	0	0	0	0	0	1	1	2	0	0	0	0	1	0	0	0	0	0	10	0	1064.61	Q99PV0	Q99PV0	2077	2086	Prpf8	Pre-mRNA-processing-splicing factor 8	yes	yes	2;3	1.1587E-07	125.82	2	2	2	2	1.2806	1.0548
AISSASSPQSPGDALR	AMELLVEKAISSASSP	QSPGDALRRVFECISS	K	A	I	L	R	R	3	1	0	1	0	1	0	1	0	1	1	0	0	0	2	5	0	0	0	0	0	16	0	1542.76	O88532;F6QJP7	O88532	954	969	Zfr	Zinc finger RNA-binding protein	yes	no	2	2.0422E-20	129.29		1		1	1.0003	0.92242
AITGTVLTR	PLSAFPKKAITGTVLT	ITGTVLTRSTFISNVL	K	A	I	T	R	S	1	1	0	0	0	0	0	1	0	1	1	0	0	0	0	0	3	0	0	1	0	9	0	930.55	Q8CJF7;F6SJR1	Q8CJF7	1043	1051	Ahctf1	Protein ELYS	yes	no	2	0.069377	32.209			1		1.4403	1.0968
AITHLNNNFMFGQK	ADGYAVDRAITHLNNN	NNFMFGQKMNVCVSKQ	R	A	I	Q	K	M	1	0	3	0	0	1	0	1	1	1	1	1	1	2	0	0	1	0	0	0	0	14	0	1633.8	G3UY38;Q8R081;G5E924	G3UY38	302	315	Hnrnpl	Heterogeneous nuclear ribonucleoprotein L	yes	no	3	2.0533E-05	41.577	1	1			1.0913	0.82488
AIVDGNLK	KLVSIDSKAIVDGNLK	AIVDGNLKLILGLIWT	K	A	I	L	K	L	1	0	1	1	0	0	0	1	0	1	1	1	0	0	0	0	0	0	0	1	0	8	0	828.471	Q80X90;B7FAU9;Q8BTM8;B7FAV1;F6XC15;Q8VHX6-2;D3YW87;Q8VHX6;D3Z576	B7FAU9	128	135	Flnb;Flna;Flnc	Filamin-B;Filamin-A;Filamin-C	no	no	2	0.017877	60.589	1				NaN	NaN
AIVLAAIFR	STDPRLAKAIVLAAIF	IVLAAIFRCLHPLLVV	K	A	I	F	R	C	3	1	0	0	0	0	0	0	0	2	1	0	0	1	0	0	0	0	0	1	0	9	0	972.612	A0A0G2JGL8;Q99PU8-2;Q99PU8;Q99PU8-3	A0A0G2JGL8	878	886	Dhx30	Putative ATP-dependent RNA helicase DHX30	yes	no	2	0.0022891	51.066		1		1	1.2633	1.1358
AIVNVIGMHK	GSILGALKAIVNVIGM	VNVIGMHKMTPPIKDL	K	A	I	H	K	M	1	0	1	0	0	0	0	1	1	2	0	1	1	0	0	0	0	0	0	2	0	10	0	1080.61	Q99NB9;G5E866	Q99NB9	999	1008	Sf3b1	Splicing factor 3B subunit 1	yes	no	2;3	0.00044012	70.028		3		3	1.1572	1.0623
AIVPLEAR	EIKAARERAIVPLEAR	AIVPLEARMKQFKDML	R	A	I	A	R	M	2	1	0	0	0	0	1	0	0	1	1	0	0	0	1	0	0	0	0	1	0	8	0	867.518	Q8CGF7;Q8CGF7-2;Q8CGF7-3	Q8CGF7	657	664	Tcerg1	Transcription elongation regulator 1	yes	no	2	0.0042243	78.77				1	NaN	NaN
AIVPQALSGIIK	KIDLSRCKAIVPQALS	QALSGIIKRQPVSLDL	K	A	I	I	K	R	2	0	0	0	0	1	0	1	0	3	1	1	0	0	1	1	0	0	0	1	0	12	0	1208.75	P59997;F6YRW4;H3BKJ9	P59997	939	950	Kdm2a	Lysine-specific demethylase 2A	yes	no	2	0.023404	33.227				1	1.642	1.4811
AIVQLKPR	SGLAKRAKAIVQLKPR	AIVQLKPRNPAHPVRG	K	A	I	P	R	N	1	1	0	0	0	1	0	0	0	1	1	1	0	0	1	0	0	0	0	1	0	8	1	923.592	Q9QXS1-2;Q9QXS1;Q9QXS1-10;Q9QXS1-9;Q9QXS1-12;Q9QXS1-11;Q9QXS1-13;Q9QXS1-5;Q9QXS1-16;Q9QXS1-4;Q9QXS1-14;Q9QXS1-6;Q9QXS1-7;Q9QXS1-8;Q9QXS1-15;E9Q3W4;F6R059;Q9QXS1-3	Q9QXS1-3	787	794	Plec	Plectin	no	no	2	0.0049487	81.32	1	1	1	1	1.6827	1.2568
AIVSGGGGTIVAQPVQTLTK	VVTQGVAKAIVSGGGG	QPVQTLTKTQVTAAGP	K	A	I	T	K	T	2	0	0	0	0	2	0	4	0	2	1	1	0	0	1	1	3	0	0	3	0	20	0	1896.07	Q3TUF7-2;Q3TUF7-3;Q3TUF7	Q3TUF7-2	698	717	Yeats2	YEATS domain-containing protein 2	yes	no	2	0.042865	18.623				1	1.2211	1.1157
AIVSSGTLADR	GGSSTWMKAIVSSGTL	SSGTLADRMAAMILLI	K	A	I	D	R	M	2	1	0	1	0	0	0	1	0	1	1	0	0	0	0	2	1	0	0	1	0	11	0	1088.58	P53569;P53569-2	P53569	237	247	Cebpz	CCAAT/enhancer-binding protein zeta	yes	no	2	9.4199E-07	94.465		1		1	1.1668	1.0758
AIYDETQGR	TLTTDAARAIYDETQG	IYDETQGRQQVLPLDS	R	A	I	G	R	Q	1	1	0	1	0	1	1	1	0	1	0	0	0	0	0	0	1	0	1	0	0	9	0	1051.49	Q6P5D8	Q6P5D8	1763	1771	Smchd1	Structural maintenance of chromosomes flexible hinge domain-containing protein 1	yes	yes	2	0.02225	43.272				1	1.7284	1.7273
AIYEVLFR	LMPLDRLRAIYEVLFR	AIYEVLFREGVMVAKK	R	A	I	F	R	E	1	1	0	0	0	0	1	0	0	1	1	0	0	1	0	0	0	0	1	1	0	8	0	1009.56	Q9QXS1-2;Q9QXS1	Q9QXS1-2	14	21	Plec	Plectin	yes	no	2	0.0029941	66.073	1		1		1.4288	1.1018
AKDEQSAVSMLK	LYMMSEEKAKDEQSAV	QSAVSMLKKHQILEQA	K	A	K	L	K	K	2	0	0	1	0	1	1	0	0	0	1	2	1	0	0	2	0	0	0	1	0	12	1	1305.66	Q62261;A0A0A0MQG2;Q62261-2	Q62261	1621	1632	Sptbn1	Spectrin beta chain, non-erythrocytic 1	yes	no	2	0.0098532	50.222	1				2.0004	1.4165
AKDLQDELAGNSEQR	QRTKLELKAKDLQDEL	LAGNSEQRKRLLKERQ	K	A	K	Q	R	K	2	1	1	2	0	2	2	1	0	0	2	1	0	0	0	1	0	0	0	0	0	15	1	1672.8	Q9CW03;Q1HL32	Q9CW03	309	323	Smc3	Structural maintenance of chromosomes protein 3	yes	no	2;3	4.1618E-09	105.28		1		2	1.3025	1.1715
AKEALELTDTGLLSGSEER	DDREKCAKAKEALELT	LLSGSEERVQVALEEL	K	A	K	E	R	V	2	1	0	1	0	0	4	2	0	0	4	1	0	0	0	2	2	0	0	0	0	19	1	2018.02	Q9JHU4	Q9JHU4	1298	1316	Dync1h1	Cytoplasmic dynein 1 heavy chain 1	yes	yes	3	0.00053209	54.008	1		1		1.0124	0.76564
AKEALITASETLK	TAVSQLSKAKEALITA	ITASETLKERKAAIKD	K	A	K	L	K	E	3	0	0	0	0	0	2	0	0	1	2	2	0	0	0	1	2	0	0	0	0	13	1	1373.78	Q8CG47;E9Q2X6	Q8CG47	521	533	Smc4	Structural maintenance of chromosomes protein 4;Structural maintenance of chromosomes protein	yes	no	2	0.04168	45.614		1		1	NaN	NaN
AKEESSYNETELLAAR	SAKLALMKAKEESSYN	ETELLAARRKESATEP	K	A	K	A	R	R	3	1	1	0	0	0	4	0	0	0	2	1	0	0	0	2	1	0	1	0	0	16	1	1809.87	P35601-2;P35601;G3X8Z6;Q5U4B1;G3UWX1	P35601-2	321	336	Rfc1	Replication factor C subunit 1	yes	no	2	1.317E-13	104.21		2		2	1.0973	1.0804
AKGEDTMSAAPLLDPIVQQFGQFSK	LSPHQDSKAKGEDTMS	QQFGQFSKDKALEEEE	K	A	K	S	K	D	3	0	0	2	0	3	1	2	0	1	2	2	1	2	2	2	1	0	0	1	0	25	1	2677.34	Q8C9B9	Q8C9B9	1343	1367	Dido1	Death-inducer obliterator 1	yes	yes	3	0.062133	24.2	1				1.2077	0.85222
AKGEEQDFPVDLEDTIAPR	SKGATSKKAKGEEQDF	LEDTIAPRAKSDRARK	K	A	K	P	R	A	2	1	0	3	0	1	3	1	0	1	1	1	0	1	2	0	1	0	0	1	0	19	1	2129.03	Q01320	Q01320	1487	1505	Top2a	DNA topoisomerase 2-alpha	yes	yes	3	2.0221E-06	64.5		1		1	1.2902	1.1641
AKHLAAVEER	ALASAATKAKHLAAVE	HLAAVEERKIKSLVAL	K	A	K	E	R	K	3	1	0	0	0	0	2	0	1	0	1	1	0	0	0	0	0	0	0	1	0	10	1	1122.61	P97496-2;Q3UNN4;P97496;Q6PDG5-2;Q3UID0;Q6PDG5	P97496-2	880	889	Smarcc1;Smarcc2	SWI/SNF complex subunit SMARCC1;SWI/SNF complex subunit SMARCC2	no	no	3	0.016132	45.764		1		1	1.3296	1.1999
AKLDELSAK	NQELNETRAKLDELSA	KLDELSAKRETSGEKS	R	A	K	A	K	R	2	0	0	1	0	0	1	0	0	0	2	2	0	0	0	1	0	0	0	0	0	9	1	973.544	Q9CW03;Q1HL32	Q9CW03	237	245	Smc3	Structural maintenance of chromosomes protein 3	yes	no	2	0.008143	58.699		1			1.2881	0.99924
AKLEQLFQDEVAK	ERFIEQEKAKLEQLFQ	LFQDEVAKAKQLREEQ	K	A	K	A	K	A	2	0	0	1	0	2	2	0	0	0	2	2	0	1	0	0	0	0	0	1	0	13	1	1517.81	Q9QXS1-2;Q9QXS1;Q9QXS1-10;Q9QXS1-9;Q9QXS1-12;Q9QXS1-11;Q9QXS1-13;Q9QXS1-5;Q9QXS1-16;Q9QXS1-4;Q9QXS1-14;Q9QXS1-6;Q9QXS1-7;Q9QXS1-8;Q9QXS1-15;E9Q3W4;F6R059;Q9QXS1-3	Q9QXS1-3	2511	2523	Plec	Plectin	no	no	2;3	1.5618E-12	124.16	1	1	2	1	1.7716	1.2742
AKPVATTPIPGTPWCVVWTGDER	EEEKAAQKAKPVATTP	VVWTGDERVFFYNPTT	K	A	K	E	R	V	2	1	0	1	1	0	1	2	0	1	0	1	0	0	4	0	4	2	0	3	0	23	1	2537.27	Q8CGF7;Q8CGF7-2;Q8CGF7-3	Q8CGF7	523	545	Tcerg1	Transcription elongation regulator 1	yes	no	3	6.9284E-09	82.177		1		1	0.97731	0.87956
AKQDVIEVIEK	DIQNTIKKAKQDVIEV	DVIEVIEKAHNNELEP	K	A	K	E	K	A	1	0	0	1	0	1	2	0	0	2	0	2	0	0	0	0	0	0	0	2	0	11	1	1270.71	P08775	P08775	709	719	Polr2a	DNA-directed RNA polymerase II subunit RPB1	yes	yes	2;3	0.00052752	66.267	2		1		1.2958	0.92423
AKYESDMVIGGYAALINLCCR	MQKALEVKAKYESDMV	ALINLCCRHDNAEDAW	K	A	K	C	R	H	3	1	1	1	2	0	1	2	0	2	2	1	1	0	0	1	0	0	2	1	0	21	1	2403.14	Q6PB66	Q6PB66	702	722	Lrpprc	Leucine-rich PPR motif-containing protein, mitochondrial	yes	yes	3	2.6785E-05	64.26		1		1	1.5632	1.2832
ALAIGEQLPVFGECGWQEDINR	LQLQALNRALAIGEQL	GWQEDINRLQVVASEW	R	A	L	N	R	L	2	1	1	1	1	2	3	3	0	2	2	0	0	1	1	0	0	1	0	1	0	22	0	2501.2	A2ANY6;J3QMC5	A2ANY6	2821	2842	Mdn1	Midasin	yes	no	3	0.036839	19.353				1	0.77955	0.784
ALALQLNQQK	ENQPENSKALALQLNQ	ALQLNQQKMLVSEIEV	K	A	L	Q	K	M	2	0	1	0	0	3	0	0	0	0	3	1	0	0	0	0	0	0	0	0	0	10	0	1125.65	S4R1P5;Q91ZU6-2;Q91ZU6;Q91ZU6-3;Q91ZU6-4;E9Q9X1;A0A087WSP0;A0A087WRB8;Q91ZU6-5;A0A087WPR7	S4R1P5	1503	1512	Dst	Dystonin	yes	no	2	0.00013596	76.064	1		1		0.94941	0.68703
ALALWDK	EYGENLGRALALWDKL	RALALWDKLFIIKNNI	R	A	L	D	K	L	2	0	0	1	0	0	0	0	0	0	2	1	0	0	0	0	0	1	0	0	0	7	0	815.454	E9QP46;Q6ZWQ0	E9QP46	1635	1641	Syne2	Nesprin-2	yes	no	2	0.028591	40.268	1		1		1.7515	1.2312
ALANVATVLAR	NFVTDTAKALANVATV	NVATVLARALYELAGG	K	A	L	A	R	A	4	1	1	0	0	0	0	0	0	0	2	0	0	0	0	0	1	0	0	2	0	11	0	1097.66	P57716	P57716	485	495	Ncstn	Nicastrin	yes	yes	2	1.3981E-06	89.561		1		1	1.4048	1.2942
ALAQEQGQHLIPWMGDPK	KLFRDDERALAQEQGQ	IPWMGDPKILIDRYDG	R	A	L	P	K	I	2	0	0	1	0	3	1	2	1	1	2	1	1	0	2	0	0	1	0	0	0	18	0	2018	Q3USH5;A0A0G2JDQ9	Q3USH5	51	68	Sfswap	Splicing factor, suppressor of white-apricot homolog	yes	no	3	0.0069309	24.793		1			1.0278	0.77776
ALASCHSLMQLDDGTLVGDPLEK	SIPIETHRALASCHSL	LVGDPLEKAMLTAVDW	R	A	L	E	K	A	2	0	0	3	1	1	1	2	1	0	5	1	1	0	1	2	1	0	0	1	0	23	0	2469.19	Q9EPE9	Q9EPE9	567	589	Atp13a1	Probable cation-transporting ATPase 13A1	yes	yes	3	1.3653E-07	61.963		1		1	1.1467	0.94497
ALASNTSFFSGCSPIQEESH	AIGKKKKRALASNTSF	SPIQEESH________	R	A	L	S	H	0	2	0	1	0	1	1	2	1	1	1	1	0	0	2	1	5	1	0	0	0	0	20	0	2167.95	P33174	P33174	1212	1231	Kif4	Chromosome-associated kinesin KIF4	yes	yes	2	2.0467E-15	81.157		1		1	NaN	NaN
ALATHPGISFYEEPR	YTQEFLWRALATHPGI	ISFYEEPRERPDLQLQ	R	A	L	P	R	E	2	1	0	0	0	0	2	1	1	1	1	0	0	1	2	1	1	0	1	0	0	15	0	1686.84	Q8K284;Q8K284-2	Q8K284	50	64	Gtf3c1	General transcription factor 3C polypeptide 1	yes	no	3	2.2015E-07	58.885	1		1		0.84037	0.65792
ALATNVLTGEAGALPSTHVVVAGMTK	MVVDPPKKALATNVLT	VVVAGMTKCRESCSSP	K	A	L	T	K	C	5	0	1	0	0	0	1	3	1	0	3	1	1	0	1	1	4	0	0	4	0	26	0	2507.34	Q8BMB0-3;Q8BMB0	Q8BMB0-3	1109	1134	Emsy	Protein EMSY	yes	no	3	1.6885E-05	58.938		1		1	1.3626	1.1523
ALAVEPGLTAQVLELLLEK	SHTCALWRALAVEPGL	VLELLLEKMSKDVPFK	R	A	L	E	K	M	3	0	0	0	0	1	3	1	0	0	6	1	0	0	1	0	1	0	0	2	0	19	0	2006.17	G3XA21;E0CZ22	G3XA21	1141	1159	Mroh1		yes	no	3	0.040388	15.162		1			2.0052	1.5427
ALCEGEIIDK	LRRVQEEKALCEGEII	CEGEIIDKQREKEMLE	K	A	L	D	K	Q	1	0	0	1	1	0	2	1	0	2	1	1	0	0	0	0	0	0	0	0	0	10	0	1146.56	Q8CG46;Q8CG46-2	Q8CG46	415	424	Smc5	Structural maintenance of chromosomes protein 5	yes	no	2	0.0055719	50.452		1		1	1.0399	0.86152
ALCIDQLDVFLQK	DKSEKELKALCIDQLD	QLDVFLQKETQIFVEK	K	A	L	Q	K	E	1	0	0	2	1	2	0	0	0	1	3	1	0	1	0	0	0	0	0	1	0	13	0	1561.82	Q6NZN0-5;E9Q640;Q6NZN0-3;Q6NZN0-4;Q6NZN0-2;Q6NZN0;E9PYZ7;E9PUF4	Q6NZN0-5	51	63	Rbm26	RNA-binding protein 26	yes	no	2	2.795E-14	91.62		2		1	1.0952	0.90584
ALDAVLEEHLK	LLESKYPRALDAVLEE	AVLEEHLKEITGLKKQ	R	A	L	L	K	E	2	0	0	1	0	0	2	0	1	0	3	1	0	0	0	0	0	0	0	1	0	11	0	1236.67	G3X9B1	G3X9B1	439	449	Heatr1		yes	yes	2;3	0.00024291	66.267	1	3	1	3	1.3787	1.087
ALDELMDGDIIVFQK	DYDVSLDKALDELMDG	GDIIVFQKDDPENDNS	K	A	L	Q	K	D	1	0	0	3	0	1	1	1	0	2	2	1	1	1	0	0	0	0	0	1	0	15	0	1705.86	Q6A4J8;F8VPX1;Q6A4J8-2;E9PXY8;Q6A4J8-3	Q6A4J8	757	771	Usp7	Ubiquitin carboxyl-terminal hydrolase 7;Ubiquitin carboxyl-terminal hydrolase	yes	no	2	7.4355E-06	45.614		1		1	1.3111	1.1148
ALDELMDGDIIVFQKDDPENDNSELPTAK	DYDVSLDKALDELMDG	NSELPTAKEYFRDLYH	K	A	L	A	K	E	2	0	2	6	0	1	3	1	0	2	3	2	1	1	2	1	1	0	0	1	0	29	1	3231.51	Q6A4J8;F8VPX1;Q6A4J8-2;E9PXY8;Q6A4J8-3	Q6A4J8	757	785	Usp7	Ubiquitin carboxyl-terminal hydrolase 7;Ubiquitin carboxyl-terminal hydrolase	yes	no	3	0.011495	38.986		1		1	0.67604	0.58352
ALDESLAEPHLEDR	LEGPNSLKALDESLAE	AEPHLEDRTLVFFDLK	K	A	L	D	R	T	2	1	0	2	0	0	3	0	1	0	3	0	0	0	1	1	0	0	0	0	0	14	0	1593.76	Q60953;Q60953-2;D3Z3A6;D3YXR5;F7BTZ2	Q60953	605	618	Pml	Protein PML	yes	no	3	1.8833E-05	44.925		1			2.2685	1.9052
ALDHAISVASDHNVK	VKLLASVRALDHAISV	VASDHNVKEVKSLIEG	R	A	L	V	K	E	3	0	1	2	0	0	0	0	2	1	1	1	0	0	0	2	0	0	0	2	0	15	0	1575.8	P58501	P58501	896	910	Paxbp1	PAX3- and PAX7-binding protein 1	yes	yes	2	0.011459	39.629		1			NaN	NaN
ALDIPLVK	LRSGRTRRALDIPLVK	ALDIPLVKNWYREHCP	R	A	L	V	K	N	1	0	0	1	0	0	0	0	0	1	2	1	0	0	1	0	0	0	0	1	0	8	0	867.543	Q99PV0;B7ZC27	Q99PV0	421	428	Prpf8	Pre-mRNA-processing-splicing factor 8	yes	no	2	0.004326	60.478	1	1	1	1	1.3857	1.0166
ALDLIEVLVTK	LRRDFQIRALDLIEVL	LIEVLVTKQPEHPLIL	R	A	L	T	K	Q	1	0	0	1	0	0	1	0	0	1	3	1	0	0	0	0	1	0	0	2	0	11	0	1212.73	Q7TPV4;Q3U2W2	Q7TPV4	827	837	Mybbp1a	Myb-binding protein 1A	yes	no	2;3	2.1766E-07	103.91		2		3	1.1081	0.90345
ALDLLNNK	PLPSVRRKALDLLNNK	ALDLLNNKLQQHTFWR	K	A	L	N	K	L	1	0	2	1	0	0	0	0	0	0	3	1	0	0	0	0	0	0	0	0	0	8	0	899.508	G3X9B1	G3X9B1	1618	1625	Heatr1		yes	yes	2	0.0046915	57.047	1	1			0.94479	0.70512
ALDPAFK	TEGEVIFRALDPAFKI	RALDPAFKIEDPYSPR	R	A	L	F	K	I	2	0	0	1	0	0	0	0	0	0	1	1	0	1	1	0	0	0	0	0	0	7	0	760.412	P02469;E9QN70;E9PYT5	P02469	209	215	Lamb1	Laminin subunit beta-1	yes	no	2	0.018146	51.787	1		1		1.242	0.90244
ALDQFVNFSEQK	KYSHVNKKALDQFVNF	FVNFSEQKEKLIKRQE	K	A	L	Q	K	E	1	0	1	1	0	2	1	0	0	0	1	1	0	2	0	1	0	0	0	1	0	12	0	1424.69	Q9CW03;Q1HL32	Q9CW03	986	997	Smc3	Structural maintenance of chromosomes protein 3	yes	no	2	2.0956E-12	124.12		1		1	1.5323	1.285
ALDSVISMTEGMEAFLR	SLKLNAFKALDSVISM	EGMEAFLRSTQNEKSG	K	A	L	L	R	S	2	1	0	1	0	0	2	1	0	1	2	0	2	1	0	2	1	0	0	1	0	17	0	1868.9	A2AIV2;E9PZY8;A2AIV2-2	A2AIV2	506	522	Kiaa1429;1110037F02Rik	Protein virilizer homolog	yes	no	2	2.66E-08	55.094		1		1	1.1799	1.0769
ALDTTDMER	KPLADGIRALDTTDME	LDTTDMERLKDVQSMD	R	A	L	E	R	L	1	1	0	2	0	0	1	0	0	0	1	0	1	0	0	0	2	0	0	0	0	9	0	1050.47	Q62383	Q62383	442	450	Supt6h	Transcription elongation factor SPT6	yes	yes	2	0.0075353	52.579	1				NaN	NaN
ALEATTEHIR	DEATKGTRALEATTEH	EATTEHIRQELAVFCS	R	A	L	I	R	Q	2	1	0	0	0	0	2	0	1	1	1	0	0	0	0	0	2	0	0	0	0	10	0	1139.59	P26039	P26039	2145	2154	Tln1	Talin-1	yes	yes	3	0.0043373	33.875	1		1		1.1745	0.90134
ALECFCQAASEVGKEEFLDR	LVTGEVQKALECFCQA	GKEEFLDRLIRSEDGE	K	A	L	D	R	L	3	1	0	1	2	1	4	1	0	0	2	1	0	2	0	1	0	0	0	1	0	20	1	2358.06	Q9Z0W3	Q9Z0W3	892	911	Nup160	Nuclear pore complex protein Nup160	yes	yes	3	1.8624E-10	79.467		1		1	1.2261	1.105
ALECLDQLLLQNIK	CESTVQEKALECLDQL	QLLLQNIKHHKKFHSA	K	A	L	I	K	H	1	0	1	1	1	2	1	0	0	1	5	1	0	0	0	0	0	0	0	0	0	14	0	1669.91	Q6ZQK0;K4DI67;Q80W41	Q6ZQK0	634	647	Ncapd3	Condensin-2 complex subunit D3	yes	no	2	9.3255E-10	92.039		1		2	1.3322	1.2041
ALECLPAK	ASHRVLQRALECLPAK	ALECLPAKEHVDVIVK	R	A	L	A	K	E	2	0	0	0	1	0	1	0	0	0	2	1	0	0	1	0	0	0	0	0	0	8	0	900.474	Q6NS46	Q6NS46	1742	1749	Pdcd11	Protein RRP5 homolog	yes	yes	2	0.0027209	73.26				1	0.90894	0.82914
ALEEALEAK	TKALSLARALEEALEA	LEEALEAKEEFERQNK	R	A	L	A	K	E	3	0	0	0	0	0	3	0	0	0	2	1	0	0	0	0	0	0	0	0	0	9	0	972.513	Q61879;Q5SV64;Q3UH59	Q61879	1491	1499	Myh10	Myosin-10	no	no	2	0.0028851	63.816	1		1		1.7469	1.231
ALEEALEAKEEFER	TKALSLARALEEALEA	EAKEEFERQNKQLRAD	R	A	L	E	R	Q	3	1	0	0	0	0	6	0	0	0	2	1	0	1	0	0	0	0	0	0	0	14	1	1662.81	Q61879;Q5SV64;Q3UH59	Q61879	1491	1504	Myh10	Myosin-10	yes	no	2;3	7.8133E-08	91.076	1	1	1	2	0.96703	0.79704
ALEEAMEQK	TKALSLARALEEAMEQ	LEEAMEQKAELERLNK	R	A	L	Q	K	A	2	0	0	0	0	1	3	0	0	0	1	1	1	0	0	0	0	0	0	0	0	9	0	1047.49	Q8VDD5	Q8VDD5	1484	1492	Myh9	Myosin-9	yes	yes	2	9.2318E-05	93.649	1	1	1		1.445	1.0624
ALEEANADLEVK	ASYLDKVRALEEANAD	ANADLEVKIRDWYQRQ	R	A	L	V	K	I	3	0	1	1	0	0	3	0	0	0	2	1	0	0	0	0	0	0	0	1	0	12	0	1300.65	CON__P02533;Q6IFX2;CON__Q6IFX2;CON__P19012;CON__P08779;CON__ENSEMBL:ENSP00000377550;CON__P13646-1	CON__P02533	135	146	Krt42	Keratin, type I cytoskeletal 42	no	no	2	4.5122E-12	116.24	1	1		1	0.15136	0.13552
ALEEANTELEVK	ATYLDKVRALEEANTE	ANTELEVKIRDWYQRQ	R	A	L	V	K	I	2	0	1	0	0	0	4	0	0	0	2	1	0	0	0	0	1	0	0	1	0	12	0	1344.68	Q61781	Q61781	141	152	Krt14	Keratin, type I cytoskeletal 14	no	no	2	0.00020599	60.157	1				0.35093	0.25793
ALEEGDGSVSGSSPR	ERKKAELRALEEGDGS	SVSGSSPRSDISQPAS	R	A	L	P	R	S	1	1	0	1	0	0	2	3	0	0	1	0	0	0	1	4	0	0	0	1	0	15	0	1446.66	Q6ZQ03;Q6ZQ03-2;Q6ZQ03-3	Q6ZQ03	428	442	Fnbp4	Formin-binding protein 4	yes	no	2	1.4677E-12	94.487		2		1	0.99699	0.93619
ALEESNYELEGK	ASYLDKVRALEESNYE	SNYELEGKIKEWYEKH	R	A	L	G	K	I	1	0	1	0	0	0	4	1	0	0	2	1	0	0	0	1	0	0	1	0	0	12	0	1380.64	CON__P13645;P02535-3;P02535-2;A2A513;P02535;CON__P02535-1	CON__P13645	166	177	Krt10	Keratin, type I cytoskeletal 10	yes	no	2	9.8468E-09	98.105	2	1	1	1	0.05316	0.048844
ALEFGEPVLLVGDTGCGK	RLAVLVGRALEFGEPV	VGDTGCGKTTVCQMFS	R	A	L	G	K	T	1	0	0	1	1	0	2	4	0	0	3	1	0	1	1	0	1	0	0	2	0	18	0	1860.93	A2ANY6;J3QMC5	A2ANY6	1375	1392	Mdn1	Midasin	yes	no	2	1.3772E-06	48.907		1	1	1	1.0806	0.82557
ALEFVHTESQK	SALEKTVKALEFVHTE	FVHTESQKDLDVTKGN	K	A	L	Q	K	D	1	0	0	0	0	1	2	0	1	0	1	1	0	1	0	1	1	0	0	1	0	11	0	1287.65	E9QAH1;E9PVZ8	E9QAH1	1991	2001	Golgb1		yes	no	3	0.005525	31.04	1				2.2461	1.6528
ALEFVTNPDIAAK	RALRKKRKALEFVTNP	TNPDIAAKKKLKKHKN	K	A	L	A	K	K	3	0	1	1	0	0	1	0	0	1	1	1	0	1	1	0	1	0	0	1	0	13	0	1387.73	Q5XG71;E9QK83	Q5XG71	2735	2747	Utp20	Small subunit processome component 20 homolog	yes	no	2	1.3874E-05	72.891	1	1	1	1	1.0568	0.77765
ALEHFTDLYDIK	EKAGLLQRALEHFTDL	FTDLYDIKRAVVHTHL	R	A	L	I	K	R	1	0	0	2	0	0	1	0	1	1	2	1	0	1	0	0	1	0	1	0	0	12	0	1463.73	Q68FD5;Q5SXR6	Q68FD5	626	637	Cltc	Clathrin heavy chain 1	yes	no	2;3	3.0768E-06	74.987		2		2	1.2053	0.90302
ALEIADFSGNPLSR	PESIKFCKALEIADFS	FSGNPLSRLPDGFTQL	K	A	L	S	R	L	2	1	1	1	0	0	1	1	0	1	2	0	0	1	1	2	0	0	0	0	0	14	0	1488.76	Q80U72;Q80U72-4;Q80U72-2;Q80U72-3	Q80U72	106	119	Scrib	Protein scribble homolog	yes	no	2	0.0056241	40.941	2				1.0227	0.79682
ALELDPNLYR	QACERMIRALELDPNL	ELDPNLYRIGQSKIFF	R	A	L	Y	R	I	1	1	1	1	0	0	1	0	0	0	3	0	0	0	1	0	0	0	1	0	0	10	0	1202.63	Q61879;Q5SV64;Q3UH59	Q61879	753	762	Myh10	Myosin-10	no	no	2	0.0014901	56.404			1		NaN	NaN
ALELDSNLYR	QACVLMIKALELDSNL	ELDSNLYRIGQSKVFF	K	A	L	Y	R	I	1	1	1	1	0	0	1	0	0	0	3	0	0	0	0	1	0	0	1	0	0	10	0	1192.61	Q8VDD5	Q8VDD5	746	755	Myh9	Myosin-9	yes	yes	2	3.0409E-18	160.59	1	1	1	1	1.3979	1.1594
ALELSGTAVPPDLEK	RYAGDIIKALELSGTA	AVPPDLEKLWSDFKDQ	K	A	L	E	K	L	2	0	0	1	0	0	2	1	0	0	3	1	0	0	2	1	1	0	0	1	0	15	0	1538.82	Q569Z5;Q569Z5-2;F8WHR6	Q569Z5	737	751	Ddx46	Probable ATP-dependent RNA helicase DDX46	yes	no	2	2.0508E-05	44.252		1		2	1.3028	1.0846
ALELTGLK	ESAEDLEKALELTGLK	ALELTGLKVFGNEIKL	K	A	L	L	K	V	1	0	0	0	0	0	1	1	0	0	3	1	0	0	0	0	1	0	0	0	0	8	0	843.507	P09405	P09405	365	372	Ncl	Nucleolin	yes	yes	2	0.0029005	71.379		1	1	1	1.1206	1.0192
ALEPEEGNPQTEAQENGPER	NEEGCPERALEPEEGN	AQENGPEREARKKSKM	R	A	L	E	R	E	2	1	2	0	0	2	6	2	0	0	1	0	0	0	3	0	1	0	0	0	0	20	0	2193.98	Q8BGC0	Q8BGC0	481	500	Htatsf1	HIV Tat-specific factor 1 homolog	yes	yes	2	0.00082408	39.387				1	1.2893	1.2
ALEPTTFLPVAELHGLR	EKELLAAKALEPTTFL	VAELHGLRGHSTEERP	K	A	L	L	R	G	2	1	0	0	0	0	2	1	1	0	4	0	0	1	2	0	2	0	0	1	0	17	0	1863.03	Q3U3C9-4;Q3U3C9-3;Q3U3C9;Q3U3C9-2	Q3U3C9-4	402	418	Gse1	Genetic suppressor element 1	yes	no	3	0.0012117	34.395		1		1	1.2407	1.1302
ALEQQVEEMK	HELEKSKRALEQQVEE	EQQVEEMKTQLEELED	R	A	L	M	K	T	1	0	0	0	0	2	3	0	0	0	1	1	1	0	0	0	0	0	0	1	0	10	0	1203.58	Q8VDD5	Q8VDD5	1529	1538	Myh9	Myosin-9	yes	yes	2	6.4589E-09	129.85	1	1	1	1	1.4692	1.099
ALEQQVEEMR	HELEKSKRALEQQVEE	EQQVEEMRTQLEELED	R	A	L	M	R	T	1	1	0	0	0	2	3	0	0	0	1	0	1	0	0	0	0	0	0	1	0	10	0	1231.59	Q61879;Q5SV64;Q3UH59	Q61879	1536	1545	Myh10	Myosin-10	yes	no	2	2.2215E-12	129.85	1	2	1	1	0.97871	0.82898
ALETLQGQLEEK	ACRAEQDKALETLQGQ	LQGQLEEKARELGHNQ	K	A	L	E	K	A	1	0	0	0	0	2	3	1	0	0	3	1	0	0	0	0	1	0	0	0	0	12	0	1357.71	E9Q7G0	E9Q7G0	1159	1170	Numa1		yes	yes	2	2.5626E-13	132.56		1			1.1839	0.90505
ALETMAEQTTDVVHSPSTDTTPGPDTEAALAK	VKEQLPAKALETMAEQ	DTEAALAKDIEEITKP	K	A	L	A	K	D	5	0	0	3	0	1	3	1	1	0	2	1	1	0	3	2	7	0	0	2	0	32	0	3283.54	P27546-3;A0A0B4J1F2;P27546-2;A0A0B4J1M9;P27546	P27546-3	240	271	Map4	Microtubule-associated protein 4	yes	no	3	0.055362	12.464			1		1.2882	0.9034
ALEYLQQEVEER	ELRSMFTRALEYLQQE	LQQEVEERFSESGDPS	R	A	L	E	R	F	1	1	0	0	0	2	4	0	0	0	2	0	0	0	0	0	0	0	1	1	0	12	0	1505.74	Q9JLI8	Q9JLI8	453	464	Sart3	Squamous cell carcinoma antigen recognized by T-cells 3	yes	yes	2	7.7285E-11	104.24				1	0.96151	0.96078
ALEYTIYNQELNETR	QKWDKMRRALEYTIYN	NQELNETRAKLDELSA	R	A	L	T	R	A	1	1	2	0	0	1	3	0	0	1	2	0	0	0	0	0	2	0	2	0	0	15	0	1855.9	Q9CW03;Q1HL32	Q9CW03	222	236	Smc3	Structural maintenance of chromosomes protein 3	yes	no	2;3	2.1523E-31	153.09		2		2	0.94821	0.90168
ALEYVEAK	DVQAVKAKALEYVEAK	ALEYVEAKSSALED__	K	A	L	A	K	S	2	0	0	0	0	0	2	0	0	0	1	1	0	0	0	0	0	0	1	1	0	8	0	921.481	Q6NS46	Q6NS46	1849	1856	Pdcd11	Protein RRP5 homolog	yes	yes	2	0.0024131	78.516		1			0.54374	0.41641
ALFALVTK	SSLDLNKKALFALVTK	ALFALVTKRDSKGVHD	K	A	L	T	K	R	2	0	0	0	0	0	0	0	0	0	2	1	0	1	0	0	1	0	0	1	0	8	0	861.532	Q571H0;E9PU96;Q571H0-2	Q571H0	178	185	Urb1	Nucleolar pre-ribosomal-associated protein 1	yes	no	2	0.026832	51.066			1		NaN	NaN
ALFATETFAMGINMPAR	LFSEGLIKALFATETF	MGINMPARTVLFTNAR	K	A	L	A	R	T	4	1	1	0	0	0	1	1	0	1	1	0	2	2	1	0	2	0	0	0	0	17	0	1839.9	Q9CZU3	Q9CZU3	476	492	Skiv2l2	Superkiller viralicidic activity 2-like 2	yes	yes	2	7.2562E-09	62.055		1		1	0.73738	0.67849
ALFGVFIPSQR	YHHTQGHKALFGVFIP	GVFIPSQRRASVFVLD	K	A	L	Q	R	R	1	1	0	0	0	1	0	1	0	1	1	0	0	2	1	1	0	0	0	1	0	11	0	1233.69	Q9WVF7	Q9WVF7	1497	1507	Pole	DNA polymerase epsilon catalytic subunit A	yes	yes	2	0.0083434	28.283	1		1		1.5531	1.1982
ALGALVDSCAPGLCPDWDSWDASKPVNNAR	SRDWQSGRALGALVDS	SKPVNNAREAMQQADD	R	A	L	A	R	E	5	1	2	4	2	0	0	2	0	0	3	1	0	0	3	3	0	2	0	2	0	30	1	3241.49	B7FAU9;Q8BTM8;B7FAV1;F6XC15	B7FAU9	197	226	Flna	Filamin-A	yes	no	3	0.0075719	44.6			1		1.557	1.1579
ALGALVDSCAPGLCPDWESWDPR	NQNWQDGKALGALVDS	DWESWDPRKPVDNARE	K	A	L	P	R	K	3	1	0	3	2	0	1	2	0	0	3	0	0	0	3	2	0	2	0	1	0	23	0	2571.15	Q80X90	Q80X90	170	192	Flnb	Filamin-B	yes	yes	3	0.052673	9.1987	1				1.2443	0.98151
ALGEYLER	DLLGKIQKALGEYLER	ALGEYLERERSSFPRF	K	A	L	E	R	E	1	1	0	0	0	0	2	1	0	0	2	0	0	0	0	0	0	0	1	0	0	8	0	949.487	Q9JHU4	Q9JHU4	1612	1619	Dync1h1	Cytoplasmic dynein 1 heavy chain 1	yes	yes	2	0.00053871	80.165	1		1		NaN	NaN
ALGLDTGQQQDAQEFSK	IDPSGFVKALGLDTGQ	QDAQEFSKLFMSLLED	K	A	L	S	K	L	2	0	0	2	0	4	1	2	0	0	2	1	0	1	0	1	1	0	0	0	0	17	0	1834.87	A2ALR9;Q3V0C5;Q3V0C5-5;Q3V0C5-2;A2ALR8;Q3V0C5-4;Q3V0C5-3	A2ALR9	171	187	Usp48	Ubiquitin carboxyl-terminal hydrolase 48	yes	no	2	2.3308E-18	108.63		1		1	1.264	1.0526
ALGLSPSEWSSILEHAR	CRNHLVARALGLSPSE	SSILEHARGPGRVALQ	R	A	L	A	R	G	2	1	0	0	0	0	2	1	1	1	3	0	0	0	1	4	0	1	0	0	0	17	0	1851.95	E0CXE7;Q5SUQ9-3;Q5SUQ9-2;Q5SUQ9	E0CXE7	844	860	Ctc1	CST complex subunit CTC1	yes	no	3	3.5354E-05	36.637		1		1	0.97746	0.89852
ALGQAASDSSGPEDMK	TSRLQGVRALGQAASD	SSGPEDMKRQTKKQKT	R	A	L	M	K	R	3	0	0	2	0	1	1	2	0	0	1	1	1	0	1	3	0	0	0	0	0	16	0	1562.69	Q6GQT9	Q6GQT9	1188	1203	Nomo1	Nodal modulator 1	yes	yes	2	3.38E-05	40.693		1		1	0.92997	0.78582
ALGQAASDSSGPEDMKR	TSRLQGVRALGQAASD	SGPEDMKRQTKKQKTR	R	A	L	K	R	Q	3	1	0	2	0	1	1	2	0	0	1	1	1	0	1	3	0	0	0	0	0	17	1	1718.79	Q6GQT9	Q6GQT9	1188	1204	Nomo1	Nodal modulator 1	yes	yes	2;3	5.2117E-05	60.489		2		1	1.0336	1.0297
ALGTNTSTAPNHTLR	EEAQNILKALGTNTST	TAPNHTLRIVKESATQ	K	A	L	L	R	I	2	1	2	0	0	0	0	1	1	0	2	0	0	0	1	1	4	0	0	0	0	15	0	1552.8	Q9ERU9	Q9ERU9	1301	1315	Ranbp2	E3 SUMO-protein ligase RanBP2;Putative peptidyl-prolyl cis-trans isomerase	yes	yes	2	0.002606	38.376	1			1	1.4624	1.3066
ALHTVQYGLLK	DTEASEQRALHTVQYG	TVQYGLLKILSRTLAA	R	A	L	L	K	I	1	0	0	0	0	1	0	1	1	0	3	1	0	0	0	0	1	0	1	1	0	11	0	1241.71	Q6ZQH8	Q6ZQH8	1556	1566	Nup188	Nucleoporin NUP188 homolog	yes	yes	3	0.00052467	43.958		1		1	1.028	0.85099
ALIGLEGDPDLK	ASQDMRYRALIGLEGD	LEGDPDLKLPDFSYCI	R	A	L	L	K	L	1	0	0	2	0	0	1	2	0	1	3	1	0	0	1	0	0	0	0	0	0	12	0	1239.67	Q8K284;Q8K284-2;Q8K284-3	Q8K284	161	172	Gtf3c1	General transcription factor 3C polypeptide 1	yes	no	2	0.00018922	63.091	1		1		0.8642	0.62652
ALIHLAGVSLGQR	IFLSPCMRALIHLAGV	AGVSLGQRRATRRVMG	R	A	L	Q	R	R	2	1	0	0	0	1	0	2	1	1	3	0	0	0	0	1	0	0	0	1	0	13	0	1333.78	J3QNW0;P13864;P13864-2	P13864	589	601	Dnmt1	Cytosine-specific methyltransferase;DNA (cytosine-5)-methyltransferase 1	no	no	2;3	3.9318E-11	108.56		2		2	1.3601	1.2539
ALILTLAR	AESEELNRALILTLAR	ALILTLARATHVTDFF	R	A	L	A	R	A	2	1	0	0	0	0	0	0	0	1	3	0	0	0	0	0	1	0	0	0	0	8	0	869.57	Q80YQ2;F8WJB0;Q80YQ2-2;E9QNV2;H3BK33	Q80YQ2	686	693	Med23	Mediator of RNA polymerase II transcription subunit 23	yes	no	2	0.0027726	73.26		1		1	1.1711	1.0776
ALINADELANDVAGAEALLDR	TSWVTEMKALINADEL	GAEALLDRHQEHKGEI	K	A	L	D	R	H	6	1	2	3	0	0	2	1	0	1	4	0	0	0	0	0	0	0	0	1	0	21	0	2153.1	P16546-2;P16546	P16546-2	382	402	Sptan1	Spectrin alpha chain, non-erythrocytic 1	no	no	2;3	9.4843E-11	78.708	1	2	1	2	2.0394	1.8171
ALLALAK	DMMRRAARALLALAKV	RALLALAKVDENHSEF	R	A	L	A	K	V	3	0	0	0	0	0	0	0	0	0	3	1	0	0	0	0	0	0	0	0	0	7	0	698.469	A2BH40;E9QAQ7;A2BH40-4;A2BH40-2;A2BH40-3;Q4FJV4;P10107	A2BH40	2235	2241	Arid1a;Anxa1	AT-rich interactive domain-containing protein 1A;Annexin;Annexin A1	yes	no	1;2	0.0039279	92.692	2		1		2.3322	1.6205
ALLANALTSALR	EAASFYQRALLANALT	NALTSALRLHQRLPHF	R	A	L	L	R	L	4	1	1	0	0	0	0	0	0	0	4	0	0	0	0	1	1	0	0	0	0	12	0	1212.72	Q9CZM3;Q9CR67	Q9CZM3	58	69	Tmem33	Transmembrane protein 33	yes	no	2	0.00046276	40.475	1				0.73438	0.57179
ALLAYAFALAGNQER	QGSHVYTKALLAYAFA	ALAGNQERRTEVLTSL	K	A	L	E	R	R	5	1	1	0	0	1	1	1	0	0	3	0	0	1	0	0	0	0	1	0	0	15	0	1606.85	CON__ENSEMBL:ENSBTAP00000024146	CON__ENSEMBL:ENSBTAP00000024146	1152	1166			yes	yes	2	4.0556E-05	47.506				1	0.071645	0.071068
ALLCKPITQTK	PPRLLKNKALLCKPIT	CKPITQTKATSCKPHT	K	A	L	T	K	A	1	0	0	0	1	1	0	0	0	1	2	2	0	0	1	0	2	0	0	0	0	11	1	1271.73	A2A791;A2A791-2;F6VYE2	A2A791	946	956	Zmym4	Zinc finger MYM-type protein 4	yes	no	2	0.016277	43.897				1	1.0048	0.93345
ALLDSSENCDR	SAFPPSVRALLDSSEN	DSSENCDRLSSPPGLF	R	A	L	D	R	L	1	1	1	2	1	0	1	0	0	0	2	0	0	0	0	2	0	0	0	0	0	11	0	1278.55	Q6NXI6-2;Q6NXI6;A0A0G2JFW6	Q6NXI6-2	870	880	Rprd2	Regulation of nuclear pre-mRNA domain-containing protein 2	yes	no	2	0.0084598	27.098		1		1	1.2237	1.1134
ALLDYLDENTETDPSLVFSR	DEIQQLQKALLDYLDE	DPSLVFSRKFYIAQWF	K	A	L	S	R	K	1	1	1	3	0	0	2	0	0	0	4	0	0	1	1	2	2	0	1	1	0	20	0	2297.11	Q6KCD5;Q6KCD5-2	Q6KCD5	1648	1667	Nipbl	Nipped-B-like protein	yes	no	2	7.0375E-06	56.719	1			1	1.4673	1.1677
ALLEEIER	REQLRQEKALLEEIER	ALLEEIERHGEKVEEC	K	A	L	E	R	H	1	1	0	0	0	0	3	0	0	1	2	0	0	0	0	0	0	0	0	0	0	8	0	971.529	Q9QXS1-2;Q9QXS1;Q9QXS1-10;Q9QXS1-9;Q9QXS1-12;Q9QXS1-11;Q9QXS1-13;Q9QXS1-5;Q9QXS1-16;Q9QXS1-4;Q9QXS1-14;Q9QXS1-6;Q9QXS1-7;Q9QXS1-8;Q9QXS1-15;E9Q3W4;F6R059;Q9QXS1-3	Q9QXS1-3	1250	1257	Plec	Plectin	no	no	2	0.0026149	73.665			1		1.7313	1.3314
ALLFIPR	VEGQLEFRALLFIPRR	RALLFIPRRAPFDLFE	R	A	L	P	R	R	1	1	0	0	0	0	0	0	0	1	2	0	0	1	1	0	0	0	0	0	0	7	0	828.522	Q71LX8;P11499;E9Q3D6	Q71LX8	331	337	Hsp90ab1	Heat shock protein HSP 90-beta	yes	no	2	0.0077041	77.748	1	1	1	1	0.72439	0.58515
ALLLSSVLSEK	AGVFVDNKALLLSSVL	LSSVLSEKGLTSPINP	K	A	L	E	K	G	1	0	0	0	0	0	1	0	0	0	4	1	0	0	0	3	0	0	0	1	0	11	0	1158.69	A0A0J9YV01;H9H9S3;Q9R0G7;A0A0M3HEP2;A0A0J9YVF6	A0A0J9YV01	609	619	Zeb2	Zinc finger E-box-binding homeobox 2	yes	no	2	0.0076918	59.198		1		1	1.1512	0.95072
ALLLVAASVNCLR	LDVLDGTKALLLVAAS	AASVNCLRLGSMMCTL	K	A	L	L	R	L	3	1	1	0	1	0	0	0	0	0	4	0	0	0	0	1	0	0	0	2	0	13	0	1398.8	Q6ZQH8	Q6ZQH8	1142	1154	Nup188	Nucleoporin NUP188 homolog	yes	yes	2	4.2836E-05	53.448		1		1	1.2707	1.1586
ALLPHVLCK	SKESLADRALLPHVLC	LLPHVLCKNCVVELNF	R	A	L	C	K	N	1	0	0	0	1	0	0	0	1	0	3	1	0	0	1	0	0	0	0	1	0	9	0	1049.61	Q00PI9	Q00PI9	396	404	Hnrnpul2	Heterogeneous nuclear ribonucleoprotein U-like protein 2	yes	yes	2;3	0.0012115	63.419		1		2	1.2402	1.0026
ALLQLWQR	AEQLHSSKALLQLWQR	ALLQLWQRYKDYSKQC	K	A	L	Q	R	Y	1	1	0	0	0	2	0	0	0	0	3	0	0	0	0	0	0	1	0	0	0	8	0	1026.6	Q6ZWR6-4;Q6ZWR6	Q6ZWR6-4	7239	7246	Syne1	Nesprin-1	yes	no	2	0.0039922	58.917	1			1	0.48504	0.42892
ALLSDMVR	EEAIQNFKALLSDMVR	ALLSDMVRSSDVSWSD	K	A	L	V	R	S	1	1	0	1	0	0	0	0	0	0	2	0	1	0	0	1	0	0	0	1	0	8	0	903.485	Q8CGF7;Q8CGF7-2;Q8CGF7-3	Q8CGF7	907	914	Tcerg1	Transcription elongation regulator 1	yes	no	2	0.0090768	43.442		1		1	1.0338	0.95331
ALLSHDSGSDHLAFVR	RAEVDKVKALLSHDSG	SDHLAFVRAVAGWEEV	K	A	L	V	R	A	2	1	0	2	0	0	0	1	2	0	3	0	0	1	0	3	0	0	0	1	0	16	0	1723.86	A0A0G2JGL8;Q99PU8-2;Q99PU8;Q99PU8-3	A0A0G2JGL8	918	933	Dhx30	Putative ATP-dependent RNA helicase DHX30	yes	no	4	4.2211E-05	38.995		1		1	1.384	1.2579
ALLTVDSDAHGSFCFK	LSSQDKDKALLTVDSD	AHGSFCFKAKPGAYKV	K	A	L	F	K	A	2	0	0	2	1	0	0	1	1	0	2	1	0	2	0	2	1	0	0	1	0	16	0	1766.83	Q6GQT9	Q6GQT9	433	448	Nomo1	Nodal modulator 1	yes	yes	3	1.4516E-05	43.177		1		1	1.1293	0.93278
ALLVQVINK	CDKPEEEKALLVQVIN	LLVQVINKLGDPQNRI	K	A	L	N	K	L	1	0	1	0	0	1	0	0	0	1	2	1	0	0	0	0	0	0	0	2	0	9	0	996.633	P53569;P53569-2	P53569	382	390	Cebpz	CCAAT/enhancer-binding protein zeta	yes	no	2	0.00042826	82.452		1		1	1.1311	0.94875
ALLVSANQTLK	HRKVRGEKALLVSANQ	VSANQTLKELKIQIMH	K	A	L	L	K	E	2	0	1	0	0	1	0	0	0	0	3	1	0	0	0	1	1	0	0	1	0	11	0	1156.68	A2ALR9;Q3V0C5;Q3V0C5-5;Q3V0C5-2;A2ALR5;F6TH61;F6VSP0;F7ALR2	A2ALR9	947	957	Usp48	Ubiquitin carboxyl-terminal hydrolase 48	yes	no	2	0.0002348	68.536		1		1	1.2722	1.0527
ALMGSPQLVAAVVR	SKKEASRRALMGSPQL	QLVAAVVRTMQNTSDL	R	A	L	V	R	T	3	1	0	0	0	1	0	1	0	0	2	0	1	0	1	1	0	0	0	3	0	14	0	1410.8	Q02257	Q02257	178	191	Jup	Junction plakoglobin	yes	yes	2	0.00079382	45.28			1		0.77011	0.61129
ALMLQGVDLLADAVAVTMGPK	VKFGADARALMLQGVD	VAVTMGPKGRTVIIEQ	R	A	L	P	K	G	4	0	0	2	0	1	0	2	0	0	4	1	2	0	1	0	1	0	0	3	0	21	0	2112.13	P63038;D3Z7J9;D3Z2F2	P63038	38	58	Hspd1	60 kDa heat shock protein, mitochondrial	yes	no	3	0.030502	20.296		1			0.55306	0.43371
ALMSSSQATASSSNK	PAIGRYIRALMSSSQA	ATASSSNKSGETNPVQ	R	A	L	N	K	S	3	0	1	0	0	1	0	0	0	0	1	1	1	0	0	6	1	0	0	0	0	15	0	1468.68	Q6PDI5-2;Q6PDI5;A2ALV7;A2ALV6	Q6PDI5-2	627	641	Ecm29;AI314180	Proteasome-associated protein ECM29 homolog	yes	no	2	7.4898E-08	74.296		1			1.4452	1.1369
ALMSWATFEEDLALLK	NTKATLQRALMSWATF	EEDLALLKASFDLTKK	R	A	L	L	K	A	3	0	0	1	0	0	2	0	0	0	4	1	1	1	0	1	1	1	0	0	0	16	0	1836.93	E9QP46;Q6ZWQ0	E9QP46	586	601	Syne2	Nesprin-2	yes	no	2	0.013398	19.297		1			1.561	1.2047
ALNCEIEELER	SENEKKIKALNCEIEE	CEIEELERRKDKETGG	K	A	L	E	R	R	1	1	1	0	1	0	4	0	0	1	2	0	0	0	0	0	0	0	0	0	0	11	0	1374.64	Q8CG48;B1AWH6	Q8CG48	276	286	Smc2	Structural maintenance of chromosomes protein 2	yes	no	2	1.6465E-13	128.01		2		2	1.1729	1.2051
ALNEMWK	TLDLNAVKALNEMWKC	KALNEMWKCQNLLRHQ	K	A	L	W	K	C	1	0	1	0	0	0	1	0	0	0	1	1	1	0	0	0	0	1	0	0	0	7	0	890.432	Q6A026;E9QPI5;Q4VA53;Q4VA53-3;F8WHU5	Q4VA53	491	497	Pds5a;Pds5b	Sister chromatid cohesion protein PDS5 homolog A;Sister chromatid cohesion protein PDS5 homolog B	no	no	1;2	0.00084184	94.262		2		1	1.3301	1.1299
ALNLAYSSIYGSYR	PQYLHGSKALNLAYSS	SSIYGSYRNFVGPPHF	K	A	L	Y	R	N	2	1	1	0	0	0	0	1	0	1	2	0	0	0	0	3	0	0	3	0	0	14	0	1576.79	Q7TMB8;Q7TMB8-2	Q7TMB8	893	906	Cyfip1	Cytoplasmic FMR1-interacting protein 1	yes	no	2	2.9504E-06	65.219		1		1	1.148	1.0523
ALNMAIPGGPK	LKAFFTSKALNMAIPG	MAIPGGPKFEPLVRDI	K	A	L	P	K	F	2	0	1	0	0	0	0	2	0	1	1	1	1	0	2	0	0	0	0	0	0	11	0	1067.58	Q99PV0;B7ZC27	Q99PV0	268	278	Prpf8	Pre-mRNA-processing-splicing factor 8	yes	no	2	1.8259E-05	74.841	1	1	1	2	1.3632	0.9716
ALNSTNSELQEAGEACMR	KIIAALFKALNSTNSE	EAGEACMRKFLEGATI	K	A	L	M	R	K	3	1	2	0	1	1	3	1	0	0	2	0	1	0	0	2	1	0	0	0	0	18	0	1979.87	E9QLK7;E9PZA7;E9PWT1;F7CGG2;Q80YV3	E9QLK7	1393	1410	Trrap	Transformation/transcription domain-associated protein	yes	no	2;3	8.8979E-07	49.537	2	1	2		1.3143	1.0461
ALNVAYTVSTQR	QIRKDALRALNVAYTV	AYTVSTQRSTVFPLDG	R	A	L	Q	R	S	2	1	1	0	0	1	0	0	0	0	1	0	0	0	0	1	2	0	1	2	0	12	0	1321.7	Q9WUU9	Q9WUU9	877	888	Mcm3ap	80 kDa MCM3-associated protein	yes	yes	2	1.4338E-05	63.091	1	1	1		1.0685	0.87198
ALPDMEVVGLNFSSATTPELLLK	MTLFSALRALPDMEVV	TTPELLLKTFDHYCEY	R	A	L	L	K	T	2	0	1	1	0	0	2	1	0	0	5	1	1	1	2	2	2	0	0	2	0	23	0	2444.29	Q9JHU4	Q9JHU4	2609	2631	Dync1h1	Cytoplasmic dynein 1 heavy chain 1	yes	yes	3	0.0024144	30.431	1		1		1.3729	0.98647
ALPEFFNGK	CIHVIERRALPEFFNG	LPEFFNGKNKSKTPEI	R	A	L	G	K	N	1	0	1	0	0	0	1	1	0	0	1	1	0	2	1	0	0	0	0	0	0	9	0	1021.52	P97496-2;Q3UNN4;P97496;Q3UZD0;Q6PDG5-2;Q3UID0;Q6PDG5	P97496-2	469	477	Smarcc1;Smarcc2	SWI/SNF complex subunit SMARCC1;SWI/SNF complex subunit SMARCC2	no	no	1;2	5.3001E-11	113.71	1	3		1	0.99237	0.8445
ALPGMGTTIDVILINGR	RAQVMEVKALPGMGTT	DVILINGRLKEGDTII	K	A	L	G	R	L	1	1	1	1	0	0	0	3	0	3	2	0	1	0	1	0	2	0	0	1	0	17	0	1739.96	Q05D44	Q05D44	861	877	Eif5b	Eukaryotic translation initiation factor 5B	yes	yes	2	2.4963E-08	58.246		1			1.5303	1.2746
ALPLPMACTLTQFVSGSK	WKKIGEVKALPLPMAC	TQFVSGSKYYFAVRAK	K	A	L	S	K	Y	2	0	0	0	1	1	0	1	0	0	3	1	1	1	2	2	2	0	0	1	0	18	0	1919.98	Q7TT18;Q7TT18-2	Q7TT18	1257	1274	Atf7ip	Activating transcription factor 7-interacting protein 1	yes	no	2;3	8.2237E-05	42.118	2		1		1.3593	0.98606
ALPSASLVGR	AAVTIPKKALPSASLV	PSASLVGRQTSPRNLV	K	A	L	G	R	Q	2	1	0	0	0	0	0	1	0	0	2	0	0	0	1	2	0	0	0	1	0	10	0	969.561	Q8C9B9;Q8C9B9-3	Q8C9B9	550	559	Dido1	Death-inducer obliterator 1	yes	no	2	0.00068906	66.056	1		1		1.1849	0.93575
ALQAAIQQLAEAQPEATAK	YRDAASRRALQAAIQQ	AQPEATAKNLLHSLQS	R	A	L	A	K	N	7	0	0	0	0	4	2	0	0	1	2	1	0	0	1	0	1	0	0	0	0	19	0	1951.04	E9PVA8	E9PVA8	69	87	Gcn1l1		yes	yes	3	0.0047609	29.172	1		1		0.9631	0.7
ALQALDELR	EAAREKQRALQALDEL	LQALDELRLQAEEAER	R	A	L	L	R	L	2	1	0	1	0	1	1	0	0	0	3	0	0	0	0	0	0	0	0	0	0	9	0	1027.57	Q9QXS1-2;Q9QXS1;Q9QXS1-10;Q9QXS1-9;Q9QXS1-12;Q9QXS1-11;Q9QXS1-13;Q9QXS1-5;Q9QXS1-16;Q9QXS1-4;Q9QXS1-14;Q9QXS1-6;Q9QXS1-7;Q9QXS1-8;Q9QXS1-15;E9Q3W4;Q9QXS1-3	Q9QXS1-3	1531	1539	Plec	Plectin	no	no	2	1.9765E-05	125.82	1	1	1	1	1.6631	1.3491
ALQASFLNSSVLTDEEVNR	EKTAEQLRALQASFLN	LTDEEVNRLRAQTKLT	R	A	L	N	R	L	2	1	2	1	0	1	2	0	0	0	3	0	0	1	0	3	1	0	0	2	0	19	0	2092.04	H3BK31;P70121	H3BK31	582	600	Zhx1	Zinc fingers and homeoboxes protein 1	yes	no	2	3.3326E-11	71.592		1		1	1.8129	1.6493
ALQATVGNSYK	SISNHSLKALQATVGN	ATVGNSYKCNTEEHIF	K	A	L	Y	K	C	2	0	1	0	0	1	0	1	0	0	1	1	0	0	0	1	1	0	1	1	0	11	0	1150.6	Q3TA96;P11438	Q3TA96	316	326	Lamp1	Lysosome-associated membrane glycoprotein 1	yes	no	2	0.00027643	67.08		1			0.84525	0.64731
ALQDQEHTVNQEAEQFEQAIEK	CWLKEKVKALQDQEHT	QFEQAIEKDKQEHGRV	K	A	L	E	K	D	3	0	1	1	0	5	5	0	1	1	1	1	0	1	0	0	1	0	0	1	0	22	0	2584.2	Q924W5	Q924W5	425	446	Smc6	Structural maintenance of chromosomes protein 6	yes	yes	3	2.7996E-29	101.6		1		1	0.9309	0.776
ALQEGAEIVVCTPGR	GSMWEQAKALQEGAEI	IVVCTPGRLIDHVKKK	K	A	L	G	R	L	2	1	0	0	1	1	2	2	0	1	1	0	0	0	1	0	1	0	0	2	0	15	0	1598.81	Q810A7;Q810A7-2	Q810A7	372	386	Ddx42	ATP-dependent RNA helicase DDX42	yes	no	2	5.8223E-09	81.656		1		1	0.98388	0.90568
ALQEQLEK	________________	ALQEQLEKAKESLKNV	R	A	L	E	K	A	1	0	0	0	0	2	2	0	0	0	2	1	0	0	0	0	0	0	0	0	0	8	0	957.513	O35691;Q3TUQ5	O35691	7	14	Pnn	Pinin	yes	no	2	0.00032845	100.02		1		1	1.1541	0.96791
ALQEWILETDGVSLMR	ITEDGEFKALQEWILE	TDGVSLMRVLSEKDVD	K	A	L	M	R	V	1	1	0	1	0	1	2	1	0	1	3	0	1	0	0	1	1	1	0	1	0	16	0	1859.95	P08775	P08775	1330	1345	Polr2a	DNA-directed RNA polymerase II subunit RPB1	yes	yes	2;3	1.2431E-05	41.088	2		2		1.1714	0.94154
ALQHCEDLIQQYNR	QLIISSAKALQHCEDL	DLIQQYNRAENSICVA	K	A	L	N	R	A	1	1	1	1	1	3	1	0	1	1	2	0	0	0	0	0	0	0	1	0	0	14	0	1786.84	B7ZP47;Q65Z40;F6YCH1	B7ZP47	891	904	Wapal	Wings apart-like protein homolog	yes	no	3	0.057263	9.5697				1	1.0649	1.0744
ALQIFCR	FINAALCKALQIFCRG	KALQIFCRGTERNLDL	K	A	L	C	R	G	1	1	0	0	1	1	0	0	0	1	1	0	0	1	0	0	0	0	0	0	0	7	0	906.475	Q9Z0W3;Q9Z0W3-2	Q9Z0W3	441	447	Nup160	Nuclear pore complex protein Nup160	yes	no	2	0.060323	49.358				1	1.1517	1.1533
ALQLLQMYYEGK	QGMGYGSRALQLLQMY	LQMYYEGKFPCLEEKV	R	A	L	G	K	F	1	0	0	0	0	2	1	1	0	0	3	1	1	0	0	0	0	0	2	0	0	12	0	1455.74	Q8K224	Q8K224	644	655	Nat10	N-acetyltransferase 10	yes	yes	2	3.9778E-15	117.79		1		1	1.1557	0.96405
ALQQFLYVQMAK	QRTMAIERALQQFLYV	FLYVQMAKELKNKLLA	R	A	L	A	K	E	2	0	0	0	0	3	0	0	0	0	2	1	1	1	0	0	0	0	1	1	0	12	0	1438.76	Q62383	Q62383	716	727	Supt6h	Transcription elongation factor SPT6	yes	yes	2	1.7998E-07	84.507	1	2	1		1.4065	1.0372
ALQSLALGLR	GCAVTLLKALQSLALG	QSLALGLRGLQTQNSD	K	A	L	L	R	G	2	1	0	0	0	1	0	1	0	0	4	0	0	0	0	1	0	0	0	0	0	10	0	1040.63	Q9JKF1	Q9JKF1	327	336	Iqgap1	Ras GTPase-activating-like protein IQGAP1	yes	yes	2	0.00041457	71.524	1	1	1	1	0.88449	0.78165
ALQSLYTNR	EVRLKCLKALQSLYTN	LQSLYTNRELFPKLEL	K	A	L	N	R	E	1	1	1	0	0	1	0	0	0	0	2	0	0	0	0	1	1	0	1	0	0	9	0	1064.56	F8WHU7;Q9D3E6;D6REF2	F8WHU7	353	361	Stag1	Cohesin subunit SA-1	yes	no	2	0.0037137	83.862		1			0.83715	0.71196
ALQVSEHADYAGFR	KDSELGDRALQVSEHA	HADYAGFRASVCQTIG	R	A	L	F	R	A	3	1	0	1	0	1	1	1	1	0	1	0	0	1	0	1	0	0	1	1	0	14	0	1562.75	Q6P5D8	Q6P5D8	44	57	Smchd1	Structural maintenance of chromosomes flexible hinge domain-containing protein 1	yes	yes	2;3	3.4544E-13	118.08	2	1	2	2	1.26	1.0479
ALQYACGNALVCDNVEDAR	YEPPHIKKALQYACGN	CDNVEDARRIAFGGHQ	K	A	L	A	R	R	4	1	2	2	2	1	1	1	0	0	2	0	0	0	0	0	0	0	1	2	0	19	0	2137.95	Q9CU62	Q9CU62	608	626	Smc1a	Structural maintenance of chromosomes protein 1A	yes	yes	2;3	2.1794E-19	92.474		1		2	1.1313	1.1049
ALQYACGNALVCDNVEDARR	YEPPHIKKALQYACGN	DNVEDARRIAFGGHQR	K	A	L	R	R	I	4	2	2	2	2	1	1	1	0	0	2	0	0	0	0	0	0	0	1	2	0	20	1	2294.05	Q9CU62	Q9CU62	608	627	Smc1a	Structural maintenance of chromosomes protein 1A	yes	yes	3	1.0492E-06	55.437		1		1	1.3825	1.3131
ALRPGDPGFCAR	KVLTGEEKALRPGDPG	GDPGFCARARVPMPSN	K	A	L	A	R	A	2	2	0	1	1	0	0	2	0	0	1	0	0	1	2	0	0	0	0	0	0	12	1	1315.65	Q8C1D8	Q8C1D8	687	698	Iws1	Protein IWS1 homolog	yes	yes	2	0.018687	44.847		1		1	9.348	8.9319
ALRPPSSPGVFGALQSFKEDK	NRKLLGSKALRPPSSP	LQSFKEDKAKPVRDEY	K	A	L	D	K	A	2	1	0	1	0	1	1	2	0	0	2	2	0	2	3	3	0	0	0	1	0	21	2	2230.17	Q9WTU0	Q9WTU0	645	665	Phf2	Lysine-specific demethylase PHF2	yes	yes	3	0.055184	46.415		1			1.5454	1.3178
ALSDLFK	HILLQKHRALSDLFKH	RALSDLFKHLANIGLS	R	A	L	F	K	H	1	0	0	1	0	0	0	0	0	0	2	1	0	1	0	1	0	0	0	0	0	7	0	792.438	A2ANY6;J3QMC5	A2ANY6	4117	4123	Mdn1	Midasin	yes	no	2	0.034461	36.185	1	1			1.2316	0.91407
ALSEFSALVHK	QDTVVALKALSEFSAL	EFSALVHKENTDIQLT	K	A	L	H	K	E	2	0	0	0	0	0	1	0	1	0	2	1	0	1	0	2	0	0	0	1	0	11	0	1200.65	Q8R422;A6MDD3	Q8R422	1191	1201	Cd109	CD109 antigen	yes	no	3	0.0078517	31.478		1			2.1885	1.6937
ALSFLGFSAPTPIQALTLAPAIR	FVPKAVLRALSFLGFS	LTLAPAIRDKLDILGA	R	A	L	I	R	D	5	1	0	0	0	1	0	1	0	2	4	0	0	2	3	2	2	0	0	0	0	23	0	2354.34	Q9ESV0;F8WJA0	Q9ESV0	207	229	Ddx24	ATP-dependent RNA helicase DDX24	yes	no	3	0.015292	23.536		1		1	0.97394	0.8874
ALSINTLVK	MSPVTEVRALSINTLV	LSINTLVKISKSAGAM	R	A	L	V	K	I	1	0	1	0	0	0	0	0	0	1	2	1	0	0	0	1	1	0	0	1	0	9	0	957.586	Q6PDI5-2;Q6PDI5;A2ALV7	Q6PDI5-2	1267	1275	Ecm29;AI314180	Proteasome-associated protein ECM29 homolog	yes	no	2	0.0083277	35.541		1			1.9322	1.4912
ALSLLTLLNVYQK	ELGRMNTKALSLLTLL	TLLNVYQKKHLVEILS	K	A	L	Q	K	K	1	0	1	0	0	1	0	0	0	0	5	1	0	0	0	1	1	0	1	1	0	13	0	1474.88	Q69ZR9-2;Q69ZR9	Q69ZR9-2	1370	1382	Fam208a	Protein FAM208A	yes	no	2	0.0015487	36.572				1	0.98033	0.897
ALSLVELSSNVTK	PENRVYTKALSLVELS	ELSSNVTKDLLLLLDE	K	A	L	T	K	D	1	0	1	0	0	0	1	0	0	0	3	1	0	0	0	3	1	0	0	2	0	13	0	1359.76	E9PWG6	E9PWG6	851	863	Ncapg		yes	yes	2	1.7894E-10	97.69		1		1	1.3878	1.1568
ALSQAAVEEEEEEEEEEEPVQSK	ETRAKKHRALSQAAVE	EEEPVQSKGDSIEEIL	R	A	L	S	K	G	3	0	0	0	0	2	11	0	0	0	1	1	0	0	1	2	0	0	0	2	0	23	0	2617.14	Q6P5B0;Q3UJA1	Q6P5B0	1048	1070	Rrp12	RRP12-like protein	yes	no	2;3	0.00030259	35.553		1		2	0.92626	0.7681
ALSQMCSIDAGLTFAAVHCLSGK	GKEEELLKALSQMCSI	AVHCLSGKRQGSLMLY	K	A	L	G	K	R	4	0	0	1	2	1	0	2	1	1	3	1	1	1	0	3	1	0	0	1	0	23	0	2436.16	Q9D4G5;Q8K205	Q9D4G5	265	287	Pop1		yes	no	3	0.018292	19.714		1		1	1.4232	1.1774
ALSQPDTVLR	EGVQELCKALSQPDTV	SQPDTVLRELWLGDCD	K	A	L	L	R	E	1	1	0	1	0	1	0	0	0	0	2	0	0	0	1	1	1	0	0	1	0	10	0	1098.6	Q91VI7	Q91VI7	359	368	Rnh1	Ribonuclease inhibitor	yes	yes	2	0.00069022	63.624	1		1		0.44093	0.34264
ALSSEGKPYVTK	EEIESAFRALSSEGKP	EGKPYVTKEELYQNLT	R	A	L	T	K	E	1	0	0	0	0	0	1	1	0	0	1	2	0	0	1	2	1	0	1	1	0	12	1	1278.68	P16546-2;P16546	P16546-2	2395	2406	Sptan1	Spectrin alpha chain, non-erythrocytic 1	no	no	2;3	0.0025595	53.448	2	1	1		1.7628	1.2477
ALSSFVR	SREPRGPRALSSFVRD	RALSSFVRDARRHPRP	R	A	L	V	R	D	1	1	0	0	0	0	0	0	0	0	1	0	0	1	0	2	0	0	0	1	0	7	0	778.434	H7BX32;Q8K3Z9;Q3U425	H7BX32	80	86	Pom121	Nuclear envelope pore membrane protein POM 121	yes	no	2	0.014429	55.676		1		1	1.1296	1.0398
ALSTDPASPNLK	SKLLLAAKALSTDPAS	DPASPNLKSQLAAAAR	K	A	L	L	K	S	2	0	1	1	0	0	0	0	0	0	2	1	0	0	2	2	1	0	0	0	0	12	0	1212.63	P26039	P26039	1321	1332	Tln1	Talin-1	yes	yes	2	0.03819	30.889			1		1.3547	0.95612
ALSTLSSPDPLTFSHATK	ENSVRHSKALSTLSSP	LTFSHATKNNSAKENM	K	A	L	T	K	N	2	0	0	1	0	0	0	0	1	0	3	1	0	1	2	4	3	0	0	0	0	18	0	1871.96	F8VQ93;Q8VDD9	F8VQ93	1554	1571	Phip	PH-interacting protein	yes	no	2;3	4.7553E-10	61.87		2	2	2	0.87707	0.78559
ALSTNSELSTFR	LGDQAGKKALSTNSEL	NSELSTFRSDILDLRQ	K	A	L	F	R	S	1	1	1	0	0	0	1	0	0	0	2	0	0	1	0	3	2	0	0	0	0	12	0	1324.66	Q8K4Q8	Q8K4Q8	101	112	Colec12	Collectin-12	yes	yes	2	0.0089952	36.292	1				1.7837	1.3969
ALSTVSAQAAAAQK	PTVLPGTKALSTVSAQ	AQAAAAQKNKLKEPGG	K	A	L	Q	K	N	6	0	0	0	0	2	0	0	0	0	1	1	0	0	0	2	1	0	0	1	0	14	0	1315.71	E9QAP7;F6W8W7	E9QAP7	761	774	Taf4a		yes	no	2	1.8699E-06	78.814		1		1	1.2474	1.0397
ALTDCGELALK	NLRVVLDKALTDCGEL	DCGELALKQLHYLRPV	K	A	L	L	K	Q	2	0	0	1	1	0	1	1	0	0	3	1	0	0	0	0	1	0	0	0	0	11	0	1189.6	E9Q532;A2A7F4	E9Q532	1761	1771	Rlf		yes	no	2	0.020153	32.859			1		0.0028454	0.0020067
ALTGIDLSVCTQWYR	KTAIRCCKALTGIDLS	SVCTQWYRFAEIRYHR	K	A	L	Y	R	F	1	1	0	1	1	1	0	1	0	1	2	0	0	0	0	1	2	1	1	1	0	15	0	1781.88	Q8CH18;Q8CH18-3	Q8CH18	527	541	Ccar1	Cell division cycle and apoptosis regulator protein 1	yes	no	2	2.6846E-09	81.632		1			0.90391	0.76017
ALTLGALTLPLAR	VQVKDDSRALTLGALT	ALTLPLARLLTASELT	R	A	L	A	R	L	3	1	0	0	0	0	0	1	0	0	5	0	0	0	1	0	2	0	0	0	0	13	0	1308.81	Q3U7R1;Q3U7R1-2	Q3U7R1	541	553	Esyt1	Extended synaptotagmin-1	yes	no	2	1.359E-05	74.987		1		1	0.75372	0.6933
ALTLIAGSPLK	ITRLTTVKALTLIAGS	LIAGSPLKIDLRPVLG	K	A	L	L	K	I	2	0	0	0	0	0	0	1	0	1	3	1	0	0	1	1	1	0	0	0	0	11	0	1082.67	Q6ZQ38	Q6ZQ38	631	641	Cand1	Cullin-associated NEDD8-dissociated protein 1	yes	yes	2	9.8559E-18	124.67		2		2	1.3498	1.1251
ALTQPLGLLR	STTVGSARALTQPLGL	TQPLGLLRLLQLISTC	R	A	L	L	R	L	1	1	0	0	0	1	0	1	0	0	4	0	0	0	1	0	1	0	0	0	0	10	0	1080.67	Q0VE46;O35682	Q0VE46	25	34	Myadm	Myeloid-associated differentiation marker	yes	no	2	0.00091809	42.718	1				2.0642	1.6065
ALTQTGGPHVK	TEFSVDARALTQTGGP	QTGGPHVKARVANPSG	R	A	L	V	K	A	1	0	0	0	0	1	0	2	1	0	1	1	0	0	1	0	2	0	0	1	0	11	0	1107.6	B7FAU9;Q8BTM8;B7FAV1	B7FAU9	1284	1294	Flna	Filamin-A	yes	no	2	0.00014697	73.499	1	1		1	2.0985	1.5128
ALTSNLLSTK	LARLEQSKALTSNLLS	TSNLLSTKEDLVKLRQ	K	A	L	T	K	E	1	0	1	0	0	0	0	0	0	0	3	1	0	0	0	2	2	0	0	0	0	10	0	1046.6	E9QP46;Q6ZWQ0	E9QP46	3397	3406	Syne2	Nesprin-2	yes	no	2	0.00066199	54.259	1		1		1.5401	1.1183
ALTVPELTQQVFDAK	SRGSQQYRALTVPELT	TQQVFDAKNMMAACDP	R	A	L	A	K	N	2	0	0	1	0	2	1	0	0	0	2	1	0	1	1	0	2	0	0	2	0	15	0	1658.89	P99024	P99024	283	297	Tubb5	Tubulin beta-5 chain	yes	yes	2;3	1.5752E-07	62.69	2	1		1	0.42495	0.31741
ALTYMMEALPR	DIMNHACRALTYMMEA	YMMEALPRSSAVVVDA	R	A	L	P	R	S	2	1	0	0	0	0	1	0	0	0	2	0	2	0	1	0	1	0	1	0	0	11	0	1294.64	G5E870;A0A087WNZ7;A0A0B4J1N9;A0A087WSG4	G5E870	510	520	Trip12	E3 ubiquitin-protein ligase TRIP12	yes	no	2	0.0014269	58.172	1		1		0.78575	0.61567
ALVAAHELLCDKPEEEK	SLVTTKTRALVAAHEL	CDKPEEEKALLVQVIN	R	A	L	E	K	A	3	0	0	1	1	0	4	0	1	0	3	2	0	0	1	0	0	0	0	1	0	17	1	1950.97	P53569;P53569-2	P53569	365	381	Cebpz	CCAAT/enhancer-binding protein zeta	yes	no	2;3;4	5.5618E-18	124.46		3		3	1.0806	0.95944
ALVADSHPESER	HQLSKTSRALVADSHP	DSHPESERISMRQSKV	R	A	L	E	R	I	2	1	0	1	0	0	2	0	1	0	1	0	0	0	1	2	0	0	0	1	0	12	0	1309.63	Q62261;A0A0A0MQG2;Q62261-2	Q62261	1657	1668	Sptbn1	Spectrin beta chain, non-erythrocytic 1	yes	no	2;3	1.1243E-05	80.245	2	2	2	2	2.4284	1.9939
ALVALGAVDTALYAVGGK	LNLKTESRALVALGAV	ALYAVGGKSHKPLDMV	R	A	L	G	K	S	5	0	0	1	0	0	0	3	0	0	3	1	0	0	0	0	1	0	1	3	0	18	0	1687.95	CON__P01030;CON__ENSEMBL:ENSBTAP00000007350	CON__P01030	595	612			yes	no	2;3	1.7613E-15	87.429		1		2	0.30369	0.25127
ALVDILSEVPESMFQEILPK	HLQGQPIKALVDILSE	MFQEILPKVLKGNMKV	K	A	L	P	K	V	1	0	0	1	0	1	3	0	0	2	3	1	1	1	2	2	0	0	0	2	0	20	0	2257.19	Q7TPV4;Q3U2W2	Q7TPV4	178	197	Mybbp1a	Myb-binding protein 1A	yes	no	2;3	1.3636E-15	78.674		5		2	1.0415	0.85673
ALVDPGPDFVVCDEGHILK	KLKDIFNKALVDPGPD	CDEGHILKNEASAVSK	K	A	L	L	K	N	1	0	0	3	1	0	1	2	1	1	2	1	0	1	2	0	0	0	0	3	0	19	0	2080.03	Q61687	Q61687	1692	1710	Atrx	Transcriptional regulator ATRX	yes	yes	2;3	1.5228E-10	64.249	2		1		1.6679	1.1692
ALVENCLVPDLWIR	RIQLIFERALVENCLV	LVPDLWIRYSQYLDRQ	R	A	L	I	R	Y	1	1	1	1	1	0	1	0	0	1	3	0	0	0	1	0	0	1	0	2	0	14	0	1696.9	Q9JLI8;Q9JLI8-2	Q9JLI8	337	350	Sart3	Squamous cell carcinoma antigen recognized by T-cells 3	yes	no	2	3.6301E-08	83.692		1		1	1.5082	1.3911
ALVGDFMSR	LAEVYQDKALVGDFMS	LVGDFMSRKGNYEDPK	K	A	L	S	R	K	1	1	0	1	0	0	0	1	0	0	1	0	1	1	0	1	0	0	0	1	0	9	0	994.491	Q8K284;Q8K284-2	Q8K284	1339	1347	Gtf3c1	General transcription factor 3C polypeptide 1	yes	no	2	0.002195	51.276			1		1.4903	1.1344
ALVHSMQIDFIHQLVQSR	DKETGDGRALVHSMQI	IHQLVQSRLFADEKPL	R	A	L	S	R	L	1	1	0	1	0	3	0	0	2	2	2	0	1	1	0	2	0	0	0	2	0	18	0	2121.12	A2ABV5;A2ABV5-2;A2BDN7;A2ABV5-4;A2ABV5-3	A2ABV5	270	287	Med14	Mediator of RNA polymerase II transcription subunit 14	yes	no	3;4	6.6914E-05	38.227		2		1	1.0649	0.96119
ALVPAAELLDSGVISHELYQQLQR	QLCFEGLRALVPAAEL	ELYQQLQRGERSVREV	R	A	L	Q	R	G	3	1	0	1	0	3	2	1	1	1	5	0	0	0	1	2	0	0	1	2	0	24	0	2649.41	Q9QXS1-2;Q9QXS1;Q9QXS1-10;Q9QXS1-9;Q9QXS1-12;Q9QXS1-11;Q9QXS1-13;Q9QXS1-5;Q9QXS1-16;Q9QXS1-4;Q9QXS1-14;Q9QXS1-6;Q9QXS1-7;Q9QXS1-8;Q9QXS1-15;E9Q3W4;F6R059;Q9QXS1-3	Q9QXS1-3	2975	2998	Plec	Plectin	no	no	2;3;4	7.2524E-39	122.18	2	3	2	2	1.6402	1.3236
ALVPTPGKK	KKGAAQAKALVPTPGK	LVPTPGKKGAATPAKG	K	A	L	K	K	G	1	0	0	0	0	0	0	1	0	0	1	2	0	0	2	0	1	0	0	1	0	9	1	909.565	P09405	P09405	117	125	Ncl	Nucleolin	yes	yes	2	0.012336	51.949				1	0.97483	0.90467
ALVQTQDHLQLFLQQLAGK	KDDSVGYRALVQTQDH	FLQQLAGKVVLWSREE	R	A	L	G	K	V	2	0	0	1	0	5	0	1	1	0	5	1	0	1	0	0	1	0	0	1	0	19	0	2150.18	Q8C7X2-2;Z4YJW0;Q8C7X2	Q8C7X2-2	422	440	Emc1	ER membrane protein complex subunit 1	yes	no	3	1.8664E-12	64.454		1		1	1.4183	1.1663
ALVSEWKEPQGK	RLVSQEPKALVSEWKE	EWKEPQGKNISVASCN	K	A	L	G	K	N	1	0	0	0	0	1	2	1	0	0	1	2	0	0	1	1	0	1	0	1	0	12	1	1370.72	Q3U1J4	Q3U1J4	485	496	Ddb1	DNA damage-binding protein 1	yes	yes	2	1.9955E-05	98.105		1			1.4366	1.1224
ALWFQGR	MVDHCLKKALWFQGRC	KALWFQGRCVKVDLSE	K	A	L	G	R	C	1	1	0	0	0	1	0	1	0	0	1	0	0	1	0	0	0	1	0	0	0	7	0	876.461	Q8K310;Q5BL18;A0A087WSP7;A0A087WQZ1	Q8K310	556	562	Matr3	Matrin-3	yes	no	2	0.0076211	77.374	1	1		1	1.1413	0.99622
ALWHEAAQAQAR	MGKYMEWRALWHEAAQ	EAAQAQARANAAALTP	R	A	L	A	R	A	5	1	0	0	0	2	1	0	1	0	1	0	0	0	0	0	0	1	0	0	0	12	0	1350.68	P03975	P03975	291	302	Iap	IgE-binding protein	yes	yes	2	0.00031754	55.98		1		1	1.8374	1.6705
ALYDVGDIVHSVR	PTQIIPGKALYDVGDI	GDIVHSVRAKWGIKAN	K	A	L	V	R	A	1	1	0	2	0	0	0	1	1	1	1	0	0	0	0	1	0	0	1	3	0	13	0	1442.75	Q6PCM1;Q6PCM1-2	Q6PCM1	730	742	Kdm3a	Lysine-specific demethylase 3A	yes	no	3	0.0032129	29.355				1	1.8304	1.8279
ALYEYLTAK	DKDVASAKALYEYLTA	LYEYLTAKNLKLDDLF	K	A	L	A	K	N	2	0	0	0	0	0	1	0	0	0	2	1	0	0	0	0	1	0	2	0	0	9	0	1070.56	Q6PB66	Q6PB66	1337	1345	Lrpprc	Leucine-rich PPR motif-containing protein, mitochondrial	yes	yes	2	0.00068181	74.376		1		1	1.2301	1.0319
ALYLAHLAYHLAQDPLFSSVR	NQRYFRKRALYLAHLA	DPLFSSVRFSYMSGCH	R	A	L	V	R	F	4	1	0	1	0	1	0	0	2	0	5	0	0	1	1	2	0	0	2	1	0	21	0	2384.26	Q8R5K4;Q8R5K4-2	Q8R5K4	213	233	Nol6	Nucleolar protein 6	yes	no	3;4	5.6623E-07	49.592		2		2	0.94314	0.79267
ALYNQYLQFK	PNNPLELKALYNQYLQ	YNQYLQFKEKEIPPKE	K	A	L	F	K	E	1	0	1	0	0	2	0	0	0	0	2	1	0	1	0	0	0	0	2	0	0	10	0	1286.67	S4R1P5;Q91ZU6-2;Q91ZU6;Q91ZU6-3;Q91ZU6-4;E9Q9X1;A0A087WRB8;A0A0A6YWC6	S4R1P5	486	495	Dst	Dystonin	yes	no	2	0.010675	40.994	1				NaN	NaN
ALYPSSVGQPFQGAYLEINK	SELFKDKKALYPSSVG	GAYLEINKNPKYKKLK	K	A	L	N	K	N	2	0	1	0	0	2	1	2	0	1	2	1	0	1	2	2	0	0	2	1	0	20	0	2181.11	P46735-2;E9QNH6;E9Q580;P46735;Q7TQD7	P46735-2	895	914	Myo1b	Unconventional myosin-Ib	yes	no	2	0.035091	29.311				1	1.987	1.8115
ALYYLQIHPQELR	QVVVAVGRALYYLQIH	QIHPQELRQISHTEME	R	A	L	L	R	Q	1	1	0	0	0	2	1	0	1	1	3	0	0	0	1	0	0	0	2	0	0	13	0	1642.88	Q3U1J4	Q3U1J4	515	527	Ddb1	DNA damage-binding protein 1	yes	yes	2;3	1.4875E-27	138.02		2		3	1.1968	0.93317
AMAELQELLTVSER	APHHAVEKAMAELQEL	ELLTVSERWEEKAKVC	K	A	M	E	R	W	2	1	0	0	0	1	3	0	0	0	3	0	1	0	0	1	1	0	0	1	0	14	0	1588.81	E9Q8F1;Q3UXZ9	E9Q8F1	941	954	Kdm5a	Lysine-specific demethylase 5A	yes	no	2	0.00037847	44.925		1			1.638	1.3649
AMDFDRDVLSALAEVEQLSK	VAHSAWQKAMDFDRDV	AEVEQLSKMVSEAKVR	K	A	M	S	K	M	3	1	0	3	0	1	2	0	0	0	3	1	1	1	0	2	0	0	0	2	0	20	1	2236.1	P02469;E9QN70	P02469	1444	1463	Lamb1	Laminin subunit beta-1	yes	no	3	0.028448	37.4		1			1.9714	1.6293
AMDLAQAGSTVESK	LATTLKRKAMDLAQAG	AGSTVESKIYDTLQWQ	K	A	M	S	K	I	3	0	0	1	0	1	1	1	0	0	1	1	1	0	0	2	1	0	0	1	0	14	0	1406.67	Q6P5B0;Q3UJA1	Q6P5B0	601	614	Rrp12	RRP12-like protein	yes	no	2	1.1292E-11	106.14		1		1	0.93101	0.77724
AMEALALAER	DLREKNWKAMEALALA	EALALAERACEEKLRS	K	A	M	E	R	A	4	1	0	0	0	0	2	0	0	0	2	0	1	0	0	0	0	0	0	0	0	10	0	1073.55	A2AVJ7;Q99PL5	A2AVJ7	1086	1095	Rrbp1	Ribosome-binding protein 1	yes	no	2	0.0027958	63.624		2			1.6912	1.4395
AMEIPTTIQCDLCLK	ELRFKRRRAMEIPTTI	IQCDLCLKWRTLPFQL	R	A	M	L	K	W	1	0	0	1	2	1	1	0	0	2	2	1	1	0	1	0	2	0	0	0	0	15	0	1791.86	Q69ZX6	Q69ZX6	490	504	Morc2a	MORC family CW-type zinc finger protein 2A	yes	yes	2	6.5564E-10	73.834		2		1	0.87347	0.66083
AMELKPLNVSNNALVWTASDYADGEAK	CANHVITKAMELKPLN	DYADGEAKVEQLAVRF	K	A	M	A	K	V	5	0	3	2	0	0	2	1	0	0	3	2	1	0	1	2	1	1	1	2	0	27	1	2906.41	Q9ERU9	Q9ERU9	2819	2845	Ranbp2	E3 SUMO-protein ligase RanBP2;Putative peptidyl-prolyl cis-trans isomerase	yes	yes	3	0.015766	39.795	1		1		2.1215	1.5366
AMENIGELKK	WREEQRKKAMENIGEL	ENIGELKKEIEEMKQG	K	A	M	K	K	E	1	0	1	0	0	0	2	1	0	1	1	2	1	0	0	0	0	0	0	0	0	10	1	1131.6	Q569Z5;Q569Z5-2;F8WHR6	Q569Z5	178	187	Ddx46	Probable ATP-dependent RNA helicase DDX46	yes	no	3	0.021014	33.87				1	1.0573	0.97876
AMETSTQSSGDHQEQHISVQEMQELK	ELKAQQNKAMETSTQS	VQEMQELKDTLSQSET	K	A	M	L	K	D	1	0	0	1	0	5	4	1	2	1	1	1	2	0	0	4	2	0	0	1	0	26	0	2957.31	F6ZDS4;F6RX08;Q7M739	Q7M739	1529	1554	Tpr	Nucleoprotein TPR	no	no	3;4	0.0086698	28.156		2		2	1.1346	1.0894
AMETSTQSSGDHQEQHISVQEMQELKDTLSQSETK	ELKAQQNKAMETSTQS	TLSQSETKTKSLEGQV	K	A	M	T	K	T	1	0	0	2	0	6	5	1	2	1	2	2	2	0	0	6	4	0	0	1	0	35	1	3946.78	F6ZDS4;F6RX08;Q7M739	Q7M739	1529	1563	Tpr	Nucleoprotein TPR	no	no	4;5	0.012683	38.288		1	1	2	0.99458	0.85273
AMGEHLAQYWK	KEYRHLLRAMGEHLAQ	EHLAQYWKDIAIAQRG	R	A	M	W	K	D	2	0	0	0	0	1	1	1	1	0	1	1	1	0	0	0	0	1	1	0	0	11	0	1332.63	Q69ZX6	Q69ZX6	442	452	Morc2a	MORC family CW-type zinc finger protein 2A	no	no	2;3	9.9161E-09	107.03				2	0.87348	0.78972
AMGIMNSFVNDIFER	PDTGISSKAMGIMNSF	FVNDIFERIASEASRL	K	A	M	E	R	I	1	1	2	1	0	0	1	1	0	2	0	0	2	2	0	1	0	0	0	1	0	15	0	1742.81	Q8CGP2;Q8CGP1;Q6ZWY9;Q64525;Q64478;Q64475;P10854;P10853;B2RVD5;B2RTK3;Q8CBB6;Q8CGP2-2;G3X9D5;Q9D2U9;Q8CGP0;Q64524	Q8CGP2	59	73	Hist1h2bp;Hist1h2bk;Hist1h2bc;Hist2h2bb;Hist1h2bh;Hist1h2bb;Hist1h2bm;Hist1h2bf;Gm13646;Hist3h2ba;Hist3h2bb;Hist2h2be	Histone H2B type 1-P;Histone H2B type 1-K;Histone H2B type 1-C/E/G;Histone H2B type 2-B;Histone H2B type 1-H;Histone H2B type 1-B;Histone H2B type 1-M;Histone H2B type 1-F/J/L;Histone H2B;Histone H2B type 3-A;Histone H2B type 3-B;Histone H2B type 2-E	yes	no	2	1.2384E-16	107.35	1	1		1	1.3436	1.0916
AMGMTNLPAVGR	YLAFTEEKAMGMTNLP	TNLPAVGRKPLDLYRL	K	A	M	G	R	K	2	1	1	0	0	0	0	2	0	0	1	0	2	0	1	0	1	0	0	1	0	12	0	1216.61	A2BH40;E9QAQ7;A2BH40-4;A2BH40-2;A2BH40-3	A2BH40	1036	1047	Arid1a	AT-rich interactive domain-containing protein 1A	yes	no	2	0.00027954	43.897	1		1		1.2304	0.97423
AMGVVVATGVNTEIGK	GTNIAAGKAMGVVVAT	GVNTEIGKIRDEMVAT	K	A	M	G	K	I	2	0	1	0	0	0	1	3	0	1	0	1	1	0	0	0	2	0	0	4	0	16	0	1544.82	O55143-2;O55143;J3KMM5	O55143-2	219	234	Atp2a2	Sarcoplasmic/endoplasmic reticulum calcium ATPase 2	yes	no	2	4.4751E-06	51.591	1	1	1	1	1.1198	0.82494
AMLENSVR	NTSAMPGKAMLENSVR	AMLENSVRHSKALSTL	K	A	M	V	R	H	1	1	1	0	0	0	1	0	0	0	1	0	1	0	0	1	0	0	0	1	0	8	0	918.459	F8VQ93;Q8VDD9	F8VQ93	1543	1550	Phip	PH-interacting protein	yes	no	2	0.0067036	50.04	1				1.2025	0.96278
AMLIEAGSPFREPLIK	EVVMKTERAMLIEAGS	PFREPLIKFLTRHPSQ	R	A	M	I	K	F	2	1	0	0	0	0	2	1	0	2	2	1	1	1	2	1	0	0	0	0	0	16	1	1770.97	E9QLK7;E9PZA7;E9PWT1;F7CGG2;Q80YV3	E9QLK7	1527	1542	Trrap	Transformation/transcription domain-associated protein	yes	no	3	0.051638	31.319	1				1.6398	1.2599
AMLPLYDTGSGTIYDLR	ERGMESLKAMLPLYDT	SGTIYDLRHFMLGIAP	K	A	M	L	R	H	1	1	0	2	0	0	0	2	0	1	3	0	1	0	1	1	2	0	2	0	0	17	0	1884.93	Q9EPS3	Q9EPS3	548	564	Glce	D-glucuronyl C5-epimerase	yes	yes	2	0.024644	27.271				1	1.4974	1.4946
AMLTAVDWTLTK	LVGDPLEKAMLTAVDW	AVDWTLTKDEKVFPRS	K	A	M	T	K	D	2	0	0	1	0	0	0	0	0	0	2	1	1	0	0	0	3	1	0	1	0	12	0	1348.71	Q9EPE9	Q9EPE9	590	601	Atp13a1	Probable cation-transporting ATPase 13A1	yes	yes	2	8.3203E-05	61.532		1		1	1.2964	1.0727
AMNVLTEAEER	LGRNVNLRAMNVLTEA	VLTEAEERYNDLMKKK	R	A	M	E	R	Y	2	1	1	0	0	0	3	0	0	0	1	0	1	0	0	0	1	0	0	1	0	11	0	1261.6	Q8CG48	Q8CG48	987	997	Smc2	Structural maintenance of chromosomes protein 2	yes	yes	2	0.00038128	57.175		3		1	0.89345	0.82394
AMSLVSGEGEGEQNEIR	LDWFPRMRAMSLVSGE	EGEQNEIRILQEKLGS	R	A	M	I	R	I	1	1	1	0	0	1	4	3	0	1	1	0	1	0	0	2	0	0	0	1	0	17	0	1804.83	P70227	P70227	2606	2622	Itpr3	Inositol 1,4,5-trisphosphate receptor type 3	yes	yes	2	0.0010813	41.088	1				1.429	1.1362
AMSLVSNEGDSEQNEIR	LDWFPRMRAMSLVSNE	DSEQNEIRNLQEKLES	R	A	M	I	R	N	1	1	2	1	0	1	3	1	0	1	1	0	1	0	0	3	0	0	0	1	0	17	0	1877.84	Q9Z329;Q9Z329-3;Q9Z329-2	Q9Z329	2631	2647	Itpr2	Inositol 1,4,5-trisphosphate receptor type 2	yes	no	2	0.0066915	29.58	1				1.1939	0.92256
AMTMLTIEQLSYLLK	ECIETQSKAMTMLTIE	EQLSYLLKFAIQKMKQ	K	A	M	L	K	F	1	0	0	0	0	1	1	0	0	1	4	1	2	0	0	1	2	0	1	0	0	15	0	1753.94	A2A483;E9Q8D1;A2A484;Q3UH28;A2A482;A2A481;A2A480;A2A486;Q3U1M7;A2A485	Q3U1M7	145	159	Zmynd8		no	no	2	8.9381E-09	73.834		1		1	1.1579	0.96415
AMTVWELISSEYFTEEQR	PVGSFKGRAMTVWELI	EYFTEEQRQELLRQFR	R	A	M	Q	R	Q	1	1	0	0	0	1	4	0	0	1	1	0	1	1	0	2	2	1	1	1	0	18	0	2218.03	Q9QXS1-2;Q9QXS1;Q9QXS1-10;Q9QXS1-9;Q9QXS1-12;Q9QXS1-11;Q9QXS1-13;Q9QXS1-5;Q9QXS1-16;Q9QXS1-4;Q9QXS1-14;Q9QXS1-6;Q9QXS1-7;Q9QXS1-8;Q9QXS1-15;E9Q3W4;F6R059;Q9QXS1-3	Q9QXS1-3	3246	3263	Plec	Plectin	no	no	2;3	5.0883E-20	87.676		2	1	1	1.7541	1.4786
AMTWSHNDMWMLTADHGGYVK	QAHDSPVRAMTWSHND	ADHGGYVKYWQSNMNN	R	A	M	V	K	Y	2	0	1	2	0	0	0	2	2	0	1	1	3	0	0	1	2	2	1	1	0	21	0	2450.06	Q8K4P0;D3YX80	Q8K4P0	166	186	Wdr33	pre-mRNA 3 end processing protein WDR33	yes	no	4	0.044187	12.161		1		1	1.1594	0.95973
AMVEAVQLIADGK	FLFPEGIKAMVEAVQL	VQLIADGKAPRTPQPE	K	A	M	G	K	A	3	0	0	1	0	1	1	1	0	1	1	1	1	0	0	0	0	0	0	2	0	13	0	1343.71	Q8K009;D3Z6B9	Q8K009	197	209	Aldh1l2	Mitochondrial 10-formyltetrahydrofolate dehydrogenase	yes	no	2	5.3561E-09	98.942	1		1		0.57965	0.41312
AMVNKDDIQK	ELAENGKKAMVNKDDI	VNKDDIQKMNPPKFSK	K	A	M	Q	K	M	1	0	1	2	0	1	0	0	0	1	0	2	1	0	0	0	0	0	0	1	0	10	1	1160.59	Q61879;Q5SV64;Q3UH59;Q8BXF2	Q61879	69	78	Myh10	Myosin-10	yes	no	2;3	0.00038994	81.017	2				1.7952	1.2654
AMVTSLEDSLNK	TSNVEQYRAMVTSLED	SLEDSLNKEKQVTEEV	R	A	M	N	K	E	1	0	1	1	0	0	1	0	0	0	2	1	1	0	0	2	1	0	0	1	0	12	0	1306.64	F6ZDS4;Q7M739	Q7M739	1041	1052	Tpr	Nucleoprotein TPR	no	no	2	2.9986E-10	99.539	1	1	1	1	1.2297	0.90915
AMVTSLEDSLNKEK	TSNVEQYRAMVTSLED	EDSLNKEKQVTEEVHK	R	A	M	E	K	Q	1	0	1	1	0	0	2	0	0	0	2	2	1	0	0	2	1	0	0	1	0	14	1	1563.78	F6ZDS4;Q7M739	Q7M739	1041	1054	Tpr	Nucleoprotein TPR	no	no	2;3	4.5724E-05	61.409	1	2	1	1	1.235	0.87818
ANAAALTPEQR	EAAQAQARANAAALTP	AALTPEQRDWTFDLLT	R	A	N	Q	R	D	4	1	1	0	0	1	1	0	0	0	1	0	0	0	1	0	1	0	0	0	0	11	0	1140.59	P03975	P03975	303	313	Iap	IgE-binding protein	yes	yes	2	9.3573E-05	74.962		1		1	1.3635	1.2603
ANCYTAFHVTCAQK	GACIQCHKANCYTAFH	FHVTCAQKAGLYMKME	K	A	N	Q	K	A	3	0	1	0	2	1	0	0	1	0	0	1	0	1	0	0	2	0	1	1	0	14	0	1669.73	E9PZ26;G5E8P1;E9Q412	E9PZ26	344	357	Brd1		yes	no	2	0.00019347	38.337		1		1	NaN	NaN
ANELQLR	PGAQDGVRANELQLRW	RANELQLRWQEYRELV	R	A	N	L	R	W	1	1	1	0	0	1	1	0	0	0	2	0	0	0	0	0	0	0	0	0	0	7	0	842.461	Q9QXS1-2;Q9QXS1;Q9QXS1-10;Q9QXS1-9;Q9QXS1-12;Q9QXS1-11;Q9QXS1-13;Q9QXS1-5;Q9QXS1-16;Q9QXS1-4;Q9QXS1-14;Q9QXS1-6;Q9QXS1-7;Q9QXS1-8;Q9QXS1-15;E9Q3W4;E9Q9J6;E9PW24;Q9QXS1-3	Q9QXS1-3	274	280	Plec	Plectin	no	no	2	0.0023139	104.45	1	1	1	1	1.649	1.3583
ANEPTHFTVDCTEAGEGDVSVGIK	GVERSGLKANEPTHFT	GDVSVGIKCDARVLSD	K	A	N	I	K	C	2	0	1	2	1	0	3	3	1	1	0	1	0	1	1	1	3	0	0	3	0	24	0	2532.14	Q80X90	Q80X90	759	782	Flnb	Filamin-B	yes	yes	3	3.9463E-07	57.238	1		1		1.7615	1.2773
ANEVEQMIR	DAKDNQQKANEVEQMI	NEVEQMIRDLEASIAR	K	A	N	I	R	D	1	1	1	0	0	1	2	0	0	1	0	0	1	0	0	0	0	0	0	1	0	9	0	1088.53	Q9JHU4;F6ZX84	Q9JHU4	3428	3436	Dync1h1	Cytoplasmic dynein 1 heavy chain 1	yes	no	2	6.9715E-05	116.05	1	1	1	1	1.2351	1.0372
ANFSLPEK	ESIMLEMKANFSLPEK	ANFSLPEKCDYMDEVT	K	A	N	E	K	C	1	0	1	0	0	0	1	0	0	0	1	1	0	1	1	1	0	0	0	0	0	8	0	904.465	Q00PI9	Q00PI9	592	599	Hnrnpul2	Heterogeneous nuclear ribonucleoprotein U-like protein 2	yes	yes	2	0.0029181	69.598		1		1	1.2656	1.0573
ANHEGPWPSHGTR	EMLHTDQRANHEGPWP	PWPSHGTRQPPYGPSA	R	A	N	T	R	Q	1	1	1	0	0	0	1	2	2	0	0	0	0	0	2	1	1	1	0	0	0	13	0	1444.66	A2BH40;E9QAQ7;A2BH40-4;A2BH40-2	A2BH40	1540	1552	Arid1a	AT-rich interactive domain-containing protein 1A	yes	no	2;3;4	5.8522E-05	54.199	2	3		1	1.3226	1.1136
ANIDVSGPK	GPEVDIPKANIDVSGP	NIDVSGPKVDIDVPDV	K	A	N	P	K	V	1	0	1	1	0	0	0	1	0	1	0	1	0	0	1	1	0	0	0	1	0	9	0	899.471	E9Q616	E9Q616	1530	1538	Ahnak		yes	no	2	0.00058846	80.688	1	2	1	2	2.9527	2.0916
ANILEDVNLDELK	QAWGLILRANILEDVN	DVNLDELKNLVSTQCS	R	A	N	L	K	N	1	0	2	2	0	0	2	0	0	1	3	1	0	0	0	0	0	0	0	1	0	13	0	1484.77	A2ANY6;J3QMC5	A2ANY6	2866	2878	Mdn1	Midasin	yes	no	2	2.7586E-05	64.104	1		1		1.4968	1.081
ANLEESFPR	________________	NLEESFPRGGTRKLHK	M	A	N	P	R	G	1	1	1	0	0	0	2	0	0	0	1	0	0	1	1	1	0	0	0	0	0	9	0	1061.51	Q6NS46	Q6NS46	2	10	Pdcd11	Protein RRP5 homolog	yes	yes	2	0.00037675	80.688	1	1	1	1	0.9774	0.83663
ANLGVFTVCAPR	HKTDDKGRANLGVFTV	VFTVCAPRGEHTVQVK	R	A	N	P	R	G	2	1	1	0	1	0	0	1	0	0	1	0	0	1	1	0	1	0	0	2	0	12	0	1303.67	Q6P5D8	Q6P5D8	1326	1337	Smchd1	Structural maintenance of chromosomes flexible hinge domain-containing protein 1	yes	yes	2	2.7261E-11	106.26	1	1	1	1	1.2968	1.0441
ANLPQSFQVDTSK	GLSPGMVRANLPQSFQ	SFQVDTSKAGVAPLQV	R	A	N	S	K	A	1	0	1	1	0	2	0	0	0	0	1	1	0	1	1	2	1	0	0	1	0	13	0	1433.72	B7FAU9;Q8BTM8;B7FAV1	B7FAU9	1465	1477	Flna	Filamin-A	yes	no	2	6.9829E-12	117.21	1	1	1	1	2.1288	1.5073
ANLQIDQINTDLNLER	LINDRLKKANLQIDQI	NTDLNLERSHAQKNEN	K	A	N	E	R	S	1	1	3	2	0	2	1	0	0	2	3	0	0	0	0	0	1	0	0	0	0	16	0	1868.96	Q8VDD5	Q8VDD5	1755	1770	Myh9	Myosin-9	yes	yes	2;3	7.5134E-32	154.69	1	2	2	2	1.2299	1.0493
ANLSLLR	ISDSEGFKANLSLLRR	KANLSLLRRPGEKTYT	K	A	N	L	R	R	1	1	1	0	0	0	0	0	0	0	3	0	0	0	0	1	0	0	0	0	0	7	0	785.476	Q8VIJ6	Q8VIJ6	272	278	Sfpq	Splicing factor, proline- and glutamine-rich	yes	yes	2	0.0017814	101.69	1	1		1	1.0731	0.90297
ANMPSKPAAPAK	LAMLEKAKANMPSKPA	SKPAAPAKAMSKPMGG	K	A	N	A	K	A	4	0	1	0	0	0	0	0	0	0	0	2	1	0	3	1	0	0	0	0	0	12	1	1181.62	Z4YL78;K3W4R5;A2AGT5-2;A2AGT5-3;A2AGT5	Z4YL78	1078	1089	Ckap5	Cytoskeleton-associated protein 5	yes	no	3	0.033958	42.083				1	1.2619	1.1725
ANNMGVGVVGIIECNFLKPTHNK	EKVGCQLKANNMGVGV	FLKPTHNKQDFDYTNE	K	A	N	N	K	Q	1	0	4	0	1	0	1	3	1	2	1	2	1	1	1	0	1	0	0	3	0	23	1	2511.27	F7BJB9;A0A0J9YU83	F7BJB9	336	358	Morc3		yes	no	4	0.0017955	50.858		1		1	1.1885	1.0101
ANNTEYGLASGVFTR	DIDGVLQRANNTEYGL	LASGVFTRDINKAMYV	R	A	N	T	R	D	2	1	2	0	0	0	1	2	0	0	1	0	0	1	0	1	2	0	1	1	0	15	0	1598.77	Q8K009;D3Z6B9	Q8K009	848	862	Aldh1l2	Mitochondrial 10-formyltetrahydrofolate dehydrogenase	yes	no	2	2.003E-07	61.265	1				0.8365	0.6759
ANPALYVLR	QAMAKIMKANPALYVL	NPALYVLRERIRKGLQ	K	A	N	L	R	E	2	1	1	0	0	0	0	0	0	0	2	0	0	0	1	0	0	0	1	1	0	9	0	1015.58	Q99PV0	Q99PV0	1736	1744	Prpf8	Pre-mRNA-processing-splicing factor 8	yes	yes	2	8.2488E-05	115.49	1	1	1	1	1.213	0.99868
ANRFEYLLK	EEKMQTDRANRFEYLL	NRFEYLLKQTELFAHF	R	A	N	L	K	Q	1	1	1	0	0	0	1	0	0	0	2	1	0	1	0	0	0	0	1	0	0	9	1	1152.63	Q91ZW3	Q91ZW3	88	96	Smarca5	SWI/SNF-related matrix-associated actin-dependent regulator of chromatin subfamily A member 5	yes	yes	2;3	0.01557	44.98		1		2	1.2714	1.1205
ANSNLVLQADR	RSLQYEYKANSNLVLQ	NLVLQADRSLIDRTRR	K	A	N	D	R	S	2	1	2	1	0	1	0	0	0	0	2	0	0	0	0	1	0	0	0	1	0	11	0	1199.63	Q6P4T2	Q6P4T2	15	25	Snrnp200	U5 small nuclear ribonucleoprotein 200 kDa helicase	yes	yes	2	1.9866E-34	178.95	1	1	1	1	1.2625	1.022
ANSSSSHNWNTLFMGPNAVADAIAQK	KKKEAMDKANSSSSHN	VADAIAQKYNATKSQV	K	A	N	Q	K	Y	5	0	4	1	0	1	0	1	1	1	1	1	1	1	1	4	1	1	0	1	0	26	0	2730.28	Q8R3C6;A0A0J9YUT8	Q8R3C6	503	528	Rbm19	Probable RNA-binding protein 19	yes	no	3	6.5047E-06	59.359		1		1	1.2667	1.0572
ANTNSLEVSWGAVATADSYLLQLQK	PARVQLVRANTNSLEV	SYLLQLQKYDIPATAA	R	A	N	Q	K	Y	4	0	2	1	0	2	1	1	0	0	4	1	0	0	0	3	2	1	1	2	0	25	0	2678.36	Q61191;B1AUX2	Q61191	375	399	Hcfc1	Host cell factor 1;HCF N-terminal chain 1;HCF N-terminal chain 2;HCF N-terminal chain 3;HCF N-terminal chain 4;HCF N-terminal chain 5;HCF N-terminal chain 6;HCF C-terminal chain 1;HCF C-terminal chain 2;HCF C-terminal chain 3;HCF C-terminal chain 4;HCF C-terminal chain 5;HCF C-terminal chain 6	yes	no	2;3	4.1229E-20	96.708		2		1	1.1003	0.87311
ANVTVLDTQIR	TLPVTEGKANVTVLDT	TVLDTQIRKLRSRFLS	K	A	N	I	R	K	1	1	1	1	0	1	0	0	0	1	1	0	0	0	0	0	2	0	0	2	0	11	0	1228.68	Q69ZN7;E9Q390;Q69ZN7-4;Q69ZN7-2	Q69ZN7	700	710	Myof	Myoferlin	yes	no	2	1.9327E-05	83.182	1	1	1	1	1.3368	1.0479
ANVVSLTEVR	LHIQEEKRANVVSLTE	VVSLTEVRKENCKSLD	R	A	N	V	R	K	1	1	1	0	0	0	1	0	0	0	1	0	0	0	0	1	1	0	0	3	0	10	0	1086.6	Q8R2M2	Q8R2M2	285	294	Dnttip2	Deoxynucleotidyltransferase terminal-interacting protein 2	yes	yes	2	0.00033677	72.2		1		1	0.82517	0.76116
ANVYGDSIVVQQHISVDGSR	NRGDDAFRANVYGDSI	HISVDGSRSYKLKSEK	R	A	N	S	R	S	1	1	1	2	0	2	0	2	1	2	0	0	0	0	0	3	0	0	1	4	0	20	0	2143.07	Q924W5;Q924W5-2	Q924W5	139	158	Smc6	Structural maintenance of chromosomes protein 6	yes	no	3	5.865E-25	104.84		1		2	1.4761	1.2437
ANYAVDAYFR	EPPKRERKANYAVDAY	YAVDAYFREALRVSEP	K	A	N	F	R	E	3	1	1	1	0	0	0	0	0	0	0	0	0	1	0	0	0	0	2	1	0	10	0	1188.56	Q91ZW3;Q6PGB8;Q6PGB8-2;F6Z6F4	Q91ZW3	739	748	Smarca5;Smarca1	SWI/SNF-related matrix-associated actin-dependent regulator of chromatin subfamily A member 5;Probable global transcription activator SNF2L1	yes	no	2	3.7743E-05	83.869		1		1	1.2673	1.1685
ANYISALK	LLVHHLQRANYISALK	ANYISALKLNQILKNN	R	A	N	L	K	L	2	0	1	0	0	0	0	0	0	1	1	1	0	0	0	1	0	0	1	0	0	8	0	878.486	Q8CJF7	Q8CJF7	962	969	Ahctf1	Protein ELYS	yes	yes	2	0.015725	36.424	1		1		1.4613	1.0553
APAEEGDSEDPLDTK	KVEASRIRAPAEEGDS	SEDPLDTKQFFLQCLN	R	A	P	T	K	Q	2	0	0	3	0	0	3	1	0	0	1	1	0	0	2	1	1	0	0	0	0	15	0	1572.68	Q7TSH3	Q7TSH3	355	369	Znf516	Zinc finger protein 516	yes	yes	2	2.2291E-07	60.55		1		1	1.0419	0.86515
APAEPPATNVAAR	SSNRPGSRAPAEPPAT	PATNVAARGSSLTAGR	R	A	P	A	R	G	5	1	1	0	0	0	1	0	0	0	0	0	0	0	3	0	1	0	0	1	0	13	0	1263.66	Q8BHZ4	Q8BHZ4	942	954	Znf592	Zinc finger protein 592	yes	yes	2	1.3737E-07	94.122		1		1	0.92854	0.85582
APAFQTVR	TISINSPKAPAFQTVR	APAFQTVRCVTSYRVE	K	A	P	V	R	C	2	1	0	0	0	1	0	0	0	0	0	0	0	1	1	0	1	0	0	1	0	8	0	888.482	A6H619-2;A6H619	A6H619-2	711	718	Phrf1	PHD and RING finger domain-containing protein 1	yes	no	2	0.037518	42.864		1			NaN	NaN
APASTLVPGVSEVSASPR	LVKRRRHRAPASTLVP	SEVSASPRSPSIHSMS	R	A	P	P	R	S	3	1	0	0	0	0	1	1	0	0	1	0	0	0	3	4	1	0	0	3	0	18	0	1723.91	A0A087WP63;A0A087WNX7;A0A087WNL7;A0A087WQ44	A0A087WP63	2641	2658			yes	no	2	0.0028982	34.395	1				1.1544	0.89934
APAVATVGSICDLNLK	ESITRTSRAPAVATVG	SICDLNLKIPEINSSD	R	A	P	L	K	I	3	0	1	1	1	0	0	1	0	1	2	1	0	0	1	1	1	0	0	2	0	16	0	1627.86	Q80X90	Q80X90	2105	2120	Flnb	Filamin-B	yes	yes	2	1.0649E-12	99.344	1	1		1	1.5708	1.1981
APCVSESQSAGAGPANAATQGK	TQAAKEQKAPCVSESQ	ANAATQGKEGPYSEPS	K	A	P	G	K	E	6	0	1	0	1	2	1	3	0	0	0	1	0	0	2	3	1	0	0	1	0	22	0	2057.94	O54931-3;O54931-2;O54931;A2API8;F7AA26;O54931-5;O54931-4	O54931-3	414	435	Akap2;Gm20459	A-kinase anchor protein 2	yes	no	2;3	1.0037E-06	64.522		1		2	1.3276	1.2009
APDMSSSEEFPSFGAQVAPK	WTSNSSEKAPDMSSSE	FGAQVAPKTLPWGPKR	K	A	P	P	K	T	3	0	0	1	0	1	2	1	0	0	0	1	1	2	3	4	0	0	0	1	0	20	0	2080.94	Q8VDJ3;Q3U4Z7;A0A087WP83	Q8VDJ3	1241	1260	Hdlbp	Vigilin	yes	no	2	4.6801E-06	42.716				1	1.0669	0.97953
APDVDVSVAGPDAALK	GEIDTSLKAPDVDVSV	AGPDAALKAEVKSPKV	K	A	P	L	K	A	4	0	0	3	0	0	0	1	0	0	1	1	0	0	2	1	0	0	0	3	0	16	0	1523.78	E9Q616	E9Q616	4837	4852	Ahnak		yes	yes	2	2.3152E-05	52.52		1			2.2528	1.7035
APDVQLNAPDVDVHGPEWNLK	KGPKVDIKAPDVQLNA	HGPEWNLKMPKMKMPK	K	A	P	L	K	M	2	0	2	3	0	1	1	1	1	0	2	1	0	0	3	0	0	1	0	3	0	21	0	2313.14	E9Q616	E9Q616	3181	3201	Ahnak		yes	yes	3	7.2465E-41	131.09	1	1	1	1	1.507	1.1231
APEDSERESGQEVLQSLIR	CNHCYLIKAPEDSERE	EVLQSLIRSSGKLILL	K	A	P	I	R	S	1	2	0	1	0	2	4	1	0	1	2	0	0	0	1	3	0	0	0	1	0	19	1	2142.06	E9PZM4	E9PZM4	770	788	Chd2		yes	yes	3	0.026493	38.057	1				1.818	1.4978
APEIIIGK	YLVSRFYRAPEIIIGK	APEIIIGKSYDYGIDM	R	A	P	G	K	S	1	0	0	0	0	0	1	1	0	3	0	1	0	0	1	0	0	0	0	0	0	8	0	839.512	Q61136	Q61136	857	864	Prpf4b	Serine/threonine-protein kinase PRP4 homolog	yes	yes	2	0.01388	40.352		1		1	1.1893	0.99366
APELSEEIQLEAVDNAK	AVFSDAQKAPELSEEI	LEAVDNAKCDSLAQEG	K	A	P	A	K	C	3	0	1	1	0	1	4	0	0	1	2	1	0	0	1	1	0	0	0	1	0	17	0	1854.92	Q8K327	Q8K327	565	581	Champ1	Chromosome alignment-maintaining phosphoprotein 1	yes	yes	2	2.7678E-19	118.4		1		1	0.83282	0.69387
APELTDELK	GNGWFGMKAPELTDEL	PELTDELKNDLRALKM	K	A	P	L	K	N	1	0	0	1	0	0	2	0	0	0	2	1	0	0	1	0	1	0	0	0	0	9	0	1014.52	Q8R2M2	Q8R2M2	652	660	Dnttip2	Deoxynucleotidyltransferase terminal-interacting protein 2	yes	yes	2	0.021506	61.593				1	1.1101	1.0108
APELTDELKNDLR	GNGWFGMKAPELTDEL	DELKNDLRALKMRAGM	K	A	P	L	R	A	1	1	1	2	0	0	2	0	0	0	3	1	0	0	1	0	1	0	0	0	0	13	1	1512.78	Q8R2M2	Q8R2M2	652	664	Dnttip2	Deoxynucleotidyltransferase terminal-interacting protein 2	yes	yes	2;3	0.0036889	50.897		3		1	0.96331	0.85239
APEPPPQQVAQQQ	ILSRLANRAPEPPPQQ	PQQVAQQQ________	R	A	P	Q	Q	0	2	0	0	0	0	5	1	0	0	0	0	0	0	0	4	0	0	0	0	1	0	13	0	1416.7	E9QAS4;Q6PDQ2;E9QAS5	E9QAS4	1890	1902	Chd4	Chromodomain-helicase-DNA-binding protein 4	yes	no	2	4.375E-21	137.88		1	1	1	NaN	NaN
APEVDVQGPEWSLK	KGPNVDIKAPEVDVQG	QGPEWSLKMPKMKMPK	K	A	P	L	K	M	1	0	0	1	0	1	2	1	0	0	1	1	0	0	2	1	0	1	0	2	0	14	0	1553.77	E9Q616	E9Q616	1111	1124	Ahnak		yes	yes	2	3.4831E-37	150.11	1	2	1	2	1.3589	1.165
APEVLSEDILLMK	PADRPAPKAPEVLSED	SEDILLMKEKAGPLDE	K	A	P	M	K	E	1	0	0	1	0	0	2	0	0	1	3	1	1	0	1	1	0	0	0	1	0	13	0	1456.78	E9QP46;Q6ZWQ0	E9QP46	1350	1362	Syne2	Nesprin-2	yes	no	2	1.6708E-05	69.03	1	1	1	1	1.0492	0.79241
APFHQLR	DTKIGRYKAPFHQLRI	KAPFHQLRISYGTNKG	K	A	P	L	R	I	1	1	0	0	0	1	0	0	1	0	1	0	0	1	1	0	0	0	0	0	0	7	0	867.472	Q91ZW3;Q6PGB8;Q6PGB8-2	Q91ZW3	929	935	Smarca5;Smarca1	SWI/SNF-related matrix-associated actin-dependent regulator of chromatin subfamily A member 5;Probable global transcription activator SNF2L1	yes	no	2	0.0078649	75.311		1		1	1.0901	1.0051
APFNQEGQSTGPPPLIPGLGQQGAQGR	PLLGDGPRAPFNQEGQ	GQQGAQGRIPPLNPGQ	R	A	P	G	R	I	2	1	1	0	0	5	1	6	0	1	2	0	0	1	5	1	1	0	0	0	0	27	0	2701.36	Q8K4P0	Q8K4P0	910	936	Wdr33	pre-mRNA 3 end processing protein WDR33	yes	yes	3	0.011425	28.941		1		1	0.92227	0.84981
APGEQTVPALNLQNAFR	TYRASNMKAPGEQTVP	LNLQNAFRIIKEVQKR	K	A	P	F	R	I	3	1	2	0	0	2	1	1	0	0	2	0	0	1	2	0	1	0	0	1	0	17	0	1824.95	G3X956;Q920B9	G3X956	607	623	Supt16;Supt16h	FACT complex subunit SPT16	yes	no	2;3	7.2136E-26	135.47		2		2	1.1338	1.0453
APGQADANGEALDNVFFESLQR	GLQCPICKAPGQADAN	VFFESLQRRLAVFRQI	K	A	P	Q	R	R	4	1	2	2	0	2	2	2	0	0	2	0	0	2	1	1	0	0	0	1	0	22	0	2348.1	Q60953;Q60953-2;D3Z3A6;D3YXR5;F7BTZ2;D3Z2V0	Q60953	98	119	Pml	Protein PML	yes	no	2;3	0.00043679	45.885		1		2	2.3055	1.9519
APGTPAPVQEENDSTAFMETPK	KRTKSPGRAPGTPAPV	TAFMETPKQKLDFAGN	R	A	P	P	K	Q	3	0	1	1	0	1	3	1	0	0	0	1	1	1	4	1	3	0	0	1	0	22	0	2316.06	E9PVX6	E9PVX6	1156	1177	Mki67		yes	no	2;3	1.0929E-28	106.86	2	2	2	2	0.13577	0.097713
APHVCPECGGNFLQANFQTHLR	HQRTHKNRAPHVCPEC	ANFQTHLREACLHFSR	R	A	P	L	R	E	2	1	2	0	2	2	1	2	2	0	2	0	0	2	2	0	1	0	0	1	0	22	0	2552.18	Q9D2D7;Q9D2D7-3;Q9D2D7-2	Q9D2D7	731	752	Znf687	Zinc finger protein 687	yes	no	3	0.0026703	34.65				1	1.4006	1.3889
APIIAVTR	QVARYRPRAPIIAVTR	APIIAVTRNPQTARQA	R	A	P	T	R	N	2	1	0	0	0	0	0	0	0	2	0	0	0	0	1	0	1	0	0	1	0	8	0	839.523	P52480;P52480-2	P52480	448	455	Pkm	Pyruvate kinase PKM	yes	no	2	0.004326	60.91			1		0.86592	0.65901
APIICVLGHVDTGK	NVNTEKLRAPIICVLG	LGHVDTGKTKILDKLR	R	A	P	G	K	T	1	0	0	1	1	0	0	2	1	2	1	1	0	0	1	0	1	0	0	2	0	14	0	1478.79	Q05D44	Q05D44	627	640	Eif5b	Eukaryotic translation initiation factor 5B	yes	yes	3	0.016189	31.345		1		2	1.3776	1.15
APILIATDVASR	LNEFKHGKAPILIATD	IATDVASRGLDVEDVK	K	A	P	S	R	G	3	1	0	1	0	0	0	0	0	2	1	0	0	0	1	1	1	0	0	1	0	12	0	1225.7	Q61656;Q8BTS0;S4R1I6;Q501J6-2;Q501J6;Q3U741	Q61656	392	403	Ddx5;Ddx17	Probable ATP-dependent RNA helicase DDX5;Probable ATP-dependent RNA helicase DDX17	yes	no	2	3.4551E-05	73.435	1	1	1	1	1.1571	0.93955
APILQDCGSLNGTQIVKPPR	IEISAWNKAPILQDCG	TQIVKPPRVLPPGVSH	K	A	P	P	R	V	1	1	1	1	1	2	0	2	0	2	2	1	0	0	3	1	1	0	0	1	0	20	1	2163.15	Q5PSV9;E9QK89;G3UX64	Q5PSV9	86	105	Mdc1	Mediator of DNA damage checkpoint protein 1	yes	no	3	0.00049525	54.103	1				1.0595	0.81523
APITGYIIR	TVHWVAPRAPITGYII	PITGYIIRHHAEHSVG	R	A	P	I	R	H	1	1	0	0	0	0	0	1	0	3	0	0	0	0	1	0	1	0	1	0	0	9	0	1002.59	A0A087WR50;Q3UHL6;P11276;A0A087WS56;A0A087WSN6;B9EHT6;B7ZNJ1	A0A087WR50	1382	1390	Fn1	Fibronectin;Anastellin	yes	no	2	0.00010648	108.74	1		1	1	1.7647	1.5406
APIVNVVVDPSDTR	TEIISEIRAPIVNVVV	VVDPSDTRKKELKMAE	R	A	P	T	R	K	1	1	1	2	0	0	0	0	0	1	0	0	0	0	2	1	1	0	0	4	0	14	0	1480.79	E9PWG6	E9PWG6	471	484	Ncapg		yes	yes	2	6.526E-13	111.12		1		1	1.3824	1.2679
APKPEPVPEPK	TSTSDILKAPKPEPVP	PEPVPEPKEPSPEKNS	K	A	P	P	K	E	1	0	0	0	0	0	2	0	0	0	0	2	0	0	5	0	0	0	0	1	0	11	1	1187.65	Q52KI8-2;E9QKA4;A2A8V8;A2A8V9;E9PUK6;Q52KI8;F7BWM1	Q52KI8-2	247	257	Srrm1	Serine/arginine repetitive matrix protein 1	yes	no	2;3	0.00026662	89.805		2		2	0.95679	0.8254
APLLVLCEDHR	ELMRPSNKAPLLVLCE	LVLCEDHRGRMVKHQC	K	A	P	H	R	G	1	1	0	1	1	0	1	0	1	0	3	0	0	0	1	0	0	0	0	1	0	11	0	1321.68	Q5DW34-2;Z4YJZ7;Q5DW34	Q5DW34-2	516	526	Ehmt1	Histone-lysine N-methyltransferase EHMT1	yes	no	2;3	4.5737E-05	77.062		1		2	1.1195	0.96631
APLNETGEVVNEK	KPVKGHSKAPLNETGE	TGEVVNEKAKTHVLDI	K	A	P	E	K	A	1	0	2	0	0	0	3	1	0	0	1	1	0	0	1	0	1	0	0	2	0	13	0	1398.7	Q9JKK8;E9QPK4	Q9JKK8	2566	2578	Atr	Serine/threonine-protein kinase ATR	yes	no	2	5.4818E-05	55.724	1		1		1.5863	1.1553
APLNVQFSSPLPGEAVK	VHTKGAGKAPLNVQFS	PLPGEAVKDLDIIDNY	K	A	P	V	K	D	2	0	1	0	0	1	1	1	0	0	2	1	0	1	3	2	0	0	0	2	0	17	0	1752.94	Q80X90	Q80X90	878	894	Flnb	Filamin-B	yes	yes	2;3	1.3706E-23	136.63	2	1	1	1	1.4275	1.2748
APLQGDHNHLFIR	NEVFDVYKAPLQGDHN	DHNHLFIRQGTGLQGQ	K	A	P	I	R	Q	1	1	1	1	0	1	0	1	2	1	2	0	0	1	1	0	0	0	0	0	0	13	0	1516.79	Q5XJE5	Q5XJE5	463	475	Leo1	RNA polymerase-associated protein LEO1	yes	yes	3;4	6.5911E-05	49.448		1		2	0.96472	0.97293
APLQVAVLGPTGVAEPVEVR	VDCSQAGRAPLQVAVL	VAEPVEVRDNGDGTHT	R	A	P	V	R	D	3	1	0	0	0	1	2	2	0	0	2	0	0	0	3	0	1	0	0	5	0	20	0	2001.13	Q8VHX6-2;D3YW87;Q8VHX6;D3Z576	Q8VHX6-2	1476	1495	Flnc	Filamin-C	yes	no	2;3	3.8049E-06	46.494	2		1		0.95192	0.76535
APMGPLTMGLPLAVDPK	VPHSEHAKAPMGPLTM	LPLAVDPKKLAPFSGV	K	A	P	P	K	K	2	0	0	1	0	0	0	2	0	0	3	1	2	0	4	0	1	0	0	1	0	17	0	1706.91	F8VQL9;Q9WU42;E9Q9V3;E9PY55;E9Q701;Q9WU42-2;F6Z4B2	F8VQL9	1149	1165	Ncor2	Nuclear receptor corepressor 2	no	no	2	0.036017	19.297	1				1.519	1.1155
APNLYMVPQGIR	LPILPSQRAPNLYMVP	YMVPQGIRPVVQLTAI	R	A	P	I	R	P	1	1	1	0	0	1	0	1	0	1	1	0	1	0	2	0	0	0	1	1	0	12	0	1357.72	Q69ZN7;E9Q390;Q69ZN7-4	Q69ZN7	1274	1285	Myof	Myoferlin	yes	no	2	0.0069433	36.32			1		1.4875	1.1443
APPPTAGSMAIEK	LAKLILHKAPPPTAGS	AGSMAIEKYPLVFSQQ	K	A	P	E	K	Y	3	0	0	0	0	0	1	1	0	1	0	1	1	0	3	1	1	0	0	0	0	13	0	1268.64	Q5XG71;E9QK83	Q5XG71	454	466	Utp20	Small subunit processome component 20 homolog	yes	no	2	3.6719E-05	66.215	1		1		1.0989	0.78835
APPQTQLPSGASSGTGSASATHGGAPLPGTR	KVIHLVERAPPQTQLP	GAPLPGTRGPGASVHD	R	A	P	T	R	G	5	1	0	0	0	2	0	6	1	0	2	0	0	0	5	5	4	0	0	0	0	31	0	2815.38	Q3UF95;Q9Z1R2;G3UYQ2;G3UZT6;A0A0K0K1E4;G3UXT8;G3UYZ0;G3V013	Q3UF95	88	118	Bag6	Large proline-rich protein BAG6	yes	no	3	0.005266	43.501		1		1	0.99823	0.91634
APQFINLK	EGPVANTRAPQFINLK	APQFINLKRDPRQAAG	R	A	P	L	K	R	1	0	1	0	0	1	0	0	0	1	1	1	0	1	1	0	0	0	0	0	0	8	0	929.533	B2RQG2	B2RQG2	1627	1634	Phf3		yes	yes	2	0.00085951	89.55	1	1	1	1	1.5094	1.0898
APQVLVLAPTR	LQERKRGRAPQVLVLA	VLVLAPTRELANQVSK	R	A	P	T	R	E	2	1	0	0	0	1	0	0	0	0	2	0	0	0	2	0	1	0	0	2	0	11	0	1163.7	Q9JIK5	Q9JIK5	332	342	Ddx21	Nucleolar RNA helicase 2	yes	yes	2	5.0405E-07	97.163	1	1	1	1	2.068	1.6641
APSAEVEMTAYVILAHVTAQPAPNPEDLKR	TEDIYQPRAPSAEVEM	PNPEDLKRATSIVKWI	R	A	P	K	R	A	6	1	1	1	0	1	3	0	1	1	2	1	1	0	4	1	2	0	1	3	0	30	1	3217.64	CON__ENSEMBL:ENSBTAP00000024146	CON__ENSEMBL:ENSBTAP00000024146	1205	1234			yes	yes	3;4	0.0084703	42.275		2		2	0.050061	0.04534
APSENWAMEGGTDPETTLPGAEDGK	SKVKVIYKAPSENWAM	LPGAEDGKTYFFQLWY	K	A	P	G	K	T	3	0	1	2	0	0	4	4	0	0	1	1	1	0	3	1	3	1	0	0	0	25	0	2559.11	J3QNW0;P13864;P13864-2	P13864	841	865	Dnmt1	Cytosine-specific methyltransferase;DNA (cytosine-5)-methyltransferase 1	no	no	2;3	1.2326E-13	85.376		2		1	1.228	0.94494
APSGNEEPCLLK	SQLTASIRAPSGNEEP	NEEPCLLKRLPNRHIG	R	A	P	L	K	R	1	0	1	0	1	0	2	1	0	0	2	1	0	0	2	1	0	0	0	0	0	12	0	1313.63	Q8VHX6-2;D3YW87;Q8VHX6;D3Z576	Q8VHX6-2	1951	1962	Flnc	Filamin-C	yes	no	2	0.0044038	30.729	1	1	1		1.1126	0.81957
APSLPNDEADESPAYVSEK	VTEAVPPRAPSLPNDE	SPAYVSEKMSVLHKSG	R	A	P	E	K	M	3	0	1	2	0	0	3	0	0	0	1	1	0	0	3	3	0	0	1	1	0	19	0	2017.91	Q80Y44	Q80Y44	538	556	Ddx10	Probable ATP-dependent RNA helicase DDX10	yes	yes	2	0.039849	30.489				1	1.0025	0.90077
APSTYGGGLSVSSR	VLAGGSCRAPSTYGGG	GGLSVSSRFSSGGACG	R	A	P	S	R	F	1	1	0	0	0	0	0	3	0	0	1	0	0	0	1	4	1	0	1	1	0	14	0	1337.66	CON__P08779	CON__P08779	42	55			yes	yes	2	2.7121E-06	69.878	1		1		0.045053	0.03632
APSTYGGGLSVSSSR	VLAGGSCRAPSTYGGG	GLSVSSSRFSSGGAYG	R	A	P	S	R	F	1	1	0	0	0	0	0	3	0	0	1	0	0	0	1	5	1	0	1	1	0	15	0	1424.69	CON__P02533	CON__P02533	42	56			yes	yes	2	6.6612E-10	82.529	1	1	1	1	0.061248	0.049153
APSVANIGSHCDLSLK	ESITRRRRAPSVANIG	SHCDLSLKIPEISIQD	R	A	P	L	K	I	2	0	1	1	1	0	0	1	1	1	2	1	0	0	1	3	0	0	0	1	0	16	0	1667.83	B7FAU9;Q8BTM8;B7FAV1	B7FAU9	2142	2157	Flna	Filamin-A	yes	no	3	0.00047509	36.597	1		1		1.9926	1.4378
APSYLEISSMR	MPPGVSFKAPSYLEIS	YLEISSMRRILDSAEF	K	A	P	M	R	R	1	1	0	0	0	0	1	0	0	1	1	0	1	0	1	3	0	0	1	0	0	11	0	1252.61	G3UYD0;Q9ESZ8-5;Q9ESZ8-4;Q9ESZ8-3;Q9ESZ8-6;Q9ESZ8-2;Q9ESZ8;G3UX27;Q3UHU8	G3UYD0	832	842	Gtf2i	General transcription factor II-I	no	no	2	2.1944E-07	110.08		1		1	1.0171	0.93821
APTAALSPEPQDSK	ATSQELVRAPTAALSP	SPEPQDSKEDVKKFAF	R	A	P	S	K	E	3	0	0	1	0	1	1	0	0	0	1	1	0	0	3	2	1	0	0	0	0	14	0	1410.7	Q80YR5;D3YXK2;S4R1M2	Q80YR5	381	394	Safb2;Safb	Scaffold attachment factor B2;Scaffold attachment factor B1	no	no	2	4.5235E-08	78.814		1		1	3.2984	2.7558
APTAALSPEPQDSKEDVKK	ATSQELVRAPTAALSP	DSKEDVKKFAFDACND	R	A	P	K	K	F	3	0	0	2	0	1	2	0	0	0	1	3	0	0	3	2	1	0	0	1	0	19	2	2010.03	Q80YR5;D3YXK2;S4R1M2	Q80YR5	381	399	Safb2;Safb	Scaffold attachment factor B2;Scaffold attachment factor B1	no	no	3	1.3241E-24	145.69		1		1	1.1165	0.98961
APTFSASVR	QVLEPKEKAPTFSASV	PTFSASVRGRHLSHPE	K	A	P	V	R	G	2	1	0	0	0	0	0	0	0	0	0	0	0	1	1	2	1	0	0	1	0	9	0	934.487	F6RJ39;Q9JIX8-4;Q9JIX8	F6RJ39	643	651	Acin1	Apoptotic chromatin condensation inducer in the nucleus	yes	no	2	0.0025366	90.15			1		1.2212	0.92903
APTGSTPGPQGTLPAR	TENESLPRAPTGSTPG	PQGTLPARETPAGTAV	R	A	P	A	R	E	2	1	0	0	0	1	0	3	0	0	1	0	0	0	4	1	3	0	0	0	0	16	0	1506.78	Q8C9B9	Q8C9B9	1574	1589	Dido1	Death-inducer obliterator 1	yes	yes	2	3.728E-10	79.837	2	2	2	2	0.94309	0.77814
APVIDADKPVSSQLR	NSLAFIKRAPVIDADK	KPVSSQLRVLTLSEDS	R	A	P	L	R	V	2	1	0	2	0	1	0	0	0	1	1	1	0	0	2	2	0	0	0	2	0	15	1	1594.87	Q9JHU4	Q9JHU4	120	134	Dync1h1	Cytoplasmic dynein 1 heavy chain 1	yes	yes	2;3	1.5304E-07	81.904	2	2	2	1	1.1142	0.84874
APVPASELLDAK	RLSFSGLRAPVPASEL	ASELLDAKILSRAQFD	R	A	P	A	K	I	3	0	0	1	0	0	1	0	0	0	2	1	0	0	2	1	0	0	0	1	0	12	0	1209.66	Q9QXS1-2;Q9QXS1;Q9QXS1-10;Q9QXS1-9;Q9QXS1-12;Q9QXS1-11;Q9QXS1-13;Q9QXS1-5;Q9QXS1-16;Q9QXS1-4;Q9QXS1-14;Q9QXS1-6;Q9QXS1-7;Q9QXS1-8;Q9QXS1-15;E9Q3W4;F6R059;Q9QXS1-3	Q9QXS1-3	3306	3317	Plec	Plectin	no	no	2	4.182E-05	72.29	1	1	1		1.7443	1.2983
APVPTGEVYFADSFDR	PSPKVTYKAPVPTGEV	YFADSFDRGSLSGWIL	K	A	P	D	R	G	2	1	0	2	0	0	1	1	0	0	0	0	0	2	2	1	1	0	1	2	0	16	0	1769.83	Q5SUC3;P35564	Q5SUC3	63	78	Canx	Calnexin	yes	no	2	4.5994E-09	73.279	1	1	1	1	0.80757	0.64273
APVTVTSLPASVR	RPASQAGKAPVTVTSL	TSLPASVRMVVPTQSA	K	A	P	V	R	M	2	1	0	0	0	0	0	0	0	0	1	0	0	0	2	2	2	0	0	3	0	13	0	1296.74	Q61191;B1AUX2	Q61191	512	524	Hcfc1	Host cell factor 1;HCF N-terminal chain 1;HCF N-terminal chain 2;HCF N-terminal chain 3;HCF N-terminal chain 4;HCF N-terminal chain 5;HCF N-terminal chain 6;HCF C-terminal chain 1;HCF C-terminal chain 2;HCF C-terminal chain 3;HCF C-terminal chain 4;HCF C-terminal chain 5;HCF C-terminal chain 6	yes	no	2	4.7313E-06	81.565		1		1	0.96658	0.88848
APVVLQPEQIVSEEETPPPLLTK	PLPEDLEKAPVVLQPE	TPPPLLTKEASSPPTH	K	A	P	T	K	E	1	0	0	0	0	2	4	0	0	1	3	1	0	0	5	1	2	0	0	3	0	23	0	2513.36	F6RJ39;Q9JIX8-4;Q9JIX8	F6RJ39	348	370	Acin1	Apoptotic chromatin condensation inducer in the nucleus	yes	no	2;3	1.6945E-08	56.29	1		1	1	1.0893	0.77743
AQAEAQQPVFNTLR	KASLKKLRAQAEAQQP	QPVFNTLRDELRGAQE	R	A	Q	L	R	D	3	1	1	0	0	3	1	0	0	0	1	0	0	1	1	0	1	0	0	1	0	14	0	1571.81	Q9QXS1-2;Q9QXS1;Q9QXS1-10;Q9QXS1-9;Q9QXS1-12;Q9QXS1-11;Q9QXS1-13;Q9QXS1-5;Q9QXS1-16;Q9QXS1-4;Q9QXS1-14;Q9QXS1-6;Q9QXS1-7;Q9QXS1-8;Q9QXS1-15;E9Q3W4;F6R059;Q9QXS1-3	Q9QXS1-3	1134	1147	Plec	Plectin	no	no	2	1.6292E-37	156.24	2	1	2	1	1.5614	1.4709
AQAEAQQPVFNTLRDELR	KASLKKLRAQAEAQQP	NTLRDELRGAQEVGER	R	A	Q	L	R	G	3	2	1	1	0	3	2	0	0	0	2	0	0	1	1	0	1	0	0	1	0	18	1	2085.06	Q9QXS1-2;Q9QXS1;Q9QXS1-10;Q9QXS1-9;Q9QXS1-12;Q9QXS1-11;Q9QXS1-13;Q9QXS1-5;Q9QXS1-16;Q9QXS1-4;Q9QXS1-14;Q9QXS1-6;Q9QXS1-7;Q9QXS1-8;Q9QXS1-15;E9Q3W4;F6R059;Q9QXS1-3	Q9QXS1-3	1134	1151	Plec	Plectin	no	no	3	1.0687E-25	132.64	1	1	1	1	1.2891	1.095
AQAELEAQELQR	AEAHAQAKAQAELEAQ	LEAQELQRRMQEEVAR	K	A	Q	Q	R	R	3	1	0	0	0	3	3	0	0	0	2	0	0	0	0	0	0	0	0	0	0	12	0	1384.69	Q9QXS1-2;Q9QXS1;Q9QXS1-10;Q9QXS1-9;Q9QXS1-12;Q9QXS1-11;Q9QXS1-13;Q9QXS1-5;Q9QXS1-16;Q9QXS1-4;Q9QXS1-14;Q9QXS1-6;Q9QXS1-7;Q9QXS1-8;Q9QXS1-15;E9Q3W4;Q9QXS1-3	Q9QXS1-3	1381	1392	Plec	Plectin	no	no	2	1.384E-12	127.56	1	1	1	1	1.6774	1.3193
AQAEVEGLGK	QRIAEQQKAQAEVEGL	AEVEGLGKGVARLSAE	K	A	Q	G	K	G	2	0	0	0	0	1	2	2	0	0	1	1	0	0	0	0	0	0	0	1	0	10	0	1000.52	Q9QXS1-2;Q9QXS1;Q9QXS1-10;Q9QXS1-9;Q9QXS1-12;Q9QXS1-11;Q9QXS1-13;Q9QXS1-5;Q9QXS1-16;Q9QXS1-4;Q9QXS1-14;Q9QXS1-6;Q9QXS1-7;Q9QXS1-8;Q9QXS1-15;E9Q3W4;F6R059;Q9QXS1-3	Q9QXS1-3	1026	1035	Plec	Plectin	no	no	2	0.00066185	64.73	1		1		1.3846	0.98536
AQALELAGLK	PRRVPKEKAQALELAG	ALELAGLKGPIQTLGH	K	A	Q	L	K	G	3	0	0	0	0	1	1	1	0	0	3	1	0	0	0	0	0	0	0	0	0	10	0	1012.59	E9PVX6	E9PVX6	2734	2743	Mki67		yes	yes	2	0.0025949	66.056		1		1	0.13159	0.11138
AQATAQDPVFQK	ASESLARRAQATAQDP	AQDPVFQKLKGQFTTD	R	A	Q	Q	K	L	3	0	0	1	0	3	0	0	0	0	0	1	0	1	1	0	1	0	0	1	0	12	0	1302.66	E9QLK7;E9PZA7;E9PWT1;F7CGG2;Q80YV3	E9QLK7	3392	3403	Trrap	Transformation/transcription domain-associated protein	yes	no	2	0.0039063	31.348			1		1.723	1.2344
AQAVLEEDHYGMEDVK	DENLDLARAQAVLEED	HYGMEDVKKRVLEFIA	R	A	Q	V	K	K	2	0	0	2	0	1	3	1	1	0	1	1	1	0	0	0	0	0	1	2	0	16	0	1832.83	Q8CGK3	Q8CGK3	472	487	Lonp1	Lon protease homolog, mitochondrial	yes	yes	3	0.062831	10.861				1	0.50255	0.46294
AQDASLNVPER	FSTANQKRAQDASLNV	ASLNVPERAVFRLRKW	R	A	Q	E	R	A	2	1	1	1	0	1	1	0	0	0	1	0	0	0	1	1	0	0	0	1	0	11	0	1198.59	Q7TPV4;Q3U2W2	Q7TPV4	431	441	Mybbp1a	Myb-binding protein 1A	yes	no	2	2.2299E-07	105.03	1	1		1	0.98422	0.83152
AQDWEENASR	GLEILLAKAQDWEENA	DWEENASRVLSLRKHL	K	A	Q	S	R	V	2	1	1	1	0	1	2	0	0	0	0	0	0	0	0	1	0	1	0	0	0	10	0	1204.51	A2ANY6;J3QMC5	A2ANY6	3775	3784	Mdn1	Midasin	yes	no	2	0.0084063	26.659	1		1		1.2307	0.94522
AQEATTGMAFEETIDENKFEK	HPSMSNMKAQEATTGM	IDENKFEKAEEGGESE	K	A	Q	E	K	A	3	0	1	1	0	1	5	1	0	1	0	2	1	2	0	0	3	0	0	0	0	21	1	2388.08	Q8BGC0	Q8BGC0	414	434	Htatsf1	HIV Tat-specific factor 1 homolog	yes	yes	3	2.0721E-05	67.227				2	1.0917	1.0093
AQEEMISELR	LFTQRNMKAQEEMISE	EEMISELRQQKFYLET	K	A	Q	L	R	Q	1	1	0	0	0	1	3	0	0	1	1	0	1	0	0	1	0	0	0	0	0	10	0	1204.58	P49025-4;F6SBR5;D3Z1U0;P49025;E9QL53;D3YU89;P49025-5;P49025-3	P49025-4	802	811	Cit	Citron Rho-interacting kinase	yes	no	2	0.00074601	45.829	1		1		1.0382	0.80726
AQEGPEAEIIGGER	ANKFLWLKAQEGPEAE	AEIIGGERSVFYLLMK	K	A	Q	E	R	S	2	1	0	0	0	1	4	3	0	2	0	0	0	0	1	0	0	0	0	0	0	14	0	1454.7	Q571H0;E9PU96	Q571H0	622	635	Urb1	Nucleolar pre-ribosomal-associated protein 1	yes	no	2	1.509E-08	91.812	1		1		0.97727	0.77126
AQEIDGQALLLLK	QDVADEFRAQEIDGQA	GQALLLLKEDHLMSAM	R	A	Q	L	K	E	2	0	0	1	0	2	1	1	0	1	4	1	0	0	0	0	0	0	0	0	0	13	0	1410.81	D3YY34;B7ZNA5;Q8CHP6;Q9QWH1-2;Q9QWH1	D3YY34	908	920	Phc3;Phc2	Polyhomeotic-like protein 3;Polyhomeotic-like protein 2	yes	no	2	3.5598E-05	63.181		1		1	0.94885	0.7953
AQELIQATNQILSHR	ANLASRAKAQELIQAT	TNQILSHRKPSSTLGV	K	A	Q	H	R	K	2	1	1	0	0	3	1	0	1	2	2	0	0	0	0	1	1	0	0	0	0	15	0	1720.92	Q5U4C3	Q5U4C3	1068	1082	Scaf1	Splicing factor, arginine/serine-rich 19	yes	yes	2;3	1.1598E-17	116.79		2		2	1.0856	0.99776
AQENLNPLVVLNLFK	EVEPLLGRAQENLNPL	LVVLNLFKRIPAEDVP	R	A	Q	F	K	R	1	0	3	0	0	1	1	0	0	0	4	1	0	1	1	0	0	0	0	2	0	15	0	1710.97	B2RXC6	B2RXC6	214	228	Polr3a	DNA-directed RNA polymerase	yes	yes	2	0.0021173	27.767		1			2.7635	2.1397
AQEPSAAIPK	VSEFKEGKAQEPSAAI	EPSAAIPKVMQQQQQA	K	A	Q	P	K	V	3	0	0	0	0	1	1	0	0	1	0	1	0	0	2	1	0	0	0	0	0	10	0	1010.54	Q8K4Z5	Q8K4Z5	106	115	Sf3a1	Splicing factor 3A subunit 1	yes	yes	2	0.0042648	36.671		1			1.472	1.126
AQFDQLK	LDAKILSRAQFDQLKD	RAQFDQLKDGKTSVKE	R	A	Q	L	K	D	1	0	0	1	0	2	0	0	0	0	1	1	0	1	0	0	0	0	0	0	0	7	0	848.439	Q9QXS1-2;Q9QXS1;Q9QXS1-10;Q9QXS1-9;Q9QXS1-12;Q9QXS1-11;Q9QXS1-13;Q9QXS1-5;Q9QXS1-16;Q9QXS1-4;Q9QXS1-14;Q9QXS1-6;Q9QXS1-7;Q9QXS1-8;Q9QXS1-15;E9Q3W4;F6R059;Q9QXS1-3	Q9QXS1-3	3322	3328	Plec	Plectin	no	no	2	0.021023	45.952	1		1		1.8548	1.3256
AQFDQLKDGK	LDAKILSRAQFDQLKD	FDQLKDGKTSVKELSE	R	A	Q	G	K	T	1	0	0	2	0	2	0	1	0	0	1	2	0	1	0	0	0	0	0	0	0	10	1	1148.58	Q9QXS1-2;Q9QXS1;Q9QXS1-10;Q9QXS1-9;Q9QXS1-12;Q9QXS1-11;Q9QXS1-13;Q9QXS1-5;Q9QXS1-16;Q9QXS1-4;Q9QXS1-14;Q9QXS1-6;Q9QXS1-7;Q9QXS1-8;Q9QXS1-15;E9Q3W4;F6R059;Q9QXS1-3	Q9QXS1-3	3322	3331	Plec	Plectin	no	no	2;3	0.00070281	70.942	1		1	1	1.3387	1.1977
AQFEGIVTDLIK	HLNMKLTRAQFEGIVT	GIVTDLIKRTIAPCQK	R	A	Q	I	K	R	1	0	0	1	0	1	1	1	0	2	1	1	0	1	0	0	1	0	0	1	0	12	0	1332.73	P38647	P38647	349	360	Hspa9	Stress-70 protein, mitochondrial	yes	yes	2	6.5157E-05	49.483	1	1	1	1	0.25898	0.21004
AQGEVACGEDCLNR	TPLSKDERAQGEVACG	CGEDCLNRLLMIECSS	R	A	Q	N	R	L	2	1	1	1	2	1	2	2	0	0	1	0	0	0	0	0	0	0	0	1	0	14	0	1577.66	E9Q5F9-2;E9Q5F9;A0A0G2JH06;A0A0G2JDY1	E9Q5F9-2	1484	1497	Setd2		yes	no	2	1.7885E-05	44.968	1	1			1.5176	1.2169
AQGKPVSGQESSQSPYER	QLRDRLCKAQGKPVSG	SSQSPYERQPLSKGRP	K	A	Q	E	R	Q	1	1	0	0	0	3	2	2	0	0	0	1	0	0	2	4	0	0	1	1	0	18	1	1933.91	S4R2A9;Q3UPL0-2;Q3UPL0;S4R256;S4R1Y8	S4R2A9	489	506	Sec31a	Protein transport protein Sec31A	yes	no	3	0.032842	35.304		1		1	1.158	1.046
AQGSQPVTSVAEQHPAVCSR	SLCHRCHKAQGSQPVT	QHPAVCSRLSPPEPGE	K	A	Q	S	R	L	3	1	0	0	1	3	1	1	1	0	0	0	0	0	2	3	1	0	0	3	0	20	0	2108.01	Q6PDK2;A0A0A0MQ73	Q6PDK2	352	371	Kmt2d	Histone-lysine N-methyltransferase 2D	yes	no	3	0.014781	29.172	1				1.2764	0.99523
AQHPDYSFGELSR	SEMRAVIKAQHPDYSF	YSFGELSRLVGTEWRN	K	A	Q	S	R	L	1	1	0	1	0	1	1	1	1	0	1	0	0	1	1	2	0	0	1	0	0	13	0	1505.69	E9Q7L3;D3Z1W6;E9Q7L2;Q8BSQ9-2;Q8BSQ9;D3Z1N4;E9Q4Y5;F8VQD1;D3YYF2	E9Q7L3	1399	1411	Pbrm1	Protein polybromo-1	yes	no	2;3	4.8816E-05	54.276		2		2	1.1516	1.0958
AQHSEDDLEEVGK	FLEALDFRAQHSEDDL	DDLEEVGKTEGWIIDC	R	A	Q	G	K	T	1	0	0	2	0	1	3	1	1	0	1	1	0	0	0	1	0	0	0	1	0	13	0	1455.65	G3X9B1	G3X9B1	1878	1890	Heatr1		yes	yes	2	0.010997	35.037				1	0.97643	0.89216
AQIADLPAGSSGTILVELDEGQKPYLVQR	GPIPKAIKAQIADLPA	QKPYLVQRRGAEFALT	K	A	Q	Q	R	R	3	1	0	2	0	3	2	3	0	2	4	1	0	0	2	2	1	0	1	2	0	29	1	3067.62	E9QAE3	E9QAE3	995	1023	Btaf1		yes	yes	3	0.0073189	46.63		1		1	1.0476	0.95049
AQIAGYLYGVSPPDNPQVK	FICISDLRAQIAGYLY	PPDNPQVKEIRCIVMV	R	A	Q	V	K	E	2	0	1	1	0	2	0	2	0	1	1	1	0	0	3	1	0	0	2	2	0	19	0	2016.03	Q99PV0	Q99PV0	2122	2140	Prpf8	Pre-mRNA-processing-splicing factor 8	yes	yes	2;3	1.9552E-17	92.39	2	1	1	2	1.1199	0.85777
AQIDPVLLK	AETLALLKAQIDPVLL	QIDPVLLKNSSQQEDS	K	A	Q	L	K	N	1	0	0	1	0	1	0	0	0	1	2	1	0	0	1	0	0	0	0	1	0	9	0	995.602	E9PWW9;E9Q4Y2	E9PWW9	197	205	Rsf1		yes	no	2	0.014124	37.344		1	1		1.1353	0.89635
AQIEQVIANCEHK	LQLDFFDRAQIEQVIA	VIANCEHKNLQGQTVC	R	A	Q	H	K	N	2	0	1	0	1	2	2	0	1	2	0	1	0	0	0	0	0	0	0	1	0	13	0	1538.75	B9EJ54;A0A0J9YUD5	B9EJ54	1207	1219	Nup205		yes	no	2;3	1.6065E-07	86.944		2		2	1.3233	1.1671
AQIHVLEGGEVK	EYKYDGQRAQIHVLEG	VLEGGEVKIFSRNQED	R	A	Q	V	K	I	1	0	0	0	0	1	2	2	1	1	1	1	0	0	0	0	0	0	0	2	0	12	0	1278.69	Q3U4X8;P37913	Q3U4X8	588	599	Lig1	DNA ligase;DNA ligase 1	yes	no	3	0.01444	25.122		1		1	2.0332	1.684
AQILPIR	________________	MAQILPIRFQEHLQLQ	M	A	Q	I	R	F	1	1	0	0	0	1	0	0	0	2	1	0	0	0	1	0	0	0	0	0	0	7	0	809.512	Q68FD5;Q5SXR6	Q68FD5	2	8	Cltc	Clathrin heavy chain 1	yes	no	2	0.0042293	74.439	1	1		1	1.1755	0.99224
AQIMAYK	QNQLHQLRAQIMAYKM	RAQIMAYKMLARGQPL	R	A	Q	Y	K	M	2	0	0	0	0	1	0	0	0	1	0	1	1	0	0	0	0	0	1	0	0	7	0	823.426	Q3TKT4;Q3TKT4-2	Q3TKT4	182	188	Smarca4	Transcription activator BRG1	yes	no	1	0.01796	89.673		1			1.3744	1.0833
AQIQQFHSQIAAQTSASVLAEELHK	LEQNEALKAQIQQFHS	VLAEELHKVIAEKDKQ	K	A	Q	H	K	V	5	0	0	0	0	5	2	0	2	2	2	1	0	1	0	3	1	0	0	1	0	25	0	2734.4	A0A087WQQ5;F8VQC7;A0A087WS29;A0A087WP85;A0A087WP14;A0A087WPX0;A0A087WNW3;A0A087WQI3;A0A087WQ25;A0A087WRS1;A0A087WQF8;A0A087WP48;A0A087WS04;A0A087WQG4;A0A087WQD0;A0A087WPW5;A0A087WS23;Q61595-5;Q61595;Q61595-3;Q61595-10;Q61595-7;Q61595-11;Q61595-6;Q61595-9;Q61595-15;Q61595-2;Q61595-12;Q61595-16;Q61595-14;Q61595-4;Q61595-8;Q61595-13	A0A087WQQ5	586	610	Ktn1	Kinectin	no	no	3;4	3.2907E-09	71.678		2		2	1.3764	1.1429
AQITNPSGASTECFVK	QVGGDHIKAQITNPSG	ASTECFVKDNADGTYQ	K	A	Q	V	K	D	2	0	1	0	1	1	1	1	0	1	0	1	0	1	1	2	2	0	0	1	0	16	0	1708.81	Q80X90	Q80X90	1268	1283	Flnb	Filamin-B	yes	yes	2	2.7251E-09	79.837	1	1	1	1	1.6799	1.3918
AQLADSFHLQQFFR	HERAMHRRAQLADSFH	FHLQQFFRDSDELKSW	R	A	Q	F	R	D	2	1	0	1	0	3	0	0	1	0	2	0	0	3	0	1	0	0	0	0	0	14	0	1706.85	P16546-2;P16546	P16546-2	567	580	Sptan1	Spectrin alpha chain, non-erythrocytic 1	no	no	2;3	1.9529E-06	69.352	2	1		1	2.1012	1.6629
AQLDDALPSPLK	MHQVAAWRAQLDDALP	DALPSPLKETEAWLKD	R	A	Q	L	K	E	2	0	0	2	0	1	0	0	0	0	3	1	0	0	2	1	0	0	0	0	0	12	0	1266.68	E9QP46;Q6ZWQ0;Q6ZWN0;Q6ZWQ0-2	E9QP46	384	395	Syne2	Nesprin-2	yes	no	2	0.0089044	37.793	1		1		0.833	0.60492
AQLDEWK	VKVDAKTKAQLDEWKA	KAQLDEWKAKKKANGN	K	A	Q	W	K	A	1	0	0	1	0	1	1	0	0	0	1	1	0	0	0	0	0	1	0	0	0	7	0	888.434	B2RY56;S4R2B0;S4R2A4	B2RY56	167	173	Rbm25	RNA-binding protein 25	yes	no	2	0.0085055	68.787				1	1.2268	1.1167
AQLEPVASPAK	ELQLITYKAQLEPVAS	EPVASPAKKPKVQSGS	K	A	Q	A	K	K	3	0	0	0	0	1	1	0	0	0	1	1	0	0	2	1	0	0	0	1	0	11	0	1109.61	Q9QXS1-2;Q9QXS1;Q9QXS1-10;Q9QXS1-9;Q9QXS1-12;Q9QXS1-11;Q9QXS1-13;Q9QXS1-5;Q9QXS1-16;Q9QXS1-4;Q9QXS1-14;Q9QXS1-6;Q9QXS1-7;Q9QXS1-8;Q9QXS1-15;E9Q3W4;F6R059;Q9QXS1-3	Q9QXS1-3	1288	1298	Plec	Plectin	no	no	2	7.212E-07	96.229	1	1	1	1	1.8869	1.3768
AQLLEIAK	KRLTDLDKAQLLEIAK	AQLLEIAKANAAAMCA	K	A	Q	A	K	A	2	0	0	0	0	1	1	0	0	1	2	1	0	0	0	0	0	0	0	0	0	8	0	884.533	H9KV00;Q9QX47-3;Q9QX47;H9KV15;H9KV02;F7CU80	H9KV00	2074	2081	Son	Protein SON	no	no	2	0.003318	66.692	1		1		1.2199	0.86661
AQLQEQLR	REKVVQEKAQLQEQLR	AQLQEQLRALEESLKI	K	A	Q	L	R	A	1	1	0	0	0	3	1	0	0	0	2	0	0	0	0	0	0	0	0	0	0	8	0	984.535	E9Q7G0	E9Q7G0	692	699	Numa1		yes	yes	2	0.00036194	106.04	1	1	1	1	1.3634	1.1278
AQLSAAVLTLLIK	LCGLDESKAQLSAAVL	AVLTLLIKQYCRESGV	K	A	Q	I	K	Q	3	0	0	0	0	1	0	0	0	1	4	1	0	0	0	1	1	0	0	1	0	13	0	1339.84	Q8CGK3	Q8CGK3	678	690	Lonp1	Lon protease homolog, mitochondrial	yes	yes	2	0.0038855	40.477		1		1	1.2979	1.1069
AQLSDYSDIVTTLDLAPPTK	ELDSKTIRAQLSDYSD	LDLAPPTKKLMMWKET	R	A	Q	T	K	K	2	0	0	3	0	1	0	0	0	1	3	1	0	0	2	2	3	0	1	1	0	20	0	2147.1	Q61550	Q61550	339	358	Rad21	Double-strand-break repair protein rad21 homolog	yes	yes	2;3	3.4678E-13	71.148		2		2	1.1689	0.9911
AQLSDYSDIVTTLDLAPPTKK	ELDSKTIRAQLSDYSD	DLAPPTKKLMMWKETG	R	A	Q	K	K	L	2	0	0	3	0	1	0	0	0	1	3	2	0	0	2	2	3	0	1	1	0	21	1	2275.19	Q61550	Q61550	339	359	Rad21	Double-strand-break repair protein rad21 homolog	yes	yes	2;3	1.9843E-07	66.467		1		2	1.3508	1.1732
AQLSPGLYDDSSAR	STLHEAPKAQLSPGLY	LYDDSSARRTPVSYQN	K	A	Q	A	R	R	2	1	0	2	0	1	0	1	0	0	2	0	0	0	1	3	0	0	1	0	0	14	0	1478.7	Q5RIM6;E9Q2B2;Q60974-2;Q60974;F7C134;E9Q9Y2;Q8CHB6	Q5RIM6	1479	1492	Ncor1	Nuclear receptor corepressor 1	yes	no	2	2.0098E-05	43.69	1		1	1	1.5306	1.2115
AQMCADVLPSPR	AGKAKGKKAQMCADVL	ADVLPSPRGKRVIPQV	K	A	Q	P	R	G	2	1	0	1	1	1	0	0	0	0	1	0	1	0	2	1	0	0	0	1	0	12	0	1343.63	Q01320	Q01320	1202	1213	Top2a	DNA topoisomerase 2-alpha	yes	yes	2	1.7019E-05	77.185		1		1	1.3148	1.2059
AQMLLDQYR	SPGNVQSRAQMLLDQY	QMLLDQYRKKSKLFRT	R	A	Q	Y	R	K	1	1	0	1	0	2	0	0	0	0	2	0	1	0	0	0	0	0	1	0	0	9	0	1136.56	P27046	P27046	399	407	Man2a1	Alpha-mannosidase 2	yes	yes	2	0.00024652	83.998		1		1	1.4988	1.3816
AQMSTEIDSAR	NKEMGSHKAQMSTEID	STEIDSARVKETDILA	K	A	Q	A	R	V	2	1	0	1	0	1	1	0	0	1	0	0	1	0	0	2	1	0	0	0	0	11	0	1207.55	Q6PR54-2;Q6PR54;Q6PR54-3	Q6PR54-2	1980	1990	Rif1	Telomere-associated protein RIF1	yes	no	2	0.0017938	57.175	1				1.0777	0.87042
AQNTWGCGSSLR	PPTDLVWKAQNTWGCG	WGCGSSLRTALINSTG	K	A	Q	L	R	T	1	1	1	0	1	1	0	2	0	0	1	0	0	0	0	2	1	1	0	0	0	12	0	1335.6	P48678;P48678-2;P48678-3	P48678	516	527	Lmna	Prelamin-A/C;Lamin-A/C	yes	no	2	1.8845E-08	94.122	1	1	1	1	1.1698	1.0182
AQPLCSGTPGQDDGEDASRPR	TQPAEKAKAQPLCSGT	GEDASRPRPLPEGLAD	K	A	Q	P	R	P	2	2	0	3	1	2	1	3	0	0	1	0	0	0	3	2	1	0	0	0	0	21	1	2212.98	P53564-3;H3BK24;P53564;H3BJQ9;E9QKE9;P53564-2;H3BLS0;H3BKF6;P53564-4;P53564-5	P53564-3	1368	1388	Cux1	Homeobox protein cut-like 1	yes	no	3	0.00082156	56.081		1		1	1.1424	1.0663
AQQAADKYLYVDK	________________	DKYLYVDKNFINNPLA	M	A	Q	D	K	N	3	0	0	2	0	2	0	0	0	0	1	2	0	0	0	0	0	0	2	1	0	13	1	1511.76	Q8VDD5;F2Z494	Q8VDD5	2	14	Myh9	Myosin-9	yes	no	2	0.012021	49.298	1				1.5279	1.0854
AQQLQDISSLLWTNMAVPSVAEFR	TLGEWVERAQQLQDIS	VPSVAEFRRTDSRLQG	R	A	Q	F	R	R	3	1	1	1	0	3	1	0	0	1	3	0	1	1	1	3	1	1	0	2	0	24	0	2703.37	A2ANY6;J3QMC5	A2ANY6	3097	3120	Mdn1	Midasin	yes	no	3	0.045513	17.472				1	2.6262	2.563
AQQVSQGLDVLTAK	ASPVAMQKAQQVSQGL	GLDVLTAKVENAARKL	K	A	Q	A	K	V	2	0	0	1	0	3	0	1	0	0	2	1	0	0	0	1	1	0	0	2	0	14	0	1456.79	Q64727	Q64727	353	366	Vcl	Vinculin	yes	yes	2	0.00027335	39.629		1		1	1.9988	1.674
AQRPSTTTTTTTTTTALATPAGCSSK	LPSAVTPRAQRPSTTT	TPAGCSSKQPTADTEA	R	A	Q	S	K	Q	4	1	0	0	1	1	0	1	0	0	1	1	0	0	2	3	11	0	0	0	0	26	1	2611.28	Q6ZQH8	Q6ZQH8	1518	1543	Nup188	Nucleoporin NUP188 homolog	yes	yes	3	2.3937E-08	88.278		1		1	1.128	1.0241
AQSLTTCEVCGACFETR	KQELPDLKAQSLTTCE	CGACFETRKGLSSHAR	K	A	Q	T	R	K	2	1	0	0	3	1	2	1	0	0	1	0	0	1	0	1	3	0	0	1	0	17	0	1988.84	F6ZBR8;O88286-3;O88286-2;O88286;G5E8J8	F6ZBR8	58	74	Wiz	Protein Wiz	yes	no	2	4.7897E-10	69.979		1		1	0.89268	0.81267
AQTLPTSVVTITSESSPGK	QSTPASSRAQTLPTSV	TSESSPGKREKDKEKD	R	A	Q	G	K	R	1	0	0	0	0	1	1	1	0	1	1	1	0	0	2	4	4	0	0	2	0	19	0	1901.99	Q62261	Q62261	2325	2343	Sptbn1	Spectrin beta chain, non-erythrocytic 1	yes	yes	2	0.00071821	35.625	1		1		2.8479	2.046
AQTLPTSVVTITSESSPGKR	QSTPASSRAQTLPTSV	SESSPGKREKDKEKDK	R	A	Q	K	R	E	1	1	0	0	0	1	1	1	0	1	1	1	0	0	2	4	4	0	0	2	0	20	1	2058.1	Q62261	Q62261	2325	2344	Sptbn1	Spectrin beta chain, non-erythrocytic 1	yes	yes	3	7.7568E-10	69.361	1		1		2.77	2.0948
AQTQRPNLIGLTSGDMDANPR	QYRQFFSRAQTQRPNL	GDMDANPRAANIVIQT	R	A	Q	P	R	A	2	2	2	2	0	2	0	2	0	1	2	0	1	0	2	1	2	0	0	0	0	21	1	2254.11	Q5SFM8;Q5SFM8-3;Q5SFM8-2	Q5SFM8	511	531	Rbm27	RNA-binding protein 27	yes	no	3	2.0666E-09	84.946		1		1	0.70627	0.66899
AQVEEEVPGPSVILGEK	FAVVGKTRAQVEEEVP	PSVILGEKHQVPLEGA	R	A	Q	E	K	H	1	0	0	0	0	1	4	2	0	1	1	1	0	0	2	1	0	0	0	3	0	17	0	1779.93	Q5PSV9;E9QK89	Q5PSV9	513	529	Mdc1	Mediator of DNA damage checkpoint protein 1	yes	no	2;3	2.2006E-05	41.422	1		2		1.405	1.0175
AQVEQELTTLR	AEQTLRQKAQVEQELT	EQELTTLRLQLEETDH	K	A	Q	L	R	L	1	1	0	0	0	2	2	0	0	0	2	0	0	0	0	0	2	0	0	1	0	11	0	1286.68	Q9QXS1-2;Q9QXS1;Q9QXS1-10;Q9QXS1-9;Q9QXS1-12;Q9QXS1-11;Q9QXS1-13;Q9QXS1-5;Q9QXS1-16;Q9QXS1-4;Q9QXS1-14;Q9QXS1-6;Q9QXS1-7;Q9QXS1-8;Q9QXS1-15;E9Q3W4;Q9QXS1-3	Q9QXS1-3	2179	2189	Plec	Plectin	no	no	2	1.4863E-12	135.99	1	1	1	1	1.6096	1.3282
AQVQDNESLSHLNR	ERLTGQLRAQVQDNES	ESLSHLNREQEGRLLE	R	A	Q	N	R	E	1	1	2	1	0	2	1	0	1	0	2	0	0	0	0	2	0	0	0	1	0	14	0	1609.78	Z4YJU8;Q921M4-2;Q921M4;E9PUQ5	Z4YJU8	442	455	Golga2	Golgin subfamily A member 2	yes	no	2;3	6.2875E-08	82.651		2		2	1.1037	0.9827
AQVQLQLFK	RLKDEVVRAQVQLQLF	QVQLQLFKLYHNEVEI	R	A	Q	F	K	L	1	0	0	0	0	3	0	0	0	0	2	1	0	1	0	0	0	0	0	1	0	9	0	1073.62	Q9CU62	Q9CU62	219	227	Smc1a	Structural maintenance of chromosomes protein 1A	yes	yes	2	0.0009529	67.897				1	1.4376	1.3198
AQYEDIAQK	DSIIAEVKAQYEDIAQ	QYEDIAQKSKAEAEAL	K	A	Q	Q	K	S	2	0	0	1	0	2	1	0	0	1	0	1	0	0	0	0	0	0	1	0	0	9	0	1064.51	Q3UV17	Q3UV17	343	351	Krt76	Keratin, type II cytoskeletal 2 oral	yes	yes	2	4.6609E-17	136.99	1		1	1	0.055668	0.051082
AQYEEIANR	DSIIAEVKAQYEEIAN	QYEEIANRSRTEAESW	K	A	Q	N	R	S	2	1	1	0	0	1	2	0	0	1	0	0	0	0	0	0	0	0	1	0	0	9	0	1092.52	CON__P13647	CON__P13647	344	352			yes	yes	2	0.020888	58.433	1				0.065169	0.052664
AQYEEIAQR	DSIIAEVKAQYEEIAQ	QYEEIAQRSKEEAEAL	K	A	Q	Q	R	S	2	1	0	0	0	2	2	0	0	1	0	0	0	0	0	0	0	0	1	0	0	9	0	1106.54	CON__P35908;CON__P48668;CON__P04259;CON__P02538;CON__P19013	CON__P35908	360	368			no	no	2	1.5847E-07	120.15	1		1		0.036551	0.028742
AQYYAICFLNQMVLSHEESELANK	FRSNISPKAQYYAICF	EESELANKLITLYFCF	K	A	Q	N	K	L	3	0	2	0	1	2	3	0	1	1	3	1	1	1	0	2	0	0	2	1	0	24	0	2857.34	P53569	P53569	437	460	Cebpz	CCAAT/enhancer-binding protein zeta	yes	yes	3	2.4833E-06	41.672				1	1.0707	0.98125
ARDEFSTFGTR	YSFIARMKARDEFSTF	EFSTFGTRKEEKED__	K	A	R	T	R	K	1	2	0	1	0	0	1	1	0	0	0	0	0	2	0	1	2	0	0	0	0	11	1	1285.61	Q8CGZ0;G5E8I8	Q8CGZ0	920	930	Cherp	Calcium homeostasis endoplasmic reticulum protein	yes	no	2	0.00041064	75.589		1		1	1.1373	1.0742
AREEAERELER	QQQAEAERAREEAERE	EAERELERWQLKANEA	R	A	R	E	R	W	2	3	0	0	0	0	5	0	0	0	1	0	0	0	0	0	0	0	0	0	0	11	2	1386.69	Q9QXS1-2;Q9QXS1;Q9QXS1-10;Q9QXS1-9;Q9QXS1-12;Q9QXS1-11;Q9QXS1-13;Q9QXS1-5;Q9QXS1-16;Q9QXS1-4;Q9QXS1-14;Q9QXS1-6;Q9QXS1-7;Q9QXS1-8;Q9QXS1-15;E9Q3W4;Q9QXS1-3	Q9QXS1-3	1620	1630	Plec	Plectin	no	no	3	0.00031593	96.23	1	1			1.5613	1.4862
ARFPDTASVQSSFER	LDFSHRERARFPDTAS	SVQSSFERRERFVGQS	R	A	R	E	R	R	2	2	0	1	0	1	1	0	0	0	0	0	0	2	1	3	1	0	0	1	0	15	1	1696.82	Q8CH25-2;Q8CH25	Q8CH25-2	757	771	Sltm	SAFB-like transcription modulator	yes	no	2;3	1.1105E-05	62.711		2			1.5952	1.3956
ARNDESQLSPATR	EFRAKIERARNDESQL	SQLSPATRGAYRDCLG	R	A	R	T	R	G	2	2	1	1	0	1	1	0	0	0	1	0	0	0	1	2	1	0	0	0	0	13	1	1443.71	Q9QXS1-2;Q9QXS1;Q9QXS1-10;Q9QXS1-9;Q9QXS1-12;Q9QXS1-11;Q9QXS1-13;Q9QXS1-5;Q9QXS1-16;Q9QXS1-4;Q9QXS1-14;Q9QXS1-6;Q9QXS1-7;Q9QXS1-8;Q9QXS1-15;E9Q3W4;E9Q9J6;E9PW24;Q9QXS1-3	Q9QXS1-3	572	584	Plec	Plectin	no	no	3	0.036429	35.037	1			1	1.6939	1.5481
ARPLEEALDVIVSTFHK	________________	VIVSTFHKYSGKEGDK	M	A	R	H	K	Y	2	1	0	1	0	0	2	0	1	1	2	1	0	1	1	1	1	0	0	2	0	17	1	1924.04	A0A0G2JGD2;Q545V2;P07091	A0A0G2JGD2	2	18	S100a4	Protein S100-A4	yes	no	3	2.5318E-05	69.188		1		1	0.8756	0.78959
ARPPGQEMVDELQGPFSYDFSYWAR	KEEGEEGRARPPGQEM	YDFSYWARSGEKITVT	R	A	R	A	R	S	2	2	0	2	0	2	2	2	0	0	1	0	1	2	3	2	0	1	2	1	0	25	1	2945.34	Q6GQT9	Q6GQT9	726	750	Nomo1	Nodal modulator 1	yes	yes	3	1.5873E-20	114.15		1		2	1.1723	1.025
ARPSVLWCYK	MLSKATVKARPSVLWC	PSVLWCYKKELGFSSH	K	A	R	Y	K	K	1	1	0	0	1	0	0	0	0	0	1	1	0	0	1	1	0	1	1	1	0	10	1	1278.65	Q8K224;A2BH46	Q8K224	51	60	Nat10	N-acetyltransferase 10	yes	no	3	0.028838	48.284		1		1	1.2394	1.1259
ARQEEVYSELQAR	PLSEKAVRARQEEVYS	VYSELQARETLEQAKV	R	A	R	A	R	E	2	2	0	0	0	2	3	0	0	0	1	0	0	0	0	1	0	0	1	1	0	13	1	1577.78	Q9QXS1-2;Q9QXS1;Q9QXS1-10;Q9QXS1-9;Q9QXS1-12;Q9QXS1-11;Q9QXS1-13;Q9QXS1-5;Q9QXS1-16;Q9QXS1-4;Q9QXS1-14;Q9QXS1-6;Q9QXS1-7;Q9QXS1-8;Q9QXS1-15;E9Q3W4;F6R059;Q9QXS1-3	Q9QXS1-3	3215	3227	Plec	Plectin	no	no	2;3	4.0121E-10	109.6	2	2	1	2	1.6334	1.3902
ARQLAGVLPSLLVQVGR	LADRGLGRARQLAGVL	SLLVQVGRQQKLWRQE	R	A	R	G	R	Q	2	2	0	0	0	2	0	2	0	0	4	0	0	0	1	1	0	0	0	3	0	17	1	1776.07	M0QWA4	M0QWA4	53	69			yes	yes	4	0.061478	0				1	9.7805	9.4832
ASASYHISNLLEK	________________	HISNLLEKMTSSDKDF	M	A	S	E	K	M	2	0	1	0	0	0	1	0	1	1	2	1	0	0	0	3	0	0	1	0	0	13	0	1431.74	Q6ZQ38	Q6ZQ38	2	14	Cand1	Cullin-associated NEDD8-dissociated protein 1	yes	yes	2	4.3375E-13	136.83		1		1	1.3406	1.1227
ASAVSPANLPAVLLQPR	________________	PAVLLQPRWKRVVGWS	M	A	S	P	R	W	4	1	1	0	0	1	0	0	0	0	3	0	0	0	3	2	0	0	0	2	0	17	0	1702.97	Q61191;B1AUX2	Q61191	2	18	Hcfc1	Host cell factor 1;HCF N-terminal chain 1;HCF N-terminal chain 2;HCF N-terminal chain 3;HCF N-terminal chain 4;HCF N-terminal chain 5;HCF N-terminal chain 6;HCF C-terminal chain 1;HCF C-terminal chain 2;HCF C-terminal chain 3;HCF C-terminal chain 4;HCF C-terminal chain 5;HCF C-terminal chain 6	yes	no	2;3	5.8504E-19	125.5		2		2	0.89918	0.83789
ASCFTGLNPSVVEEYSK	LLTEERSRASCFTGLN	SVVEEYSKREVEIQQL	R	A	S	S	K	R	1	0	1	0	1	0	2	1	0	0	1	1	0	1	1	3	1	0	1	2	0	17	0	1886.87	Q8CG46	Q8CG46	879	895	Smc5	Structural maintenance of chromosomes protein 5	yes	yes	2	0.0034315	35.133		1			1.417	1.1074
ASCPSMAGIIEEK	QEVIGRLKASCPSMAG	MAGIIEEKCQDAHSRW	K	A	S	E	K	C	2	0	0	0	1	0	2	1	0	2	0	1	1	0	1	2	0	0	0	0	0	13	0	1391.64	E9QP46;Q6ZWQ0;Q6DFZ2;Q6ZWQ0-3;F6W8R9	E9QP46	5333	5345	Syne2	Nesprin-2	yes	no	2	3.9989E-05	62.162	1		1		1.2406	0.90124
ASDMLIR	FVGNISEKASDMLIRQ	KASDMLIRQLLAKCGL	K	A	S	I	R	Q	1	1	0	1	0	0	0	0	0	1	1	0	1	0	0	1	0	0	0	0	0	7	0	804.416	B2RY56;S4R2B0;S4R2A4;S4R2J1;S4R1X9;S4R2F7	B2RY56	98	104	Rbm25	RNA-binding protein 25	yes	no	2	0.0053599	87.284		1		1	1.0304	0.94809
ASDPVESSHLGTSGSISQVIER	NEHLKEKKASDPVESS	SISQVIERLPQPNRTS	K	A	S	E	R	L	1	1	0	1	0	1	2	2	1	2	1	0	0	0	1	6	1	0	0	2	0	22	0	2255.1	P70399;P70399-3;A2AU91;A2AU89;A2AU90	P70399	88	109	Tp53bp1;Trp53bp1	Tumor suppressor p53-binding protein 1	yes	no	3	5.2456E-06	72.316	1				NaN	NaN
ASDQLGEQQGRPFSSTHAAVK	EPPRAANRASDQLGEQ	SSTHAAVKAMEREAEQ	R	A	S	V	K	A	3	1	0	1	0	3	1	2	1	0	1	1	0	1	1	3	1	0	0	1	0	21	1	2213.08	E9Q7G0	E9Q7G0	935	955	Numa1		yes	yes	3;4	6.1989E-05	64.5	2	2	2	2	1.2587	0.97274
ASEAGPLNDAGMELSSPK	AGMKDRHRASEAGPLN	GMELSSPKLDGVDKSL	R	A	S	P	K	L	3	0	1	1	0	0	2	2	0	0	2	1	1	0	2	3	0	0	0	0	0	18	0	1772.83	E9QAH1;E9PVZ8	E9QAH1	608	625	Golgb1		yes	no	2	0.048155	17.241	1				1.3611	0.97288
ASEGPSSAASPAGTVK	________________	ASPAGTVKRTRAEEFT	K	A	S	V	K	R	4	0	0	0	0	0	1	2	0	0	0	1	0	0	2	4	1	0	0	1	0	16	0	1415.69	Q571H0;E9PU96;Q571H0-2	Q571H0	8	23	Urb1	Nucleolar pre-ribosomal-associated protein 1	yes	no	2	0.0018699	39.338		1			0.95427	0.73836
ASEISIDDEELAQHPATTEDIR	NPVDFLSKASEISIDD	PATTEDIRVCCQDIKV	K	A	S	I	R	V	3	1	0	3	0	1	4	0	1	3	1	0	0	0	1	2	2	0	0	0	0	22	0	2439.14	Q9DBE9	Q9DBE9	270	291	Ftsj3	pre-rRNA processing protein FTSJ3	yes	yes	2;3	4.072E-18	93.851		2		2	0.90379	0.82972
ASEMAGPPQMPNDFLSFQDIATEAAHPIR	LLVLGLHRASEMAGPP	TEAAHPIRLFCRYIDR	R	A	S	I	R	L	5	1	1	2	0	2	2	1	1	2	1	0	2	2	4	2	1	0	0	0	0	29	0	3140.47	Q99PV0;B7ZC27	Q99PV0	1058	1086	Prpf8	Pre-mRNA-processing-splicing factor 8	yes	no	3	3.2351E-08	65.248	1	3		1	0.9732	0.80677
ASEPVKEPVQTAQSPAPVEK	NAEWETVKASEPVKEP	QSPAPVEKESVVTTQA	K	A	S	E	K	E	3	0	0	0	0	2	3	0	0	0	0	2	0	0	4	2	1	0	0	3	0	20	1	2091.08	Q6DID3	Q6DID3	604	623	Scaf8	Protein SCAF8	yes	yes	3	0.0036935	48.354		1		1	1.6233	1.4001
ASFLDDFTESLTSSTQK	DCFEDQSKASFLDDFT	SLTSSTQKKKANYSQS	K	A	S	Q	K	K	1	0	0	2	0	1	1	0	0	0	2	1	0	2	0	4	3	0	0	0	0	17	0	1875.87	P49452	P49452	47	63	Cenpc1	Centromere protein C 1	yes	yes	2	0.0073157	20.949		1			1.366	1.0475
ASFLLNLR	AFFLDHVRASFLLNLR	ASFLLNLRRQLPRNVL	R	A	S	L	R	R	1	1	1	0	0	0	0	0	0	0	3	0	0	1	0	1	0	0	0	0	0	8	0	932.544	Q9WTI7;Q9WTI7-4;Q9WTI7-2;Q9WTI7-3	Q9WTI7	814	821	Myo1c	Unconventional myosin-Ic	yes	no	2	0.01558	41.429	1	1			0.69939	0.55991
ASFSVLGDILGSAMR	NVVEESARASFSVLGD	DILGSAMRNTQNLLQM	R	A	S	M	R	N	2	1	0	1	0	0	0	2	0	1	2	0	1	1	0	3	0	0	0	1	0	15	0	1522.78	CON__ENSEMBL:ENSBTAP00000024146	CON__ENSEMBL:ENSBTAP00000024146	950	964			yes	yes	2	1.6824E-07	66.387			1	1	0.069603	0.061197
ASGDKEAEGAPQVEAGK	SPSRSGGRASGDKEAE	APQVEAGKRLEELRRR	R	A	S	G	K	R	4	0	0	1	0	1	3	3	0	0	0	2	0	0	1	1	0	0	0	1	0	17	1	1642.78	Q8VCQ8;S4R1T7;E9Q0M9;E9QA16;D3Z6I7;E9QA15;F6RGN9;F6ZAW1;F6QLP8;F6T2Z7	Q8VCQ8	256	272	Cald1		yes	no	3	0.050126	37.042				1	1.0406	0.96738
ASGDLIPWTVSEQFQDPDFGGLSGGR	NSLSRGKKASGDLIPW	FGGLSGGRVVRIAVHP	K	A	S	G	R	V	1	1	0	3	0	2	1	5	0	1	2	0	0	2	2	3	1	1	0	1	0	26	0	2735.28	Q8K224	Q8K224	600	625	Nat10	N-acetyltransferase 10	yes	yes	3	0.0074878	27.617		1		1	0.96362	0.88735
ASGFEESMK	WEGLFWEKASGFEESM	SGFEESMKWKKLTNAQ	K	A	S	M	K	W	1	0	0	0	0	0	2	1	0	0	0	1	1	1	0	2	0	0	0	0	0	9	0	984.422	Q99PV0	Q99PV0	1506	1514	Prpf8	Pre-mRNA-processing-splicing factor 8	yes	yes	2	0.00010714	98.044	1		1		1.4167	1.0076
ASGPGLNTTGVPASLPVEFTIDAK	THDASKVKASGPGLNT	VEFTIDAKDAGEGLLA	K	A	S	A	K	D	3	0	1	1	0	0	1	3	0	1	2	1	0	1	3	2	3	0	0	2	0	24	0	2341.22	B7FAU9;Q8BTM8;B7FAV1	B7FAU9	1550	1573	Flna	Filamin-A	yes	no	2;3	9.2179E-09	67.418		2		1	2.3035	1.7596
ASGTEAADFALPSSR	GAGPLKGKASGTEAAD	DFALPSSRGGPGKLSP	K	A	S	S	R	G	4	1	0	1	0	0	1	1	0	0	1	0	0	1	1	3	1	0	0	0	0	15	0	1478.7	P70399;P70399-3;A2AU91;A2AU89;P70399-2	P70399	1326	1340	Tp53bp1;Trp53bp1	Tumor suppressor p53-binding protein 1	yes	no	2	8.0822E-09	81.632	1	1	1	1	1.2911	1.1477
ASGVAVSDGVIK	________________	AVSDGVIKVFNDMKVR	M	A	S	I	K	V	2	0	0	1	0	0	0	2	0	1	0	1	0	0	0	2	0	0	0	3	0	12	0	1101.6	P18760;F8WGL3	P18760	2	13	Cfl1	Cofilin-1	yes	no	2	3.1034E-05	80.69	1		1		0.88709	0.64351
ASHHIYPYPSSQEDEEWLRPVMR	TFTDEKSKASHHIYPY	EWLRPVMRRDKQVLVH	K	A	S	M	R	R	1	2	0	1	0	1	3	0	2	1	1	0	1	0	3	3	0	1	2	1	0	23	1	2826.32	P97496-2;Q3UNN4;P97496;Q3UZD0	P97496-2	201	223	Smarcc1	SWI/SNF complex subunit SMARCC1	yes	no	3;4;5	7.2379E-09	76.492		3		2	0.99656	0.93088
ASHLLEVLLR	PQNRIATKASHLLEVL	HLLEVLLRKHPNMKGV	K	A	S	L	R	K	1	1	0	0	0	0	1	0	1	0	4	0	0	0	0	1	0	0	0	1	0	10	0	1149.69	P53569;P53569-2	P53569	402	411	Cebpz	CCAAT/enhancer-binding protein zeta	yes	no	2;3	1.6719E-06	91.867		2		2	1.06	1.0274
ASIAALEAK	SAVKSKYKASIAALEA	SIAALEAKIAQLEEQL	K	A	S	A	K	I	4	0	0	0	0	0	1	0	0	1	1	1	0	0	0	1	0	0	0	0	0	9	0	872.497	Q8VDD5	Q8VDD5	1807	1815	Myh9	Myosin-9	yes	yes	2	0.0013005	66.056	1		1	1	1.3722	1.0964
ASKPLPPAPAPDEYLVSPITGEK	VRKDYDPKASKPLPPA	VSPITGEKIPASKMQE	K	A	S	E	K	I	3	0	0	1	0	0	2	1	0	1	2	2	0	0	6	2	1	0	1	1	0	23	1	2376.26	Q8K4Z5	Q8K4Z5	395	417	Sf3a1	Splicing factor 3A subunit 1	yes	yes	3	0.0014387	61.612		2		2	0.95558	0.80661
ASLAAILEHSLFSTEQK	MINLTESKASLAAILE	SLFSTEQKLLAELNAI	K	A	S	Q	K	L	3	0	0	0	0	1	2	0	1	1	3	1	0	1	0	3	1	0	0	0	0	17	0	1843.97	F7BJB9;A0A0J9YU83	F7BJB9	164	180	Morc3		yes	no	2;3	6.5896E-13	84.653		2		2	1.3901	1.2576
ASLACGPMVK	YNYEIVNRASLACGPM	LACGPMVKWAIAQLNY	R	A	S	V	K	W	2	0	0	0	1	0	0	1	0	0	1	1	1	0	1	1	0	0	0	1	0	10	0	1032.51	Q9JHU4;F6ZX84	Q9JHU4	3383	3392	Dync1h1	Cytoplasmic dynein 1 heavy chain 1	yes	no	2	0.021467	26.118	1				1.0221	0.74155
ASLAGWLPSSMTR	HKGTKPQRASLAGWLP	WLPSSMTRNAMAYNVQ	R	A	S	T	R	N	2	1	0	0	0	0	0	1	0	0	2	0	1	0	1	3	1	1	0	0	0	13	0	1375.69	S4R1B9;Q80UV9-3;Q80UV9;D3YZK4;A0A067XG50	S4R1B9	452	464	Taf1	Transcription initiation factor TFIID subunit 1	yes	no	2	0.01655	25.448			1		1.9724	1.5199
ASLAHLLDMMK	VVVFYNDKASLAHLLD	AHLLDMMKAARDGVED	K	A	S	M	K	A	2	0	0	1	0	0	0	0	1	0	3	1	2	0	0	1	0	0	0	0	0	11	0	1228.63	P70227	P70227	1340	1350	Itpr3	Inositol 1,4,5-trisphosphate receptor type 3	yes	yes	3	0.057554	17.666	1				1.8714	1.3337
ASLALPQK	PGSPAKAKASLALPQK	ASLALPQKVRPVATQV	K	A	S	Q	K	V	2	0	0	0	0	1	0	0	0	0	2	1	0	0	1	1	0	0	0	0	0	8	0	826.491	O08784;H3BL37;Q05CS0	O08784	505	512	Tcof1	Treacle protein	yes	no	2	0.061693	47.657				1	1.0172	0.91691
ASLAQFEQK	EADTATLRASLAQFEQ	SLAQFEQKWTVLITQL	R	A	S	Q	K	W	2	0	0	0	0	2	1	0	0	0	1	1	0	1	0	1	0	0	0	0	0	9	0	1020.52	E9QP46;Q6ZWQ0;Q6DFZ2;Q6ZWQ0-3	E9QP46	5015	5023	Syne2	Nesprin-2	yes	no	2	0.019596	46.033	1		1		1.8788	1.3655
ASLCNLYNWR	LDAQGRARASLCNLYN	LCNLYNWRYKNLGNLP	R	A	S	W	R	Y	1	1	2	0	1	0	0	0	0	0	2	0	0	0	0	1	0	1	1	0	0	10	0	1295.61	A2AQA7;Q8CFQ3	A2AQA7	1145	1154	Aqr	Intron-binding protein aquarius	yes	no	2	2.3623E-05	91.867		1		1	1.2056	1.1097
ASLDLMIR	RLNMDLDRASLDLMIR	ASLDLMIRLLELEQDA	R	A	S	I	R	L	1	1	0	1	0	0	0	0	0	1	2	0	1	0	0	1	0	0	0	0	0	8	0	917.5	B7ZP47;Q65Z40;F6YCH1	B7ZP47	742	749	Wapal	Wings apart-like protein homolog	yes	no	2	0.012223	39.305		1		1	1.466	1.3432
ASLENSLEETK	LQSQLSMKASLENSLE	ENSLEETKGRYCMQLA	K	A	S	T	K	G	1	0	1	0	0	0	3	0	0	0	2	1	0	0	0	2	1	0	0	0	0	11	0	1219.59	CON__P02533;CON__P08779;Q9Z2K1;Q3SYP5;CON__Q9Z2K1;CON__Q3ZAW8	CON__P02533	353	363	Krt16	Keratin, type I cytoskeletal 16	no	no	2	0.00033053	72.34	1				0.14865	0.10787
ASLLSDLGPCCK	ALLRKEERASLLSDLG	SDLGPCCKALCFRRDS	R	A	S	C	K	A	1	0	0	1	2	0	0	1	0	0	3	1	0	0	1	2	0	0	0	0	0	12	0	1319.62	E9Q784	E9Q784	1643	1654	Zc3h13		yes	yes	2	6.8616E-05	64.121	1		1		1.6029	1.1577
ASLLSFQDEEEENEEVFK	RENKEVPRASLLSFQD	EENEEVFKVKKSSYSK	R	A	S	F	K	V	1	0	1	1	0	1	6	0	0	0	2	1	0	2	0	2	0	0	0	1	0	18	0	2141.96	P58501;F6YY19;P58501-2	P58501	106	123	Paxbp1	PAX3- and PAX7-binding protein 1	yes	no	2	2.2944E-12	66.893		1		1	1.0252	0.87325
ASLLVDEEDVDAMDQR	PHVLQIMKASLLVDEE	DVDAMDQRFGHIPSKG	K	A	S	Q	R	F	2	1	0	4	0	1	2	0	0	0	2	0	1	0	0	1	0	0	0	2	0	16	0	1804.81	Q6PFD9	Q6PFD9	996	1011	Nup98	Nuclear pore complex protein Nup98-Nup96;Nuclear pore complex protein Nup98;Nuclear pore complex protein Nup96	yes	yes	2	3.5163E-08	66.809		1		1	1.4675	1.3374
ASLMSAPPCR	EDIVPQLKASLMSAPP	LMSAPPCREVVIEIED	K	A	S	C	R	E	2	1	0	0	1	0	0	0	0	0	1	0	1	0	2	2	0	0	0	0	0	10	0	1088.51	Q69ZN7;E9Q390	Q69ZN7	1404	1413	Myof	Myoferlin	yes	no	2	0.00067104	56.548	1		1		1.2801	1.004
ASLNGADIYSGCCTLK	VQSAQRAKASLNGADI	YSGCCTLKIEYAKPTR	K	A	S	L	K	I	2	0	1	1	2	0	0	2	0	1	2	1	0	0	0	2	1	0	1	0	0	16	0	1728.78	G3UY38;Q8R081;G5E924;G3UY56	G3UY38	116	131	Hnrnpl	Heterogeneous nuclear ribonucleoprotein L	yes	no	2	0.0075151	23.226				1	1.7724	1.6141
ASLPLVLYIDR	RPVLTRARASLPLVLY	PLVLYIDRFLGGVFSK	R	A	S	D	R	F	1	1	0	1	0	0	0	0	0	1	3	0	0	0	1	1	0	0	1	1	0	11	0	1258.73	D3YYD1;Q3UTQ7;Q3UTQ7-2	D3YYD1	151	161	Prdm10	PR domain zinc finger protein 10	yes	no	2	0.014399	33.589		1		1	1.15	1.0496
ASMQPAQIAEGVGITTR	DPRETLRRASMQPAQI	EGVGITTRQQRKRVSS	R	A	S	T	R	Q	3	1	0	0	0	2	1	2	0	2	0	0	1	0	1	1	2	0	0	1	0	17	0	1728.88	E9Q7G0;F6ZQA3	E9Q7G0	1950	1966	Numa1		no	no	2;3	9.9616E-09	61.477	1	2	1	1	1.2292	0.99046
ASMVQSQEAPK	MAPAQGQKASMVQSQE	VQSQEAPKQDAPAKKK	K	A	S	P	K	Q	2	0	0	0	0	2	1	0	0	0	0	1	1	0	1	2	0	0	0	1	0	11	0	1174.57	A2AVJ7;Q99PL5;Q99PL5-12;Q99PL5-11;Q99PL5-10;Q99PL5-9;Q99PL5-8;Q99PL5-7;Q99PL5-6;Q99PL5-5;Q99PL5-4;Q99PL5-3;Q99PL5-2	A2AVJ7	672	682	Rrbp1	Ribosome-binding protein 1	yes	no	2	0.00034074	50.354		1		1	1.8781	1.5947
ASNLQDLVYK	ISNLSQVRASNLQDLV	NLQDLVYKNGQAGITK	R	A	S	Y	K	N	1	0	1	1	0	1	0	0	0	0	2	1	0	0	0	1	0	0	1	1	0	10	0	1149.6	Q8CG48;B1AWH6	Q8CG48	59	68	Smc2	Structural maintenance of chromosomes protein 2	yes	no	2	6.0267E-06	81.017		1		1	NaN	NaN
ASPATVQWLLDNYETAEGVSLPR	QSYSHTTRASPATVQW	AEGVSLPRSTLYCHYL	R	A	S	P	R	S	3	1	1	1	0	1	2	1	0	0	3	0	0	0	2	2	2	1	1	2	0	23	0	2516.25	P48377	P48377	419	441	Rfx1	MHC class II regulatory factor RFX1	yes	yes	3	2.2312E-05	42.384		1		1	1.0295	0.94749
ASPESQEPLIQLVQAFVR	GKATSLSKASPESQEP	QLVQAFVRHVQR____	K	A	S	V	R	H	2	1	0	0	0	3	2	0	0	1	2	0	0	1	2	2	0	0	0	2	0	18	0	2011.07	Q6ZQH8	Q6ZQH8	1738	1755	Nup188	Nucleoporin NUP188 homolog	yes	yes	2;3	0.00035612	33.872		2		1	1.0942	0.93211
ASPITNDGEDEFVPSDGLDKDEYAFSSGK	DLEELKVKASPITNDG	EYAFSSGKSKATPEKS	K	A	S	G	K	S	2	0	1	5	0	0	3	3	0	1	1	2	0	2	2	4	1	0	1	1	0	29	1	3089.36	Q64511;F6XX57	Q64511	1386	1414	Top2b	DNA topoisomerase 2-beta	yes	no	3	1.4565E-05	71.882		1		1	1.2473	1.074
ASQEPVWVEVMVEILLSLLAQPSNLMR	RRSRSRAKASQEPVWV	AQPSNLMRQVVRSVFG	K	A	S	M	R	Q	2	1	1	0	0	2	3	0	0	1	5	0	2	0	2	3	0	1	0	4	0	27	0	3051.61	Q7TPV4;Q3U2W2	Q7TPV4	639	665	Mybbp1a	Myb-binding protein 1A	yes	no	3	0.0038854	27.09		1		1	0.88484	0.81253
ASQGLISAVENSESDSSEAKEEVSR	RTRYQTRRASQGLISA	EAKEEVSRKKRSGKWK	R	A	S	S	R	K	3	1	1	1	0	1	5	1	0	1	1	1	0	0	0	7	0	0	0	2	0	25	1	2608.21	Q6PR54-2;Q6PR54;Q6PR54-3	Q6PR54-2	1527	1551	Rif1	Telomere-associated protein RIF1	yes	no	3	0.016735	40.177	1				1.1473	0.88684
ASQHQVLFLLSDVAHAK	HQLSTPQKASQHQVLF	LSDVAHAKNPTHSIKK	K	A	S	A	K	N	3	0	0	1	0	2	0	0	2	0	3	1	0	1	0	2	0	0	0	2	0	17	0	1863	E9Q624;E9QA22;D3YY78;E9PXI9;Q3UMJ0	E9Q624	169	185	Zfp644		yes	no	4	0.0066428	25.995		1		1	1.4451	1.2318
ASQQAAAPQPAVPGQPQQGSFVAHK	SKAPAGGKASQQAAAP	QGSFVAHKEIKLTLLN	K	A	S	H	K	E	6	0	0	0	0	6	0	2	1	0	0	1	0	1	4	2	0	0	0	2	0	25	0	2499.26	Q0P678;H3BIW0;G3X8T2;H3BJJ9	Q0P678	786	810	Zc3h18	Zinc finger CCCH domain-containing protein 18	yes	no	3	3.8339E-08	75.524		2		2	1.4763	1.225
ASREEILAQAK	MRELDDTRASREEILA	EEILAQAKENEKKLKS	R	A	S	A	K	E	3	1	0	0	0	1	2	0	0	1	1	1	0	0	0	1	0	0	0	0	0	11	1	1214.66	Q8VDD5	Q8VDD5	1659	1669	Myh9	Myosin-9	yes	yes	2;3	0.00040963	84.169	2	1	2	1	1.5283	1.1648
ASSEGVAIQGQQGTR	QQHEKIQKASSEGVAI	IQGQQGTRLLPEQLIK	K	A	S	T	R	L	2	1	0	0	0	3	1	3	0	1	0	0	0	0	0	2	1	0	0	1	0	15	0	1487.73	B9EJ54;A0A0J9YUD5;E9Q880	B9EJ54	70	84	Nup205		yes	no	2	1.0229E-07	71.545		1		1	1.1894	1.0946
ASSGDASSLSIEETNK	YEAAASSKASSGDASS	LSIEETNKLRAKLGLK	K	A	S	N	K	L	2	0	1	1	0	0	2	1	0	1	1	1	0	0	0	5	1	0	0	0	0	16	0	1594.73	Q9Z315	Q9Z315	110	125	Sart1	U4/U6.U5 tri-snRNP-associated protein 1	yes	yes	2	4.892E-08	69.485		1		1	1.2393	1.0255
ASSSHHTSSGTSLSAIHSSGSSGR	DISSFSSKASSSHHTS	HSSGSSGRGAGPLKGK	K	A	S	G	R	G	2	1	0	0	0	0	0	3	3	1	1	0	0	0	0	11	2	0	0	0	0	24	0	2284.04	P70399;P70399-3;A2AU91;A2AU89;P70399-2	P70399	1294	1317	Tp53bp1;Trp53bp1	Tumor suppressor p53-binding protein 1	yes	no	4;5	0.00050402	44.312		1		1	1.011	0.92576
ASSSSASSAGALESSLDR	GGGGGSSKASSSSASS	ALESSLDRKFQSVTNT	K	A	S	D	R	K	4	1	0	1	0	0	1	1	0	0	2	0	0	0	0	8	0	0	0	0	0	18	0	1681.78	Q6NXI6-2;Q6NXI6;A0A0G2JFN1	Q6NXI6-2	12	29	Rprd2	Regulation of nuclear pre-mRNA domain-containing protein 2	yes	no	2	0.032566	34.649				1	1.1353	1.1136
ASSSSQQEFQDHMSEAQHQQR	QFFCYICKASSSSQQE	SEAQHQQRLGEIQHSS	K	A	S	Q	R	L	2	1	0	1	0	6	2	0	2	0	0	0	1	1	0	5	0	0	0	0	0	21	0	2445.04	Q3UUV0;A2AN61;Q8VEH2;F6XWQ4	Q3UUV0	490	510	Ciz1		yes	no	3	0.0012465	28.748				1	0.99063	0.99837
ASSVGNVADSTEPTKR	________________	DSTEPTKRMLSFQGLA	M	A	S	K	R	M	2	1	1	1	0	0	1	1	0	0	0	1	0	0	1	3	2	0	0	2	0	16	1	1617.8	Q8CGY8	Q8CGY8	2	17	Ogt	UDP-N-acetylglucosamine--peptide N-acetylglucosaminyltransferase 110 kDa subunit	yes	yes	2	0.057718	42.314				1	NaN	NaN
ASTEATELLQNIR	EKLEKAVKASTEATEL	TELLQNIRQAKERAER	K	A	S	I	R	Q	2	1	1	0	0	1	2	0	0	1	2	0	0	0	0	1	2	0	0	0	0	13	0	1444.75	P49025-4;F6SBR5;D3Z1U0;P49025;E9QL53;D3YU89;P49025-5;P49025-3	P49025-4	650	662	Cit	Citron Rho-interacting kinase	yes	no	2	4.2638E-05	43.761	1		1		1.05	0.84024
ASTLQMALEDSEQK	SSRTLSHRASTLQMAL	ALEDSEQKHSLLHSIF	R	A	S	Q	K	H	2	0	0	1	0	2	2	0	0	0	2	1	1	0	0	2	1	0	0	0	0	14	0	1549.73	E9QP46;Q6ZWQ0	E9QP46	3815	3828	Syne2	Nesprin-2	yes	no	2	0.036303	27.767	1		1		0.93809	0.67959
ASTPSQVNGITGAK	KKKRKRVKASTPSQVN	VNGITGAKSPAPSNPT	K	A	S	A	K	S	2	0	1	0	0	1	0	2	0	1	0	1	0	0	1	2	2	0	0	1	0	14	0	1329.69	Q7TPV4;Q3U2W2	Q7TPV4	1230	1243	Mybbp1a	Myb-binding protein 1A	yes	no	2	1.7884E-11	106.32	1	1	1	1	1.289	0.97424
ASTSLANHSDVPNQYSTVK	EAISEGGRASTSLANH	PNQYSTVKKSEVHKTN	R	A	S	V	K	K	2	0	2	1	0	1	0	0	1	0	1	1	0	0	1	4	2	0	1	2	0	19	0	2017.97	E9Q6J5;E9Q6J5-3;E9Q6J5-2;A0A0J9YUV5	E9Q6J5	1312	1330	Bod1l		yes	no	3	4.8682E-10	62.739	1		1		1.2298	0.88803
ASVCQTIGISSEEK	HADYAGFRASVCQTIG	IGISSEEKFVITTTSR	R	A	S	E	K	F	1	0	0	0	1	1	2	1	0	2	0	1	0	0	0	3	1	0	0	1	0	14	0	1507.72	Q6P5D8	Q6P5D8	58	71	Smchd1	Structural maintenance of chromosomes flexible hinge domain-containing protein 1	yes	yes	2	1.3581E-11	103.14	1	1	1	1	1.5845	1.1886
ASVHCLETGEYTHIR	KWHYKLTKASVHCLET	TGEYTHIRNILIVLTK	K	A	S	I	R	N	1	1	0	0	1	0	2	1	2	1	1	0	0	0	0	1	2	0	1	1	0	15	0	1771.83	B1AZI6;E9Q5E2	B1AZI6	1107	1121	Thoc2;BC005561	THO complex subunit 2	yes	no	2;3	1.7093E-16	104.94		2		1	1.0918	1.0283
ASVITQVFHVPLEER	SNKIRPIKASVITQVF	FHVPLEERKYKDMNQF	K	A	S	E	R	K	1	1	0	0	0	1	2	0	1	1	1	0	0	1	1	1	1	0	0	3	0	15	0	1723.93	Q8VDJ3;Q3U4Z7;A0A087WP83;A0A087WS92;A0A087WPC5;A0A087WQY9	Q8VDJ3	73	87	Hdlbp	Vigilin	yes	no	3	0.00060924	36.029		1			0.13321	0.11291
ASVLGLGDGEEAAPPLR	KKRRAGGKASVLGLGD	EEAAPPLRSDPEGGDS	K	A	S	L	R	S	3	1	0	1	0	0	2	3	0	0	3	0	0	0	2	1	0	0	0	1	0	17	0	1650.86	Q9D2D7	Q9D2D7	1167	1183	Znf687	Zinc finger protein 687	yes	yes	2	7.7553E-08	50.831		1		1	0.82857	0.75456
ASVSDLSPR	YGAGSASRASVSDLSP	SVSDLSPRERSPALKS	R	A	S	P	R	E	1	1	0	1	0	0	0	0	0	0	1	0	0	0	1	3	0	0	0	1	0	9	0	930.477	Q569Z6;Q8BZN7	Q569Z6	237	245	Thrap3	Thyroid hormone receptor-associated protein 3	yes	no	2	0.001935	67.334		1		1	0.78383	0.71979
ASVSITFDNSDKK	NGQAGITKASVSITFD	TFDNSDKKQSPLGFEA	K	A	S	K	K	Q	1	0	1	2	0	0	0	0	0	1	0	2	0	1	0	3	1	0	0	1	0	13	1	1410.7	Q8CG48;B1AWH6	Q8CG48	77	89	Smc2	Structural maintenance of chromosomes protein 2	yes	no	2	1.3425E-08	99.844		1		1	1.2199	1.0378
ASVVTLPVYLNFTR	KQTSAEKKASVVTLPV	PVYLNFTRADLIFTVD	K	A	S	T	R	A	1	1	1	0	0	0	0	0	0	0	2	0	0	1	1	1	2	0	1	3	0	14	0	1578.88	Q9JHU4	Q9JHU4	4600	4613	Dync1h1	Cytoplasmic dynein 1 heavy chain 1	yes	yes	2	0.018349	31.319	1	1	1	1	0.62857	0.50776
ASYAEQLSMLK	AQQLRAEKASYAEQLS	AEQLSMLKKAHGLLAE	K	A	S	L	K	K	2	0	0	0	0	1	1	0	0	0	2	1	1	0	0	2	0	0	1	0	0	11	0	1239.62	E9Q7G0;F6ZQA3	E9Q7G0	1427	1437	Numa1		no	no	2	5.4115E-07	94.767	1	2	1	1	1.3867	0.9888
ASYPCMSLHGGIDQYDRDSIINDFK	GLLKDLMRASYPCMSL	DSIINDFKNGTCKLLV	R	A	S	F	K	N	1	1	1	4	1	1	0	2	1	3	1	1	1	1	1	3	0	0	2	0	0	25	1	2901.31	Q569Z5;Q569Z5-2;F8WHR6	Q569Z5	642	666	Ddx46	Probable ATP-dependent RNA helicase DDX46	yes	no	3	0.0126	35.812		1		1	1.2379	1.1222
ATAATVVLQAMGLVPK	SPNKKHAKATAATVVL	QAMGLVPKDLMANATC	K	A	T	P	K	D	4	0	0	0	0	1	0	1	0	0	2	1	1	0	1	0	2	0	0	3	0	16	0	1568.9	H9KV00	H9KV00	2447	2462	Son		yes	yes	2	2.8738E-12	96.673	1	1	1	1	1.0849	0.80286
ATAEALSFTECSSTISK	PQSAGELKATAEALSF	ECSSTISKALESLNSC	K	A	T	S	K	A	3	0	0	0	1	0	2	0	0	1	1	1	0	1	0	4	3	0	0	0	0	17	0	1801.84	Z4YKQ9;Q4QY64	Z4YKQ9	1689	1705	Atad5	ATPase family AAA domain-containing protein 5	yes	no	2	0.0055664	33.36	1				1.1539	0.80411
ATAESFEDGLK	SIMQGTPRATAESFED	ESFEDGLKYPKQIKRE	R	A	T	L	K	Y	2	0	0	1	0	0	2	1	0	0	1	1	0	1	0	1	1	0	0	0	0	11	0	1166.55	Q5RIM6;E9Q2B2;Q60974-2;Q60974;F7C134;E9Q9Y2;Q8CHB6;F7CTX2	Q5RIM6	1315	1325	Ncor1	Nuclear receptor corepressor 1	no	no	2	0.0061404	31.989			1		1.9022	1.348
ATAGVLKDEFR	FENVTKHKATAGVLKD	GVLKDEFRTSMVDSKP	K	A	T	F	R	T	2	1	0	1	0	0	1	1	0	0	1	1	0	1	0	0	1	0	0	1	0	11	1	1205.64	E9Q6J5;E9Q6J5-3;E9Q6J5-2;A0A0J9YUV5	E9Q6J5	1152	1162	Bod1l		yes	no	2;3	0.00087505	64.266	1		3		1.305	0.97562
ATALAIMGDK	TMRSQLGKATALAIMG	ALAIMGDKLWWADQVS	K	A	T	D	K	L	3	0	0	1	0	0	0	1	0	1	1	1	1	0	0	0	1	0	0	0	0	10	0	989.522	Q91ZX7	Q91ZX7	1790	1799	Lrp1	Prolow-density lipoprotein receptor-related protein 1;Low-density lipoprotein receptor-related protein 1 85 kDa subunit;Low-density lipoprotein receptor-related protein 1 515 kDa subunit;Low-density lipoprotein receptor-related protein 1 intracellular domain	yes	yes	2	0.033614	36.32			1		3.4848	2.5042
ATALVYPEELKPILR	LWNATFAKATALVYPE	EELKPILRQAKQKILL	K	A	T	L	R	Q	2	1	0	0	0	0	2	0	0	1	3	1	0	0	2	0	1	0	1	1	0	15	1	1711.99	Q6PR54-2;Q6PR54;Q6PR54-3	Q6PR54-2	939	953	Rif1	Telomere-associated protein RIF1	yes	no	3	0.00044826	55.66	1		1		1.2366	0.93208
ATATALDHYSELQGNGLNEK	SLNRQWIRATATALDH	QGNGLNEKFLHYCERW	R	A	T	E	K	F	3	0	2	1	0	1	2	2	1	0	3	1	0	0	0	1	2	0	1	0	0	20	0	2131.02	E9QP46;Q6ZWQ0;Q6DFZ2;Q6ZWQ0-3;F6W8R9	E9QP46	5566	5585	Syne2	Nesprin-2	yes	no	3	1.9513E-09	52.814	1		1		1.5341	1.1142
ATAVMPDGQFK	GYPAPNFKATAVMPDG	VMPDGQFKDISLSEYK	K	A	T	F	K	D	2	0	0	1	0	1	0	1	0	0	0	1	1	1	1	0	1	0	0	1	0	11	0	1163.56	B1AXW5;B1AXW6;P35700;B1AXW4	B1AXW5	17	27	Prdx1	Peroxiredoxin-1	yes	no	2	0.009389	39.179			1		0.67454	0.48389
ATDLSLKPTLSATEPCSTK	MPLEPSEKATDLSLKP	ATEPCSTKVEEKAPRS	K	A	T	T	K	V	2	0	0	1	1	0	1	0	0	0	3	2	0	0	2	3	4	0	0	0	0	19	1	2019.02	E9PWW9;E9Q4Y2	E9PWW9	536	554	Rsf1		yes	no	3	6.479E-13	97.095	2		1		1.5631	1.1214
ATEDPEVMELAFEGMDKEK	PAGEQHRRATEDPEVM	FEGMDKEKAPSRKRAR	R	A	T	E	K	A	2	0	0	2	0	0	5	1	0	0	1	2	2	1	1	0	1	0	0	1	0	19	1	2167.97	Q8R5K4;Q8R5K4-2	Q8R5K4	24	42	Nol6	Nucleolar protein 6	yes	no	3	0.00018809	56.719		1		1	0.97984	0.82854
ATENDIYNFFSPLNPVR	HMRGLPYRATENDIYN	FSPLNPVRVHIEIGPD	R	A	T	V	R	V	1	1	3	1	0	0	1	0	0	1	1	0	0	2	2	1	1	0	1	1	0	17	0	1995.97	Q811L7;O35737;Q8C2Q7;Q9Z2X1-2;Q9Z2X1	Q811L7	300	316	Hnrnph1;Hnrnpf	Heterogeneous nuclear ribonucleoprotein H;Heterogeneous nuclear ribonucleoprotein H, N-terminally processed;Heterogeneous nuclear ribonucleoprotein F;Heterogeneous nuclear ribonucleoprotein F, N-terminally processed	no	no	2;3	6.4066E-08	44.998		2		2	0.88617	0.80837
ATEPQMVLFNLYDDWLK	KFGDLILKATEPQMVL	NLYDDWLKTISSYTAF	K	A	T	L	K	T	1	0	1	2	0	1	1	0	0	0	3	1	1	1	1	0	1	1	1	1	0	17	0	2082.01	Q99PV0	Q99PV0	1909	1925	Prpf8	Pre-mRNA-processing-splicing factor 8	yes	yes	2;3	1.0932E-08	56.121		2	1	3	1.4229	1.0382
ATFSEFAAK	EEAKFNPRATFSEFAA	TFSEFAAKHAKDSRFK	R	A	T	A	K	H	3	0	0	0	0	0	1	0	0	0	0	1	0	2	0	1	1	0	0	0	0	9	0	970.476	Q8CGF7;Q8CGF7-2;Q8CGF7-3	Q8CGF7	747	755	Tcerg1	Transcription elongation regulator 1	yes	no	2	0.016587	42.348		1			1.1575	0.88309
ATFYGEQVDYYK	TYSALNSKATFYGEQV	GEQVDYYKSYIKTCLD	K	A	T	Y	K	S	1	0	0	1	0	1	1	1	0	0	0	1	0	1	0	0	1	0	3	1	0	12	0	1482.67	Q9JKF1	Q9JKF1	1517	1528	Iqgap1	Ras GTPase-activating-like protein IQGAP1	yes	yes	2	0.0030308	36.572		1		1	1.1598	0.95928
ATGFDGGNKADQLDYENFR	PGFLTILRATGFDGGN	QLDYENFRHVVHKWHY	R	A	T	F	R	H	2	1	2	3	0	1	1	3	0	0	1	1	0	2	0	0	1	0	1	0	0	19	1	2116.95	B1AZI6;E9Q5E2	B1AZI6	1076	1094	Thoc2;BC005561	THO complex subunit 2	yes	no	3	0.0045708	46.461				1	1.0099	1.0101
ATGISFAIHGNFSGTK	LYNLTLQRATGISFAI	HGNFSGTKQQEIVVSR	R	A	T	T	K	Q	2	0	1	0	0	0	0	3	1	2	0	1	0	2	0	2	2	0	0	0	0	16	0	1606.81	Q921M3;Q921M3-2	Q921M3	11	26	Sf3b3	Splicing factor 3B subunit 3	yes	no	2;3	3.6126E-40	175.08		2		2	1.2149	1.0152
ATGLHFR	DREQTRYKATGLHFRH	KATGLHFRHTDNVIQW	K	A	T	F	R	H	1	1	0	0	0	0	0	1	1	0	1	0	0	1	0	0	1	0	0	0	0	7	0	800.429	Q9JKF1	Q9JKF1	105	111	Iqgap1	Ras GTPase-activating-like protein IQGAP1	yes	yes	2	0.013831	56.122		1		1	0.83744	0.76078
ATGVFTTLQPLR	KGNQQSPKATGVFTTL	FTTLQPLRSIPPYNTE	K	A	T	L	R	S	1	1	0	0	0	1	0	1	0	0	2	0	0	1	1	0	3	0	0	1	0	12	0	1302.73	A0A087WR50;Q3UHL6;P11276;A0A087WS56;A0A087WSN6;B9EHT6;B7ZNJ1	A0A087WR50	1077	1088	Fn1	Fibronectin;Anastellin	yes	no	2	1.5663E-11	119.74	1	2	1	1	1.8565	1.5316
ATHPVVASTGPVSK	CDLTSPMKATHPVVAS	ASTGPVSKTRTAAPAP	K	A	T	S	K	T	2	0	0	0	0	0	0	1	1	0	0	1	0	0	2	2	2	0	0	3	0	14	0	1349.73	B1AQJ2;B0QZF8	B1AQJ2	720	733	Usp36	Ubiquitin carboxyl-terminal hydrolase 36	yes	no	2;3	1.5587E-05	53.981		2		2	0.77959	0.66006
ATHVTDFFTGSDSIQGTWCK	ALILTLARATHVTDFF	SIQGTWCKDILQTIMN	R	A	T	C	K	D	1	0	0	2	1	1	0	2	1	1	0	1	0	2	0	2	4	1	0	1	0	20	0	2257.01	Q80YQ2;F8WJB0;Q80YQ2-2;E9QNV2;H3BK33	Q80YQ2	694	713	Med23	Mediator of RNA polymerase II transcription subunit 23	yes	no	3	1.7256E-09	50.957				1	1.4244	1.3056
ATHVVVTLADGFVGCIHASR	TGTIKAVKATHVVVTL	VGCIHASRILDDVPVG	K	A	T	S	R	I	3	1	0	1	1	0	0	2	2	1	1	0	0	1	0	1	2	0	0	4	0	20	0	2109.08	Q6NS46	Q6NS46	1059	1078	Pdcd11	Protein RRP5 homolog	yes	yes	3;4	4.5269E-25	107.91		2		1	1.0702	0.90394
ATISALEAK	GAVKSKFKATISALEA	TISALEAKIGQLEEQL	K	A	T	A	K	I	3	0	0	0	0	0	1	0	0	1	1	1	0	0	0	1	1	0	0	0	0	9	0	902.507	Q61879;Q5SV64;Q3UH59	Q61879	1814	1822	Myh10	Myosin-10	yes	no	2	0.0031551	46.033	1		1		1.4713	1.0623
ATISLSDSDLLR	HIRDDGRRATISLSDS	LSDSDLLRLEGDSRTV	R	A	T	L	R	L	1	1	0	2	0	0	0	0	0	1	3	0	0	0	0	3	1	0	0	0	0	12	0	1289.68	A0A0G2JGL8;Q99PU8-2;Q99PU8;Q99PU8-3;A0A0G2JGL1;A0A0G2JEY7	A0A0G2JGL8	1108	1119	Dhx30	Putative ATP-dependent RNA helicase DHX30	yes	no	2	0.00072183	51.135				1	NaN	NaN
ATLTHWGPGDPLPGPTQGSVGQTIPK	EKCKDLLRATLTHWGP	SVGQTIPKSKTLSSAH	R	A	T	P	K	S	1	0	0	1	0	2	0	5	1	1	2	1	0	0	5	1	4	1	0	1	0	26	0	2611.34	Q571H0;E9PU96	Q571H0	2060	2085	Urb1	Nucleolar pre-ribosomal-associated protein 1	yes	no	3	0.00027668	50.158	2	1			0.98242	0.71287
ATNLCFAER	CDMKSIIKATNLCFAE	TNLCFAERNVYTSEVL	K	A	T	E	R	N	2	1	1	0	1	0	1	0	0	0	1	0	0	1	0	0	1	0	0	0	0	9	0	1080.5	Q80X82;F8WJD4	Q80X82	965	973	Sympk	Symplekin	yes	no	2	8.2122E-05	90.827		1		1	1.0885	1.0036
ATNQDWMLR	AVKLLIERATNQDWML	TNQDWMLRVKWLCHLA	R	A	T	L	R	V	1	1	1	1	0	1	0	0	0	0	1	0	1	0	0	0	1	1	0	0	0	9	0	1133.53	A2ANY6;J3QMC5	A2ANY6	2522	2530	Mdn1	Midasin	yes	no	2	0.0014776	56.916	1	1	1		1.1319	0.90624
ATPILSETK	KETGSAKRATPILSET	TPILSETKSTLSAFSA	R	A	T	T	K	S	1	0	0	0	0	0	1	0	0	1	1	1	0	0	1	1	2	0	0	0	0	9	0	958.534	P54276	P54276	325	333	Msh6	DNA mismatch repair protein Msh6	yes	yes	2	0.0029351	46.406		1		1	1.8514	1.5429
ATPQIPETK	HAFFKTKKATPQIPET	TPQIPETKQHFSFPLD	K	A	T	T	K	Q	1	0	0	0	0	1	1	0	0	1	0	1	0	0	2	0	2	0	0	0	0	9	0	983.529	Q7TPV4;Q3U2W2	Q7TPV4	488	496	Mybbp1a	Myb-binding protein 1A	yes	no	2	9.4423E-05	113.71		1		1	0.9745	0.82045
ATPRPDSNSLASSAPATK	VANSQASKATPRPDSN	ASSAPATKDNPDGKQK	K	A	T	T	K	D	4	1	1	1	0	0	0	0	0	0	1	1	0	0	3	4	2	0	0	0	0	18	1	1769.89	O08784;H3BL37;H3BIX0	O08784	1065	1082	Tcof1	Treacle protein	yes	no	2;3	2.1397E-07	80.585	1	1	1	1	0.87275	0.70974
ATPRPTPVNSATAALPSK	EAATERAKATPRPTPV	ATAALPSKVKEKGKTK	K	A	T	S	K	V	4	1	1	0	0	0	0	0	0	0	1	1	0	0	4	2	3	0	0	1	0	18	1	1777.97	O08784;H3BL37;Q05CS0;H3BIX0;H3BK88	O08784	103	120	Tcof1	Treacle protein	yes	no	3	0.067856	30.295		1			0.75446	0.61932
ATQTLQANEAANDVLILR	CRRAAAVKATQTLQAN	ANDVLILRSHEPNAPG	K	A	T	L	R	S	4	1	2	1	0	2	1	0	0	1	3	0	0	0	0	0	2	0	0	1	0	18	0	1940.03	E9Q2I4	E9Q2I4	962	979	Elmsan1		yes	yes	2	4.234E-15	88.565		1		1	0.92987	0.84543
ATQTLQTLGEAQSK	LITQLLGKATQTLQTL	TLGEAQSKGEHQKELS	K	A	T	S	K	G	2	0	0	0	0	3	1	1	0	0	2	1	0	0	0	1	3	0	0	0	0	14	0	1474.76	Q7TPV4;Q3U2W2	Q7TPV4	1060	1073	Mybbp1a	Myb-binding protein 1A	yes	no	2;3	2.2699E-28	162.37	2	2	1	3	1.0059	0.86261
ATSANPSQLFGTLMILK	EGLTNYEKATSANPSQ	FGTLMILKSACCNNPS	K	A	T	L	K	S	2	0	1	0	0	1	0	1	0	1	3	1	1	1	1	2	2	0	0	0	0	17	0	1790.96	E9QLK7;E9PZA7;E9PWT1;F7CGG2	E9QLK7	2240	2256	Trrap		yes	no	2	6.4513E-08	50.077	1	1	1	1	0.95627	0.74958
ATSDSGGDGLEAALK	EDATEREKATSDSGGD	DGLEAALKSEEPSDLP	K	A	T	L	K	S	3	0	0	2	0	0	1	3	0	0	2	1	0	0	0	2	1	0	0	0	0	15	0	1390.66	E9Q6J5;E9Q6J5-3;E9Q6J5-2;A0A0J9YUV5	E9Q6J5	260	274	Bod1l		yes	no	2	0.047921	34.395		1			0.64848	0.50884
ATSPSSSVSGDFDDGHHSVPTPGPSR	________________	VPTPGPSRKRRRLSNL	R	A	T	S	R	K	1	1	0	3	0	0	0	3	2	0	0	0	0	1	4	7	2	0	0	2	0	26	0	2580.15	E9Q7L3;D3Z1W6;E9Q7L2;Q8BSQ9-2;Q8BSQ9;D3Z1N4;E9Q4Y5;F8VQD1;D3YYF2;D3Z3R4;D6RIL0;D6RI94;D3YYG4;D3Z1M8	E9Q7L3	8	33	Pbrm1	Protein polybromo-1	yes	no	4	0.002425	39.645		1		1	1.1335	1.0385
ATSPSTLVSTGPSSR	KTTPTVSKATSPSTLV	VSTGPSSRSPATTLPK	K	A	T	S	R	S	1	1	0	0	0	0	0	1	0	0	1	0	0	0	2	5	3	0	0	1	0	15	0	1446.73	P27546-3;A0A0B4J1F2;P27546-2;A0A0B4J1M9;P27546;A0A0G2JG35;E9PZ43;P27546-4;A0A0G2JDN7;A0A0G2JFT4;A0A0G2JFH2	P27546-3	783	797	Map4	Microtubule-associated protein 4;Microtubule-associated protein	yes	no	2	1.4079E-05	48.216	1				1.1251	0.90822
ATVHDNKDGTYAVTYIPDK	DQEGKPQRATVHDNKD	AVTYIPDKTGRYMIGV	R	A	T	D	K	T	2	0	1	3	0	0	0	1	1	1	0	2	0	0	1	0	3	0	2	2	0	19	1	2107.02	Q80X90	Q80X90	1566	1584	Flnb	Filamin-B	yes	yes	3;4	0.025866	35.436	1		1		1.8564	1.3469
ATVLNYLPK	RGEAFTLKATVLNYLP	TVLNYLPKCIRVSVQL	K	A	T	P	K	C	1	0	1	0	0	0	0	0	0	0	2	1	0	0	1	0	1	0	1	1	0	9	0	1017.59	CON__ENSEMBL:ENSBTAP00000024146	CON__ENSEMBL:ENSBTAP00000024146	817	825			yes	yes	2	0.018751	55.112			1		0.036437	0.026
ATVNTFGYIAK	AHKKAIRRATVNTFGY	NTFGYIAKAIGPHDVL	R	A	T	A	K	A	2	0	1	0	0	0	0	1	0	1	0	1	0	1	0	0	2	0	1	1	0	11	0	1183.62	Q99NB9;G5E866	Q99NB9	1076	1086	Sf3b1	Splicing factor 3B subunit 1	yes	no	2	4.0407E-05	81.017		1		1	1.2274	1.0327
ATVPLQSNVIEASPDMK	LAHLHVSRATVPLQSN	IEASPDMKRESEKEWY	R	A	T	M	K	R	2	0	1	1	0	1	1	0	0	1	1	1	1	0	2	2	1	0	0	2	0	17	0	1798.91	G3X922;D4AFX7;A0A087WRC9	G3X922	953	969	Dnajc13		yes	no	2	0.0071785	22.826	1				1.1662	0.80642
ATVQDDTEQLK	SKPAAKKKATVQDDTE	QDDTEQLKWKNSSYGK	K	A	T	L	K	W	1	0	0	2	0	2	1	0	0	0	1	1	0	0	0	0	2	0	0	1	0	11	0	1246.6	Q9Z103	Q9Z103	1023	1033	Adnp	Activity-dependent neuroprotector homeobox protein	yes	yes	2	5.7265E-05	77.062				1	1.4741	1.3339
ATVSAPFGK	EARDVFEKATVSAPFG	TVSAPFGKFQGRTVTI	K	A	T	G	K	F	2	0	0	0	0	0	0	1	0	0	0	1	0	1	1	1	1	0	0	1	0	9	0	876.471	Q9QXS1-2;Q9QXS1;Q9QXS1-10;Q9QXS1-9;Q9QXS1-12;Q9QXS1-11;Q9QXS1-13;Q9QXS1-5;Q9QXS1-16;Q9QXS1-4;Q9QXS1-14;Q9QXS1-6;Q9QXS1-7;Q9QXS1-8;Q9QXS1-15;E9Q3W4;F6R059;Q9QXS1-3	Q9QXS1-3	2904	2912	Plec	Plectin	no	no	2	0.0022716	53.751	1	1	1	1	1.7266	1.2714
AVAAASLVPVVESLVYLQTQK	QDLDDDVRAVAAASLV	LVYLQTQKVPSIINTL	R	A	V	Q	K	V	4	0	0	0	0	2	1	0	0	0	3	1	0	0	1	2	1	0	1	5	0	21	0	2185.24	E9QAE3	E9QAE3	447	467	Btaf1		yes	yes	3	1.1715E-07	61.276		1		1	1.1313	0.94463
AVAAELPYVFAAPESFEELK	KDDQKAQKAVAAELPY	PESFEELKFLLSGRSM	K	A	V	L	K	F	5	0	0	0	0	0	4	0	0	0	2	1	0	2	2	1	0	0	1	2	0	20	0	2180.1	Q8R3N1	Q8R3N1	420	439	Nop14	Nucleolar protein 14	yes	yes	2	0.0013388	26.78				1	0.9305	0.8573
AVAALLTIPEAEK	ELKRSAMRAVAALLTI	LTIPEAEKSPLMSEFQ	R	A	V	E	K	S	4	0	0	0	0	0	2	0	0	1	2	1	0	0	1	0	1	0	0	1	0	13	0	1324.76	Q6ZQ38	Q6ZQ38	1179	1191	Cand1	Cullin-associated NEDD8-dissociated protein 1	yes	yes	2	1.3164E-07	92.856		1		1	1.2651	1.0574
AVADISSEDQGPR	EKMGEETRAVADISSE	SSEDQGPRNGEPVAVH	R	A	V	P	R	N	2	1	0	2	0	1	1	1	0	1	0	0	0	0	1	2	0	0	0	1	0	13	0	1343.63	Q8C0Q2;Q3UPQ8	Q8C0Q2	888	900	Zhx3	Zinc fingers and homeoboxes protein 3	yes	no	2	0.0014708	41.621		1			1.2858	1.0577
AVAEQIPLLVQGVR	PLLVQSCKAVAEQIPL	PLLVQGVRGSQAQPDS	K	A	V	V	R	G	2	1	0	0	0	2	1	1	0	1	2	0	0	0	1	0	0	0	0	3	0	14	0	1491.88	P26039;F6S1V7	P26039	958	971	Tln1	Talin-1	yes	no	2	0.032058	19.754	1				0.83968	0.64826
AVAGNISDPGLQK	SPMVMDAKAVAGNISD	ISDPGLQKSFLDSGYR	K	A	V	Q	K	S	2	0	1	1	0	1	0	2	0	1	1	1	0	0	1	1	0	0	0	1	0	13	0	1268.67	Q64727	Q64727	803	815	Vcl	Vinculin	yes	yes	2	0.00019844	56.139				1	3.1676	2.8846
AVAGWEEVLR	SDHLAFVRAVAGWEEV	AGWEEVLRWQDRTSRE	R	A	V	L	R	W	2	1	0	0	0	0	2	1	0	0	1	0	0	0	0	0	0	1	0	2	0	10	0	1128.59	A0A0G2JGL8;Q99PU8-2;Q99PU8;Q99PU8-3	A0A0G2JGL8	934	943	Dhx30	Putative ATP-dependent RNA helicase DHX30	yes	no	2	0.0019396	66.19		1			1.9078	1.5712
AVAHILGIR	DTQRDLVKAVAHILGI	VAHILGIRDLAGINLD	K	A	V	I	R	D	2	1	0	0	0	0	0	1	1	2	1	0	0	0	0	0	0	0	0	1	0	9	0	948.587	P19096	P19096	2124	2132	Fasn	Fatty acid synthase;[Acyl-carrier-protein] S-acetyltransferase;[Acyl-carrier-protein] S-malonyltransferase;3-oxoacyl-[acyl-carrier-protein] synthase;3-oxoacyl-[acyl-carrier-protein] reductase;3-hydroxyacyl-[acyl-carrier-protein] dehydratase;Enoyl-[acyl-carrier-protein] reductase;Oleoyl-[acyl-carrier-protein] hydrolase	yes	yes	2	0.0074019	55.37	1				NaN	NaN
AVAILCNHQR	LSYNRANRAVAILCNH	AILCNHQRAPPKTFEK	R	A	V	Q	R	A	2	1	1	0	1	1	0	0	1	1	1	0	0	0	0	0	0	0	0	1	0	10	0	1180.61	Q04750	Q04750	627	636	Top1	DNA topoisomerase 1	yes	yes	2	0.00056808	64.654		1		1	0.67052	0.61051
AVALYFEDK	SEVAKAGKAVALYFED	VALYFEDKLSEIYSDR	K	A	V	D	K	L	2	0	0	1	0	0	1	0	0	0	1	1	0	1	0	0	0	0	1	1	0	9	0	1054.53	E9QME5;Q99PP7-2;E9QP19;Q99PP7	E9QME5	1064	1072	Trim33	E3 ubiquitin-protein ligase TRIM33	yes	no	2	0.016401	61.161		1		1	1.3599	1.1331
AVALYFIDK	KEMKVRQRAVALYFID	VALYFIDKLALRAGNE	R	A	V	D	K	L	2	0	0	1	0	0	0	0	0	1	1	1	0	1	0	0	0	0	1	1	0	9	0	1038.58	Q04750	Q04750	478	486	Top1	DNA topoisomerase 1	yes	yes	2	0.021544	51.445		1		1	1.076	0.91304
AVANAAAMLVLK	DVLMSLAKAVANAAAM	AAAMLVLKAKNVAQVA	K	A	V	L	K	A	5	0	1	0	0	0	0	0	0	0	2	1	1	0	0	0	0	0	0	2	0	12	0	1170.68	Q71LX4;E9PUM4	Q71LX4	678	689	Tln2	Talin-2	yes	no	2	0.04438	21.039			1		2.7402	1.9059
AVAPQQGLLDR	PLDDEYDRAVAPQQGL	PQQGLLDRVKDEPDNA	R	A	V	D	R	V	2	1	0	1	0	2	0	1	0	0	2	0	0	0	1	0	0	0	0	1	0	11	0	1166.64	A2A791;A2A791-2;F6VYE2	A2A791	261	271	Zmym4	Zinc finger MYM-type protein 4	yes	no	2	7.1372E-09	113.69	1	1	1	1	1.0214	0.85318
AVAQALEVIPR	GVEQWPYRAVAQALEV	QALEVIPRTLIQNCGA	R	A	V	P	R	T	3	1	0	0	0	1	1	0	0	1	1	0	0	0	1	0	0	0	0	2	0	11	0	1165.68	E9Q133;Q3U0I3;Q3U4U6;P80318	E9Q133	401	411	Cct3	T-complex protein 1 subunit gamma	yes	no	2	0.0013228	36.679	1				0.66139	0.51355
AVASAAAALVLK	DVLMQLAKAVASAAAA	AAAALVLKAKSVAQRT	K	A	V	L	K	A	6	0	0	0	0	0	0	0	0	0	2	1	0	0	0	1	0	0	0	2	0	12	0	1083.67	P26039	P26039	674	685	Tln1	Talin-1	yes	yes	2	0.00012247	50.354	1		1		1.0116	0.73635
AVATPAAAAAEEER	AVAGAKRRAVATPAAA	AAAAEEERQAREKMLE	R	A	V	E	R	Q	7	1	0	0	0	0	3	0	0	0	0	0	0	0	1	0	1	0	0	1	0	14	0	1355.67	Q9Z127	Q9Z127	10	23	Slc7a5	Large neutral amino acids transporter small subunit 1	yes	yes	2	1.8085E-05	49.988				1	0.68519	0.67491
AVAVAAAGVLMGSEPGPAEELAK	________________	GPAEELAKLEYLSLVS	M	A	V	A	K	L	7	0	0	0	0	0	3	3	0	0	2	1	1	0	2	1	0	0	0	3	0	23	0	2137.11	A2A4P0;A2A4N9	A2A4P0	2	24	Dhx8	ATP-dependent RNA helicase DHX8	yes	no	3	0.0038544	47.499		1			1.301	0.98358
AVCMLSNTTAIAEAWAR	GDLAKVQRAVCMLSNT	AIAEAWARLDHKFDLM	R	A	V	A	R	L	5	1	1	0	1	0	1	0	0	1	1	0	1	0	0	1	2	1	0	1	0	17	0	1863.9	P05213;P68368;A0A0A0MQA5;P68369;Q5FW91;P05214	P05213	374	390	Tuba1b;Tuba4a;Tuba1a;Tuba3a	Tubulin alpha-1B chain;Tubulin alpha-4A chain;Tubulin alpha-1A chain;Tubulin alpha-3 chain	no	no	2;3	1.6843E-05	45.618	3	1		1	0.52959	0.47875
AVDDLNLHSYSNLPIWVNK	EILNRVQKAVDDLNLH	NLPIWVNKLDMEIERI	K	A	V	N	K	L	1	0	3	2	0	0	0	0	1	1	3	1	0	0	1	2	0	1	1	2	0	19	0	2197.12	Q9JHU4	Q9JHU4	882	900	Dync1h1	Cytoplasmic dynein 1 heavy chain 1	yes	yes	2;3	1.3828E-10	61.757	1	2	1	1	1.093	0.80933
AVDEAVILLQEIGVLDQR	AVDSPNIKAVDEAVIL	EIGVLDQREYLTTLGQ	K	A	V	Q	R	E	2	1	0	2	0	2	2	1	0	2	3	0	0	0	0	0	0	0	0	3	0	18	0	1980.09	A0A0G2JGL8;Q99PU8-2;Q99PU8;Q99PU8-3	A0A0G2JGL8	839	856	Dhx30	Putative ATP-dependent RNA helicase DHX30	yes	no	3	2.6635E-12	69.979		1		1	1.3909	1.2641
AVDQSVLLMRPEAELSAATVYNLLPVK	PQSLCALRAVDQSVLL	VYNLLPVKDLSSFPSS	R	A	V	V	K	D	4	1	1	1	0	1	2	0	0	0	5	1	1	0	2	2	1	0	1	4	0	27	1	2926.58	CON__ENSEMBL:ENSBTAP00000024146	CON__ENSEMBL:ENSBTAP00000024146	599	625			yes	yes	3	1.8657E-16	105.35		1		1	0.029059	0.023811
AVDSSMELLFLDTFK	________________	LLFLDTFKHPSAEQSS	M	A	V	F	K	H	1	0	0	2	0	0	1	0	0	0	3	1	1	2	0	2	1	0	0	1	0	15	0	1714.85	A2AIV2;E9PZY8;A2AIV2-2	A2AIV2	2	16	Kiaa1429;1110037F02Rik	Protein virilizer homolog	yes	no	2	7.6074E-10	97.45		1		1	1.0861	0.91751
AVDSSSMREDLFK	VESDPRYKAVDSSSMR	SMREDLFKQYIEKIAK	K	A	V	F	K	Q	1	1	0	2	0	0	1	0	0	0	1	1	1	1	0	3	0	0	0	1	0	13	1	1483.7	Q8CGF7;Q8CGF7-2;Q8CGF7-3	Q8CGF7	831	843	Tcerg1	Transcription elongation regulator 1	yes	no	3	0.045729	34		1			1.0974	0.90203
AVEAQILVLQQK	ALARKKAKAVEAQILV	QILVLQQKFLAFFECC	K	A	V	Q	K	F	2	0	0	0	0	3	1	0	0	1	2	1	0	0	0	0	0	0	0	2	0	12	0	1338.79	Q8BKF1;Q3U3J3;E9PWD9;E0CY15	Q8BKF1	186	197	Polrmt	DNA-directed RNA polymerase, mitochondrial;DNA-directed RNA polymerase	yes	no	2	7.3207E-05	48.568		1			1.1898	0.93671
AVEDGLMLQDLVSAK	SRGDSAGRAVEDGLML	LQDLVSAKLISDYIVV	R	A	V	A	K	L	2	0	0	2	0	1	1	1	0	0	3	1	1	0	0	1	0	0	0	2	0	15	0	1587.82	Q9WUU9	Q9WUU9	1505	1519	Mcm3ap	80 kDa MCM3-associated protein	yes	yes	2	3.6935E-06	57.973	2	1	1		1.2505	0.91888
AVEDVLETLSDIDEMSR	MKRLSRGRAVEDVLET	SDIDEMSRRRPEVLGF	R	A	V	S	R	R	1	1	0	3	0	0	3	0	0	1	2	0	1	0	0	2	1	0	0	2	0	17	0	1920.9	Q6P4S8;K3W4P2	Q6P4S8	2064	2080	Ints1	Integrator complex subunit 1	yes	no	2;3	5.0938E-08	50.077	2		2		1.1236	0.90371
AVEEGLTYK	QYITKMFRAVEEGLTY	VEEGLTYKFHAAWSSV	R	A	V	Y	K	F	1	0	0	0	0	0	2	1	0	0	1	1	0	0	0	0	1	0	1	1	0	9	0	1008.51	Q6P5B0;Q3UJA1	Q6P5B0	475	483	Rrp12	RRP12-like protein	yes	no	2	0.020867	60.398		1			0.86257	0.65756
AVEHLDDLPGALSELSDLHAHK	KVAAALTKAVEHLDDL	LSDLHAHKLRVDPVNF	K	A	V	H	K	L	3	0	0	3	0	0	2	1	3	0	5	1	0	0	1	2	0	0	0	1	0	22	0	2366.19	CON__P01966	CON__P01966	70	91			yes	yes	4	0.00044723	42.123	1				0.048647	0.035832
AVEPPLSQVGTIDTVSELNK	ADRAGGNKAVEPPLSQ	DTVSELNKGEAMATVV	K	A	V	N	K	G	1	0	1	1	0	1	2	1	0	1	2	1	0	0	2	2	2	0	0	3	0	20	0	2096.1	Q6PFF0;Q7TSH6	Q6PFF0	1155	1174	Scaf4		yes	no	2	2.0564E-06	49.768		1		1	1.6574	1.4097
AVFPSIVGR	FAGDDAPRAVFPSIVG	VFPSIVGRPRHQGVMV	R	A	V	G	R	P	1	1	0	0	0	0	0	1	0	1	0	0	0	1	1	1	0	0	0	2	0	9	0	944.544	P60710;B2RRX1;Q4KL81;P63260;E9Q1F2;E9Q5F4;G3UZ07;B1ATY1;G3UYG0;E9Q606;E9Q2D1;F6WX90;Q497E4;P68134;P68033;Q3UJ36;P63268;P62737;D3YZY0;D3Z2K3	P60710	29	37	Actb;Actg1;Actc1;Acta1;Actg2;Acta2	Actin, cytoplasmic 1;Actin, cytoplasmic 1, N-terminally processed;Actin, cytoplasmic 2;Actin, cytoplasmic 2, N-terminally processed;Actin, alpha skeletal muscle;Actin, alpha cardiac muscle 1;Actin, gamma-enteric smooth muscle;Actin, aortic smooth muscle	no	no	2	0.018065	54.982	1		1		0.81364	0.6382
AVFPSIVGRPR	FAGDDAPRAVFPSIVG	PSIVGRPRHQGVMVGM	R	A	V	P	R	H	1	2	0	0	0	0	0	1	0	1	0	0	0	1	2	1	0	0	0	2	0	11	1	1197.7	P60710;B2RRX1;Q4KL81;P63260;E9Q1F2;E9Q5F4;G3UZ07;B1ATY1;G3UYG0;E9Q606;E9Q2D1;F6WX90;Q497E4;P68134;P68033;Q3UJ36;P63268;P62737;D3YZY0;D3Z2K3	P60710	29	39	Actb;Actg1;Actc1;Acta1;Actg2;Acta2	Actin, cytoplasmic 1;Actin, cytoplasmic 1, N-terminally processed;Actin, cytoplasmic 2;Actin, cytoplasmic 2, N-terminally processed;Actin, alpha skeletal muscle;Actin, alpha cardiac muscle 1;Actin, gamma-enteric smooth muscle;Actin, aortic smooth muscle	no	no	2;3	5.7816E-05	96.342	2	1	1	1	0.92325	0.80756
AVFQANQENLPILK	RIAGLCNRAVFQANQE	QENLPILKRAVAGDAS	R	A	V	L	K	R	2	0	2	0	0	2	1	0	0	1	2	1	0	1	1	0	0	0	0	1	0	14	0	1583.87	Q8VDN2	Q8VDN2	431	444	Atp1a1	Sodium/potassium-transporting ATPase subunit alpha-1	yes	yes	2	1.6537E-05	46.704	1	1		1	1.0365	0.90499
AVFVDLEPTVIDEVR	GAGKHVPRAVFVDLEP	PTVIDEVRTGTYRQLF	R	A	V	V	R	T	1	1	0	2	0	0	2	0	0	1	1	0	0	1	1	0	1	0	0	4	0	15	0	1700.9	P05213;P68369	P05213	65	79	Tuba1b;Tuba1a	Tubulin alpha-1B chain;Tubulin alpha-1A chain	no	no	2;3	1.2929E-17	115.91	2	2	2	1	0.44817	0.35678
AVFVLGDAELK	GAVFAVLKAVFVLGDA	VLGDAELKGSGFTVPG	K	A	V	L	K	G	2	0	0	1	0	0	1	1	0	0	2	1	0	1	0	0	0	0	0	2	0	11	0	1160.64	A2AGH8;A2AGH6-2;A2AGH9;A2AGH6	A2AGH8	1227	1237	Med12	Mediator of RNA polymerase II transcription subunit 12	yes	no	2	0.00034251	51.286	1	1	1		1.3846	0.99513
AVFWDIK	KHDVNLGRAVFWDIKN	RAVFWDIKNRLPRSVT	R	A	V	I	K	N	1	0	0	1	0	0	0	0	0	1	0	1	0	1	0	0	0	1	0	1	0	7	0	877.47	Q99PV0	Q99PV0	1152	1158	Prpf8	Pre-mRNA-processing-splicing factor 8	yes	yes	2	0.012828	69.998	1	1	1		1.4018	0.9993
AVGPSSTQLYMVR	FDIKVPRRAVGPSSTQ	STQLYMVRTMLESLIA	R	A	V	V	R	T	1	1	0	0	0	1	0	1	0	0	1	0	1	0	1	2	1	0	1	2	0	13	0	1407.72	Q7TMB8;Q7TMB8-2;Q5SQX6	Q7TMB8	551	563	Cyfip1;Cyfip2	Cytoplasmic FMR1-interacting protein 1;Cytoplasmic FMR1-interacting protein 2	yes	no	2	6.812E-06	77.185		1		1	0.93553	0.85189
AVGSIGYLLFTNR	DPHTRVCKAVGSIGYL	GYLLFTNRHEVRKMTL	K	A	V	N	R	H	1	1	1	0	0	0	0	2	0	1	2	0	0	1	0	1	1	0	1	1	0	13	0	1409.77	P35951	P35951	395	407	Ldlr	Low-density lipoprotein receptor	yes	yes	2	0.0010719	48.527		1			0.53599	0.44279
AVHLANLNLVPHSVAASVTAK	PAASLLPKAVHLANLN	VAASVTAKSSAQRRSQ	K	A	V	A	K	S	5	0	2	0	0	0	0	0	2	0	3	1	0	0	1	2	1	0	0	4	0	21	0	2111.19	Q8BHZ4	Q8BHZ4	502	522	Znf592	Zinc finger protein 592	yes	yes	3	0.023724	28.833		1			1.1242	0.85519
AVIGILQMICK	CFHVGYFRAVIGILQM	GILQMICKTCCHIMLS	R	A	V	C	K	T	1	0	0	0	1	1	0	1	0	3	1	1	1	0	0	0	0	0	0	1	0	11	0	1244.7	B2RXC6	B2RXC6	100	110	Polr3a	DNA-directed RNA polymerase	yes	yes	2	0.00034902	51.276		1		1	0.87806	0.72378
AVITPDFEK	KKNELLQKAVITPDFE	VITPDFEKKHCVPPYS	K	A	V	E	K	K	1	0	0	1	0	0	1	0	0	1	0	1	0	1	1	0	1	0	0	1	0	9	0	1018.53	Q8R2M2	Q8R2M2	609	617	Dnttip2	Deoxynucleotidyltransferase terminal-interacting protein 2	yes	yes	2	0.001722	56.013		1		1	1.1732	0.97973
AVITVQRPGK	QLPDHWEKAVITVQRP	ITVQRPGKIPASSRCG	K	A	V	G	K	I	1	1	0	0	0	1	0	1	0	1	0	1	0	0	1	0	1	0	0	2	0	10	1	1067.65	P02469;E9QN70	P02469	627	636	Lamb1	Laminin subunit beta-1	yes	no	2;3	0.0037349	55.461	2				1.5715	1.2092
AVIYNPATQADWTAK	ERYLFVDRAVIYNPAT	TQADWTAKKLVWIPSE	R	A	V	A	K	K	4	0	1	1	0	1	0	0	0	1	0	1	0	0	1	0	2	1	1	1	0	15	0	1647.83	Q61879;Q5SV64;Q3UH59;Q8BXF2	Q61879	19	33	Myh10	Myosin-10	yes	no	2	1.3354E-05	49.595	1				1.4907	1.0663
AVLALGGSLASSVNEASHLVTDR	VMDSRGERAVLALGGS	ASHLVTDRIRRTVKFL	R	A	V	D	R	I	4	1	1	1	0	0	1	2	1	0	4	0	0	0	0	4	1	0	0	3	0	23	0	2266.19	Q5PSV9;E9QK89	Q5PSV9	1526	1548	Mdc1	Mediator of DNA damage checkpoint protein 1	yes	no	3	8.555E-24	102.45	1	1	1	1	1.1362	0.93884
AVLELFDR	FSICFSFRAVLELFDR	AVLELFDRYDGLRRLV	R	A	V	D	R	Y	1	1	0	1	0	0	1	0	0	0	2	0	0	1	0	0	0	0	0	1	0	8	0	961.523	Q80TR8-4;Q80TR8;Q80TR8-2;Q80TR8-3	Q80TR8-4	471	478	Vprbp	Protein VPRBP	yes	no	2	0.046972	39.305		1			NaN	NaN
AVLETIR	KPKENNFKAVLETIRN	KAVLETIRNLMNTDCV	K	A	V	I	R	N	1	1	0	0	0	0	1	0	0	1	1	0	0	0	0	0	1	0	0	1	0	7	0	800.476	A2AQA7;Q8CFQ3	A2AQA7	668	674	Aqr	Intron-binding protein aquarius	yes	no	2	0.053296	69.998		1			0.34091	0.28936
AVLFPQQR	TYTEAARRAVLFPQQR	AVLFPQQRLEQLSEII	R	A	V	Q	R	L	1	1	0	0	0	2	0	0	0	0	1	0	0	1	1	0	0	0	0	1	0	8	0	957.54	A0A087WP63;A0A087WNX7;A0A087WNL7;A0A087WQ44	A0A087WP63	1782	1789			yes	no	2	0.0055779	52.403	1		1		1.2182	0.96502
AVLGEVALYSGAR	CVRQPEFRAVLGEVAL	VALYSGARSVTQQPGS	R	A	V	A	R	S	3	1	0	0	0	0	1	2	0	0	2	0	0	0	0	1	0	0	1	2	0	13	0	1304.71	Q9Z1Q9;Q790I0;G3UY93;G3UZ22;G3UYW2	Q9Z1Q9	202	214	Vars	Valine--tRNA ligase	yes	no	2	1.7529E-07	83.204		1			1.1629	0.97892
AVLLASDAQACTLEEVVER	ALENLVNRAVLLASDA	TLEEVVERLLSIKGRP	R	A	V	E	R	L	4	1	0	1	1	1	3	0	0	0	3	0	0	0	0	1	1	0	0	3	0	19	0	2073.04	Q0GNC1-3;E9QLA5;Q0GNC1	Q0GNC1-3	322	340	Inf2	Inverted formin-2	yes	no	2	7.6502E-11	69.361		1		1	1.316	1.1964
AVLQALEVLPVAPPPEPR	KPPVSQKKAVLQALEV	VAPPPEPRPLTAEEVK	K	A	V	P	R	P	3	1	0	0	0	1	2	0	0	0	3	0	0	0	5	0	0	0	0	3	0	18	0	1895.09	G3X963;Q8CDM1	G3X963	924	941	Atad2	ATPase family AAA domain-containing protein 2	yes	no	2;3	6.1829E-08	64.705		2	1	2	1.3731	1.3404
AVLQEEQASLWFSK	LLVPLEEKAVLQEEQA	QASLWFSKDGFSGIED	K	A	V	S	K	D	2	0	0	0	0	2	2	0	0	0	2	1	0	1	0	2	0	1	0	1	0	14	0	1634.83	Q9DBE9	Q9DBE9	515	528	Ftsj3	pre-rRNA processing protein FTSJ3	yes	yes	2	3.2915E-16	115.91				2	0.87193	0.79444
AVLQNTAQINQMLSDLNR	NHLAQAARAVLQNTAQ	QMLSDLNRVDFANVQE	R	A	V	N	R	V	2	1	3	1	0	3	0	0	0	1	3	0	1	0	0	1	1	0	0	1	0	18	0	2028.04	P48377	P48377	747	764	Rfx1	MHC class II regulatory factor RFX1	yes	yes	2;3	5.2448E-10	57.173		2		2	1.2241	1.1262
AVLQPHENIVPNK	CKMNEEIKAVLQPHEN	HENIVPNKAGVFVDNK	K	A	V	N	K	A	1	0	2	0	0	1	1	0	1	1	1	1	0	0	2	0	0	0	0	2	0	13	0	1457.8	A0A0J9YV01;H9H9S3;Q9R0G7;A0A0M3HEP2;A0A0J9YVF6	A0A0J9YV01	588	600	Zeb2	Zinc finger E-box-binding homeobox 2	yes	no	3	0.054054	26.648				1	NaN	NaN
AVLRPEYSDK	PLCPVCMKAVLRPEYS	LRPEYSDKSLYTQLCF	K	A	V	D	K	S	1	1	0	1	0	0	1	0	0	0	1	1	0	0	1	1	0	0	1	1	0	10	1	1176.61	P33609	P33609	1381	1390	Pola1	DNA polymerase alpha catalytic subunit	yes	yes	2	0.0076134	51.286		1			1.3774	1.1414
AVLTELQAK	IECNKRHKAVLTELQA	VLTELQAKIARLTKRF	K	A	V	A	K	I	2	0	0	0	0	1	1	0	0	0	2	1	0	0	0	0	1	0	0	1	0	9	0	971.565	Q7TT18;A0A087WR75;A0A087WQB3	Q7TT18	671	679	Atf7ip	Activating transcription factor 7-interacting protein 1	yes	no	2	0.0018572	54.982	1		1		1.4573	1.0452
AVLTVVKDEDHGILDQFSR	DGEFTSARAVLTVVKD	GILDQFSRSVNVSLTQ	R	A	V	S	R	S	1	1	0	3	0	1	1	1	1	1	2	1	0	1	0	1	1	0	0	3	0	19	1	2141.11	O54931-3;O54931-2;O54931;A2API8;F7AA26;O54931-5;O54931-4	O54931-3	463	481	Akap2;Gm20459	A-kinase anchor protein 2	yes	no	3;4	1.371E-30	132.79		2		2	1.6559	1.4949
AVMEALR	ANRTALAKAVMEALRE	KAVMEALREEGFPIRP	K	A	V	L	R	E	2	1	0	0	0	0	1	0	0	0	1	0	1	0	0	0	0	0	0	1	0	7	0	788.421	Q6PB66	Q6PB66	424	430	Lrpprc	Leucine-rich PPR motif-containing protein, mitochondrial	yes	yes	2	0.032784	37.558		1			0.7529	0.63346
AVMISAIEK	LAVDPKGRAVMISAIE	VMISAIEKQKLVYILN	R	A	V	E	K	Q	2	0	0	0	0	0	1	0	0	2	0	1	1	0	0	1	0	0	0	1	0	9	0	960.531	Q921M3;Q921M3-2	Q921M3	129	137	Sf3b3	Splicing factor 3B subunit 3	yes	no	2	0.0013548	63.076		1		1	1.1989	1.0082
AVPFVPMSYQLSQSYYK	SQGPKKNRAVPFVPMS	QLSQSYYKLFTWRFPT	R	A	V	Y	K	L	1	0	0	0	0	2	0	0	0	0	1	1	1	1	2	3	0	0	3	2	0	17	0	2006.98	Q8K284	Q8K284	1487	1503	Gtf3c1	General transcription factor 3C polypeptide 1	yes	yes	2	0.01532	15.514	1				1.3169	0.96759
AVPGTEVPGHK	GAVDFHMKAVPGTEVP	GTEVPGHKNWVVSKFG	K	A	V	H	K	N	1	0	0	0	0	0	1	2	1	0	0	1	0	0	2	0	1	0	0	2	0	11	0	1090.58	E9QKD1;Q3UHX0	E9QKD1	147	157	Nol8	Nucleolar protein 8	yes	no	2	0.063051	31.989		1			0.19158	0.14489
AVPIPPHPIYIPPSMMEHTLPPPPSGLPFNAQPR	EMKLGWGKAVPIPPHP	LPFNAQPRERLKNPNA	K	A	V	P	R	E	2	1	1	0	0	1	1	1	2	3	2	0	2	1	12	2	1	0	1	1	0	34	0	3694.92	Q6NV83-2;Q6NV83;Q6NV83-3;A0A087WRG2	Q6NV83-2	354	387	U2surp	U2 snRNP-associated SURP motif-containing protein	yes	no	4;5	0.00088017	37.821		2		2	1.0021	0.95037
AVPQDTGFSSLFLK	RQLYQYQRAVPQDTGF	GFSSLFLKVLMQILQW	R	A	V	L	K	V	1	0	0	1	0	1	0	1	0	0	2	1	0	2	1	2	1	0	0	1	0	14	0	1508.79	Q6P4S8;K3W4P2	Q6P4S8	1447	1460	Ints1	Integrator complex subunit 1	yes	no	2	9.4243E-10	70.889	1	1			0.99879	0.76856
AVPSFLNSFNR	CHSKVMLKAVPSFLNS	SFLNSFNRLLVSVMHE	K	A	V	N	R	L	1	1	2	0	0	0	0	0	0	0	1	0	0	2	1	2	0	0	0	1	0	11	0	1250.64	E9Q7L1	E9Q7L1	1388	1398	Urb2		yes	yes	2	2.2906E-07	104.43		1		1	0.8934	0.82387
AVPSSFSPFVEFK	QYLAGESRAVPSSFSP	FSPFVEFKEKTQQWKL	R	A	V	F	K	E	1	0	0	0	0	0	1	0	0	0	0	1	0	3	2	3	0	0	0	2	0	13	0	1440.73	Q6PIJ4	Q6PIJ4	440	452	Nfrkb	Nuclear factor related to kappa-B-binding protein	yes	yes	2	0.00084576	44.511		1		1	1.1472	0.95863
AVQCTSDYPEHVCEVLLTMER	HCRKALHRAVQCTSDY	EVLLTMERTEGTLEDW	R	A	V	E	R	T	1	1	0	1	2	1	3	0	1	0	2	0	1	0	1	1	2	0	1	3	0	21	0	2536.14	Q9JLI8	Q9JLI8	535	555	Sart3	Squamous cell carcinoma antigen recognized by T-cells 3	yes	yes	3	4.37E-07	47.75		1		1	1.2642	1.1572
AVQGMLDFDYVCSR	IVWGMQTRAVQGMLDF	DFDYVCSRDEPSVAAM	R	A	V	S	R	D	1	1	0	2	1	1	0	1	0	0	1	0	1	1	0	1	0	0	1	2	0	14	0	1659.74	Q91V92;Q3V117	Q91V92	498	511	Acly	ATP-citrate synthase	yes	no	2	7.1014E-06	58.885		1		1	0.90731	0.83482
AVQLTQALDTNTVGALLAEK	EKVVILRKAVQLTQAL	VGALLAEKMSQYASLL	K	A	V	E	K	M	4	0	1	1	0	2	1	1	0	0	4	1	0	0	0	0	3	0	0	2	0	20	0	2055.12	S4R2A9;Q3UPL0-2;Q3UPL0;S4R256	S4R2A9	430	449	Sec31a	Protein transport protein Sec31A	yes	no	3	0.063853	18.316		1			0.88568	0.68533
AVQYNEPLK	SLTKVFERAVQYNEPL	VQYNEPLKVFLHLADI	R	A	V	L	K	V	1	0	1	0	0	1	1	0	0	0	1	1	0	0	1	0	0	0	1	1	0	9	0	1060.56	Q6NS46	Q6NS46	1675	1683	Pdcd11	Protein RRP5 homolog	yes	yes	2	0.00074035	73.233	1	1		1	1.0739	0.82063
AVSILPLLGHGVPR	SAYGPPARAVSILPLL	LLGHGVPRLPPGRKPP	R	A	V	P	R	L	1	1	0	0	0	0	0	2	1	1	3	0	0	0	2	1	0	0	0	2	0	14	0	1427.86	Q923D5	Q923D5	179	192	Wbp11	WW domain-binding protein 11	yes	yes	3	2.0814E-05	46.069		1		1	1.0293	0.93796
AVSQIVTVYDK	ERVESSRRAVSQIVTV	QIVTVYDKLQEKVDLL	R	A	V	D	K	L	1	0	0	1	0	1	0	0	0	1	0	1	0	0	0	1	1	0	1	3	0	11	0	1221.66	Q5DTM8;A2AIR2	Q5DTM8	184	194	Rnf20	E3 ubiquitin-protein ligase BRE1A	yes	no	2	0.00036426	57.175		1		1	1.0848	0.89529
AVTAIMTR	QLVSLVQKAVTAIMTR	AVTAIMTRLHNLAQFD	K	A	V	T	R	L	2	1	0	0	0	0	0	0	0	1	0	0	1	0	0	0	2	0	0	1	0	8	0	861.474	E9QLK7;E9PZA7;E9PWT1;F7CGG2;Q80YV3	E9QLK7	3802	3809	Trrap	Transformation/transcription domain-associated protein	yes	no	2	0.0047392	57.59	1		1		1.6739	1.3347
AVTDEEPFLIFANR	GGDPHSCKAVTDEEPF	PFLIFANRYYLRKLNL	K	A	V	N	R	Y	2	1	1	1	0	0	2	0	0	1	1	0	0	2	1	0	1	0	0	1	0	14	0	1620.81	Q91ZX7	Q91ZX7	3024	3037	Lrp1	Prolow-density lipoprotein receptor-related protein 1;Low-density lipoprotein receptor-related protein 1 85 kDa subunit;Low-density lipoprotein receptor-related protein 1 515 kDa subunit;Low-density lipoprotein receptor-related protein 1 intracellular domain	yes	yes	2;3	5.4074E-06	62.287	2		1		1.2034	0.97181
AVTGYKDPYSGK	DKLLSAERAVTGYKDP	YKDPYSGKLISLFQAM	R	A	V	G	K	L	1	0	0	1	0	0	0	2	0	0	0	2	0	0	1	1	1	0	2	1	0	12	1	1284.63	Q9QXS1-2;Q9QXS1;Q9QXS1-10;Q9QXS1-9;Q9QXS1-12;Q9QXS1-11;Q9QXS1-13;Q9QXS1-5;Q9QXS1-16;Q9QXS1-4;Q9QXS1-14;Q9QXS1-6;Q9QXS1-7;Q9QXS1-8;Q9QXS1-15;E9Q3W4;Q9QXS1-3	Q9QXS1-3	4006	4017	Plec	Plectin	no	no	2;3	0.0010729	59.227	2	1	2		1.6432	1.239
AVTGYKDPYSGNTISLFQAMK	EKLLSAEKAVTGYKDP	ISLFQAMKKGLVLRDH	K	A	V	M	K	K	2	0	1	1	0	1	0	2	0	1	1	2	1	1	1	2	2	0	2	1	0	21	1	2290.13	Q9QXS1-2;Q9QXS1;Q9QXS1-10;Q9QXS1-9;Q9QXS1-12;Q9QXS1-11;Q9QXS1-13;Q9QXS1-5;Q9QXS1-16;Q9QXS1-4;Q9QXS1-14;Q9QXS1-6;Q9QXS1-7;Q9QXS1-8;Q9QXS1-15;E9Q3W4;F6R059;Q9QXS1-3	Q9QXS1-3	3428	3448	Plec	Plectin	no	no	3	0.0021773	48.968	1		1	1	1.8166	1.292
AVTGYKDPYTGEQISLFQAMK	HKLLSAERAVTGYKDP	ISLFQAMKKDLIVRDH	R	A	V	M	K	K	2	0	0	1	0	2	1	2	0	1	1	2	1	1	1	1	2	0	2	1	0	21	1	2346.16	Q9QXS1-2;Q9QXS1;Q9QXS1-10;Q9QXS1-9;Q9QXS1-12;Q9QXS1-11;Q9QXS1-13;Q9QXS1-5;Q9QXS1-16;Q9QXS1-4;Q9QXS1-14;Q9QXS1-6;Q9QXS1-7;Q9QXS1-8;Q9QXS1-15;E9Q3W4;F6R059;Q9QXS1-3	Q9QXS1-3	2769	2789	Plec	Plectin	no	no	2;3	2.2022E-16	110.56	1	1	1	1	1.7098	1.3003
AVTGYRDPYTEQTISLFQAMK	DRLLSAERAVTGYRDP	ISLFQAMKKELIPAEE	R	A	V	M	K	K	2	1	0	1	0	2	1	1	0	1	1	1	1	1	1	1	3	0	2	1	0	21	1	2418.19	Q9QXS1-2;Q9QXS1;Q9QXS1-10;Q9QXS1-9;Q9QXS1-12;Q9QXS1-11;Q9QXS1-13;Q9QXS1-5;Q9QXS1-16;Q9QXS1-4;Q9QXS1-14;Q9QXS1-6;Q9QXS1-7;Q9QXS1-8;Q9QXS1-15;E9Q3W4;Q9QXS1-3	Q9QXS1-3	3763	3783	Plec	Plectin	no	no	3	8.4059E-10	87.352	1	1	1	1	1.481	1.1153
AVTIATPATAAPAAVSAATTTSAQEEPAAAPEPR	HKKHKKEKAVTIATPA	PAAAPEPREVFTPPLP	K	A	V	P	R	E	13	1	0	0	0	1	3	0	0	1	0	0	0	0	5	2	6	0	0	2	0	34	0	3189.62	Q52KI8-2;E9QKA4;A2A8V8;A2A8V9;E9PUK6;Q52KI8;F6UK16	Q52KI8-2	854	887	Srrm1	Serine/arginine repetitive matrix protein 1	yes	no	3;4	6.8839E-08	71.408		2		2	0.98213	0.95716
AVTLAVQPR	AALQKECKAVTLAVQP	VTLAVQPRLLDILSEH	K	A	V	P	R	L	2	1	0	0	0	1	0	0	0	0	1	0	0	0	1	0	1	0	0	2	0	9	0	953.566	E9QAE3	E9QAE3	744	752	Btaf1		yes	yes	2	0.018597	60.019		1		1	1.0111	0.9233
AVTLDKDAYYR	________________	LDKDAYYRRVKRLYSN	M	A	V	Y	R	R	2	1	0	2	0	0	0	0	0	0	1	1	0	0	0	0	1	0	2	1	0	11	1	1313.66	G3X956;Q920B9	G3X956	2	12	Supt16;Supt16h	FACT complex subunit SPT16	yes	no	2	2.1402E-05	107.03	1	1		1	1.4652	1.1611
AVTPGHYVLSESQPELEEK	PVTSGQVKAVTPGHYV	SQPELEEKQASALSGA	K	A	V	E	K	Q	1	0	0	0	0	1	4	1	1	0	2	1	0	0	2	2	1	0	1	2	0	19	0	2112.04	D3YYD1;Q3UTQ7	D3YYD1	1065	1083	Prdm10	PR domain zinc finger protein 10	yes	no	3	0.066893	17.207		1			0.98559	0.77337
AVTQISVDLIDDYPASDPR	DSDPELDKAVTQISVD	DYPASDPRWAESVPQE	K	A	V	P	R	W	2	1	0	4	0	1	0	0	0	2	1	0	0	0	2	2	1	0	1	2	0	19	0	2074.02	Q8R0G9	Q8R0G9	559	577	Nup133	Nuclear pore complex protein Nup133	yes	yes	2	5.4781E-11	65.423		1		1	1.1894	1.0874
AVTSPGQALSAIVKPLLQNTVHR	KIRPASQRAVTSPGQA	LLQNTVHRILDALQKV	R	A	V	H	R	I	3	1	1	0	0	2	0	1	1	1	3	1	0	0	2	2	2	0	0	3	0	23	1	2399.36	G3X963;Q8CDM1;Q8CDM1-2	G3X963	672	694	Atad2	ATPase family AAA domain-containing protein 2	yes	no	3;4	2.8274E-06	69.088		2		2	1.494	1.3478
AVVAESLNNTSIK	TRSKNSLKAVVAESLN	SLNNTSIKGFYTSGAA	K	A	V	I	K	G	2	0	2	0	0	0	1	0	0	1	1	1	0	0	0	2	1	0	0	2	0	13	0	1344.72	P35601-2;P35601;G3X8Z6;Q5U4B1;G3UWX1	P35601-2	671	683	Rfc1	Replication factor C subunit 1	yes	no	2	1.9411E-06	82.202		1		1	1.187	0.99106
AVVAQHAAPPPGIVEIDSEK	IASGPASRAVVAQHAA	IVEIDSEKFACQWLNA	R	A	V	E	K	F	4	0	0	1	0	1	2	1	1	2	0	1	0	0	3	1	0	0	0	3	0	20	0	2027.07	E9Q7E2	E9Q7E2	503	522	Arid2		yes	yes	3	3.7609E-13	73.984	1	1		1	1.5595	1.1791
AVVGNAVPCGAR	________________	NAVPCGARPGGARDNG	M	A	V	A	R	P	3	1	1	0	1	0	0	2	0	0	0	0	0	0	1	0	0	0	0	3	0	12	0	1169.6	Q9EPE9	Q9EPE9	2	13	Atp13a1	Probable cation-transporting ATPase 13A1	yes	yes	2	0.0009195	51.998				1	NaN	NaN
AVVIVDDR	SQFGPIERAVVIVDDR	AVVIVDDRGRSTGKGI	R	A	V	D	R	G	1	1	0	2	0	0	0	0	0	1	0	0	0	0	0	0	0	0	0	3	0	8	0	885.492	Q8VIJ6;Q99K48-2;Q99K48	Q8VIJ6	392	399	Sfpq;Nono	Splicing factor, proline- and glutamine-rich;Non-POU domain-containing octamer-binding protein	yes	no	2	0.002177	82.452		1			1.2337	1.0442
AVVLAANHFGR	MANISGYKAVVLAANH	LAANHFGRFFTGQITA	K	A	V	G	R	F	3	1	1	0	0	0	0	1	1	0	1	0	0	1	0	0	0	0	0	2	0	11	0	1153.64	Q61941;E9Q8F4;Q8C9V5;Q8BGK0	Q61941	203	213	Nnt	NAD(P) transhydrogenase, mitochondrial	yes	no	2	0.00083108	67.207				1	1.0003	1.0019
AVVMDLLR	SGIRGHMKAVVMDLLR	AVVMDLLRQYLRVETQ	K	A	V	L	R	Q	1	1	0	1	0	0	0	0	0	0	2	0	1	0	0	0	0	0	0	2	0	8	0	915.521	Q5SWU9;Q5SWU9-2	Q5SWU9	984	991	Acaca	Acetyl-CoA carboxylase 1;Biotin carboxylase	yes	no	2	0.033844	28.209	1				0.32373	0.25197
AVVVCPKDEDYK	LFAGFQRKAVVVCPKD	CPKDEDYKQRTQKKAE	K	A	V	Y	K	Q	1	0	0	2	1	0	1	0	0	0	0	2	0	0	1	0	0	0	1	3	0	12	1	1421.69	Q8VEK3;G3XA10	Q8VEK3	579	590	Hnrnpu	Heterogeneous nuclear ribonucleoprotein U	yes	no	2;3	2.0384E-06	92.19		3		1	1.3179	1.0418
AVVYSNTIQSIMAIVK	EEECRQYRAVVYSNTI	QSIMAIVKAMGNLQID	R	A	V	V	K	A	2	0	1	0	0	1	0	0	0	3	0	1	1	0	0	2	1	0	1	3	0	16	0	1735.95	P08752;A0A0A6YWA9	P08752	71	86	Gnai2	Guanine nucleotide-binding protein G(i) subunit alpha-2	yes	no	2	0.039323	16.886	1				0.93524	0.64881
AVYDIFLAR	LKLSEDERAVYDIFLA	VYDIFLARSRSALQSY	R	A	V	A	R	S	2	1	0	1	0	0	0	0	0	1	1	0	0	1	0	0	0	0	1	1	0	9	0	1066.58	Q5NC05;F6RQ10	Q5NC05	829	837	Ttf2	Transcription termination factor 2	yes	no	2	0.061047	29.743				1	1.1854	1.1764
AVYIEDVIER	MTSPNMPKAVYIEDVI	YIEDVIERVIQYTKFH	K	A	V	E	R	V	1	1	0	1	0	0	2	0	0	2	0	0	0	0	0	0	0	0	1	2	0	10	0	1205.63	Q6KCD5;Q6KCD5-2	Q6KCD5	1320	1329	Nipbl	Nipped-B-like protein	yes	no	2	0.00058684	63.624	1	1	1	1	1.386	1.141
AVYLGELSHDQDVVEYIMNQPNVVPR	ETTTFFQRAVYLGELS	NQPNVVPRINSRILTA	R	A	V	P	R	I	1	1	2	2	0	2	2	1	1	1	2	0	1	0	2	1	0	0	2	5	0	26	0	2984.47	Q6P5E4;G3UYG7	Q6P5E4	669	694	Uggt1	UDP-glucose:glycoprotein glucosyltransferase 1	yes	no	3	0.0066742	30.597		1		1	0.88171	0.79873
AVYMMPTEGDDSSK	FFTNQLRKAVYMMPTE	TEGDDSSKSVPLALQR	K	A	V	S	K	S	1	0	0	2	0	0	1	1	0	0	0	1	2	0	1	2	1	0	1	1	0	14	0	1529.64	Q6A4J8;F8VPX1;Q6A4J8-2;E9PXY8;Q6A4J8-3;G3UWR8	Q6A4J8	242	255	Usp7	Ubiquitin carboxyl-terminal hydrolase 7;Ubiquitin carboxyl-terminal hydrolase	yes	no	2	0.0012652	39.163		1		1	2.0726	1.7436
AVYSNSDIYLFDDPLSAVDAHVGK	KQRVSLARAVYSNSDI	AVDAHVGKHIFEKVVG	R	A	V	G	K	H	3	0	1	4	0	0	0	1	1	1	2	1	0	1	1	3	0	0	2	3	0	24	0	2595.25	O35379;A5D6P3	O35379	781	804	Abcc1	Multidrug resistance-associated protein 1	yes	no	3	0.04642	19.714		1			0.75442	0.58122
AVYYTWADPVGSR	EDSLPPGKAVYYTWAD	WADPVGSRKLKWSCGQ	K	A	V	S	R	K	2	1	0	1	0	0	0	1	0	0	0	0	0	0	1	1	1	1	2	2	0	13	0	1483.71	Q5H8C4-2;Q5H8C4	Q5H8C4-2	2437	2449	Vps13a	Vacuolar protein sorting-associated protein 13A	yes	no	2	0.023473	19.678			1		1.1452	0.87619
AWEDWAIYPEPFLIK	QRVMTCFRAWEDWAIY	YPEPFLIKLQNIFLGL	R	A	W	I	K	L	2	0	0	1	0	0	2	0	0	2	1	1	0	1	2	0	0	2	1	0	0	15	0	1876.94	Q6NV83-2;Q6NV83;Q6NV83-3	Q6NV83-2	655	669	U2surp	U2 snRNP-associated SURP motif-containing protein	yes	no	2;3	2.2862E-10	76.358		2		3	1.1806	1.0397
AWESGSSPAEEGEFSK	ESAEKQAKAWESGSSP	AEEGEFSKGPIRCDRC	K	A	W	S	K	G	2	0	0	0	0	0	4	2	0	0	0	1	0	1	1	4	0	1	0	0	0	16	0	1696.72	Q8VIG1;Q8VIG1-2;Q8VIG1-3	Q8VIG1	193	208	Rest	RE1-silencing transcription factor	yes	no	2	0.0093973	35.473				1	1.1535	1.0459
AWGPGLEGGIVGK	ECGNQKVRAWGPGLEG	LEGGIVGKSADFVVEA	R	A	W	G	K	S	1	0	0	0	0	0	1	5	0	1	1	1	0	0	1	0	0	1	0	1	0	13	0	1239.66	B7FAU9;Q8BTM8;B7FAV1	B7FAU9	581	593	Flna	Filamin-A	yes	no	2	4.3531E-07	86.772	1	1	1	1	2.0547	1.4561
AWGPGLHGGIVGR	EAGMQKVRAWGPGLHG	LHGGIVGRSADFVVES	R	A	W	G	R	S	1	1	0	0	0	0	0	5	1	1	1	0	0	0	1	0	0	1	0	1	0	13	0	1275.68	Q80X90	Q80X90	554	566	Flnb	Filamin-B	yes	yes	3	2.3802E-05	71.153	1	1	1	1	1.6048	1.4467
AWNNQVCCK	SGRDGYRKAWNNQVCC	WNNQVCCKDLWYLETE	K	A	W	C	K	D	1	0	2	0	2	1	0	0	0	0	0	1	0	0	0	0	0	1	0	1	0	9	0	1178.5	Q61191;B1AUX2	Q61191	346	354	Hcfc1	Host cell factor 1;HCF N-terminal chain 1;HCF N-terminal chain 2;HCF N-terminal chain 3;HCF N-terminal chain 4;HCF N-terminal chain 5;HCF N-terminal chain 6;HCF C-terminal chain 1;HCF C-terminal chain 2;HCF C-terminal chain 3;HCF C-terminal chain 4;HCF C-terminal chain 5;HCF C-terminal chain 6	yes	no	2	0.019885	53.775				1	0.92683	0.83757
AWQGTADGGMMER	GRRLEDDRAWQGTADG	ADGGMMERDHKRWQGG	R	A	W	E	R	D	2	1	0	1	0	1	1	3	0	0	0	0	2	0	0	0	1	1	0	0	0	13	0	1408.59	D3YXK2;S4R1M2	D3YXK2	854	866	Safb	Scaffold attachment factor B1	yes	no	2	1.6304E-10	97.69		1		1	1.0728	0.98942
AWVPVNNCYLMSK	RFFGQHDRAWVPVNNC	NNCYLMSKEIPFSVKK	R	A	W	S	K	E	1	0	2	0	1	0	0	0	0	0	1	1	1	0	1	1	0	1	1	2	0	13	0	1580.75	A2A483;E9Q8D1;A2A484;Q3UH28;A2A482;A2A481;A2A480;Q3U1M7;A2A485	Q3U1M7	314	326	Zmynd8		no	no	2	2.3473E-05	63.185		1		1	0.87152	0.72764
AWYPLGR	FHNWFDDRAWYPLGRI	RAWYPLGRIIGGTIYP	R	A	W	G	R	I	1	1	0	0	0	0	0	1	0	0	1	0	0	0	1	0	0	1	1	0	0	7	0	861.45	Q3U573;P46978;D3YZN5;Q3TDQ1	Q3U573	76	82	Stt3a;Stt3b	Dolichyl-diphosphooligosaccharide--protein glycosyltransferase subunit STT3A;Dolichyl-diphosphooligosaccharide--protein glycosyltransferase subunit STT3B	yes	no	2	0.015244	52.683	1	1	1		1.6018	1.2711
AYAALAALEK	GSNKKVAKAYAALAAL	AALAALEKLFPDTPLA	K	A	Y	E	K	L	5	0	0	0	0	0	1	0	0	0	2	1	0	0	0	0	0	0	1	0	0	10	0	1019.57	Q45VK5;Q9Z1X4-2;Q9Z1X4;Q9Z1X4-3	Q45VK5	578	587	Ilf3	Interleukin enhancer-binding factor 3	yes	no	2	0.0051922	54.784		1			1.3128	1.0092
AYAEVDGQVFQGR	MFPEHAVKAYAEVDGQ	DGQVFQGRMLHVLPST	K	A	Y	G	R	M	2	1	0	1	0	2	1	2	0	0	0	0	0	1	0	0	0	0	1	2	0	13	0	1438.68	Q8R3C6;A0A0J9YUT8;Q8R3C6-2	Q8R3C6	457	469	Rbm19	Probable RNA-binding protein 19	yes	no	2	1.6474E-07	89.189		1		1	1.0013	0.92044
AYALAGVSFEIK	EGTVGDFKAYALAGVS	AGVSFEIKAEDDQPLP	K	A	Y	I	K	A	3	0	0	0	0	0	1	1	0	1	1	1	0	1	0	1	0	0	1	1	0	12	0	1267.68	Q6GQT9	Q6GQT9	864	875	Nomo1	Nodal modulator 1	yes	yes	2	0.00011604	46.069		1			1.2582	0.97852
AYANHMINNHVPR	RYSTCCSRAYANHMIN	MINNHVPRKSPKYLAL	R	A	Y	P	R	K	2	1	3	0	0	0	0	0	2	1	0	0	1	0	1	0	0	0	1	1	0	13	0	1535.74	D3YUW8;D3YUX1;Q8BZH4;B9EIG6;Q0VGT3	D3YUW8	686	698	Pogz	Pogo transposable element with ZNF domain	yes	no	2;3;4	3.4022E-07	83.045		1		3	0.99915	0.92609
AYCSILYLKPR	PESDYSLRAYCSILYL	SILYLKPRMQIIIRGQ	R	A	Y	P	R	M	1	1	0	0	1	0	0	0	0	1	2	1	0	0	1	1	0	0	2	0	0	11	1	1382.74	F7BJB9;A0A0J9YU83	F7BJB9	253	263	Morc3		yes	no	3	0.00054174	54.784		1		1	1.1919	1.0787
AYDLAGSCK	IVALMTRRAYDLAGSC	YDLAGSCKGVKVMFNG	R	A	Y	C	K	G	2	0	0	1	1	0	0	1	0	0	1	1	0	0	0	1	0	0	1	0	0	9	0	983.438	Q64511	Q64511	252	260	Top2b	DNA topoisomerase 2-beta	yes	yes	2	0.00057722	78.939		1		1	1.9988	1.658
AYEQNNLSLISFR	QKILLLLRAYEQNNLS	NLSLISFRVLLWGPAA	R	A	Y	F	R	V	1	1	2	0	0	1	1	0	0	1	2	0	0	1	0	2	0	0	1	0	0	13	0	1553.78	Q571H0;E9PU96	Q571H0	1547	1559	Urb1	Nucleolar pre-ribosomal-associated protein 1	yes	no	2	1.0706E-08	88.075	1				0.55166	0.44441
AYFHVTCAQK	SCDAGMCRAYFHVTCA	FHVTCAQKEGLLSEAA	R	A	Y	Q	K	E	2	0	0	0	1	1	0	0	1	0	0	1	0	1	0	0	1	0	1	1	0	10	0	1223.58	Q9D4H9-2;Q9D4H9-3;Q9D4H9;G5E8S0;F6TN92	Q9D4H9-2	458	467	Phf14	PHD finger protein 14	yes	no	2;3	0.0033111	57.347		1		1	0.7528	0.5724
AYFLGYMVHR	SDFCETKKAYFLGYMV	FLGYMVHRLLLAALGR	K	A	Y	H	R	L	1	1	0	0	0	0	0	1	1	0	1	0	1	1	0	0	0	0	2	1	0	10	0	1255.62	Q8CFI7	Q8CFI7	362	371	Polr2b	DNA-directed RNA polymerase II subunit RPB2	yes	yes	3	0.00072549	56.916		1		1	1.1219	1.0314
AYGPGIEPTGNMVK	KLNPKKARAYGPGIEP	EPTGNMVKKRAEFTVE	R	A	Y	V	K	K	1	0	1	0	0	0	1	3	0	1	0	1	1	0	2	0	1	0	1	1	0	14	0	1432.7	B7FAU9;Q8BTM8;B7FAV1;F6XC15	B7FAU9	286	299	Flna	Filamin-A	yes	no	2	7.6535E-10	83.087	1	1	1	1	2.0836	1.4853
AYHEQLSVAEITNACFEPANQMVK	APVISAEKAYHEQLSV	EPANQMVKCDPRHGKY	K	A	Y	V	K	C	4	0	2	0	1	2	3	0	1	1	1	1	1	1	1	1	1	0	1	2	0	24	0	2749.28	P05213;P68368;A0A0A0MQA5;P68369;Q5FW91;P05214	P05213	281	304	Tuba1b;Tuba4a;Tuba1a;Tuba3a	Tubulin alpha-1B chain;Tubulin alpha-4A chain;Tubulin alpha-1A chain;Tubulin alpha-3 chain	no	no	3	2.242E-15	80.702	1			1	0.58078	0.47779
AYHLSCLGLGK	CDRKFCTKAYHLSCLG	LSCLGLGKRPFGKWEC	K	A	Y	G	K	R	1	0	0	0	1	0	0	2	1	0	3	1	0	0	0	1	0	0	1	0	0	11	0	1217.62	Q8BVE8;Q8BVE8-2;Q8BVE8-3;Q8BVE8-4	Q8BVE8	1262	1272	Whsc1	Histone-lysine N-methyltransferase NSD2	yes	no	3	0.0012971	35.348				1	1.3111	1.1794
AYHMVCLDPDMEK	ILCDTCPRAYHMVCLD	CLDPDMEKAPEGKWSC	R	A	Y	E	K	A	1	0	0	2	1	0	1	0	1	0	1	1	2	0	1	0	0	0	1	1	0	13	0	1607.68	E9QAS4;Q6PDQ2;E9QAS5	E9QAS4	371	383	Chd4	Chromodomain-helicase-DNA-binding protein 4	yes	no	2	5.0504E-05	46.88	1		1		1.4614	1.0516
AYHMVCLDPDMEKAPEGK	ILCDTCPRAYHMVCLD	MEKAPEGKWSCPHCEK	R	A	Y	G	K	W	2	0	0	2	1	0	2	1	1	0	1	2	2	0	2	0	0	0	1	1	0	18	1	2089.93	E9QAS4;Q6PDQ2;E9QAS5	E9QAS4	371	388	Chd4	Chromodomain-helicase-DNA-binding protein 4	yes	no	2;3;4	0.00010313	58.246	3	2	1	1	1.2619	0.94361
AYIEINKK	LVLSSHKKAYIEINKK	AYIEINKKSADSMVKF	K	A	Y	K	K	S	1	0	1	0	0	0	1	0	0	2	0	2	0	0	0	0	0	0	1	0	0	8	1	977.555	Q61464-4;E9QML5;Q61464;Q61464-7;Q61464-2;Q61464-5;E9QKZ7	Q61464-4	941	948	Znf638;Zfml	Zinc finger protein 638	yes	no	2	0.057158	52.716		1			1.1662	0.93682
AYLEIPNPR	SSLGSPARAYLEIPNP	YLEIPNPRYLGPAISS	R	A	Y	P	R	Y	1	1	1	0	0	0	1	0	0	1	1	0	0	0	2	0	0	0	1	0	0	9	0	1071.57	P49025-4;F6SBR5;D3Z1U0;P49025;E9QL53;D3YU89;P49025-5;P49025-3	P49025-4	1847	1855	Cit	Citron Rho-interacting kinase	yes	no	2	0.0085862	38.303	1		1		0.79704	0.61526
AYLGMSTLGDLIFK	KYCEDESRAYLGMSTL	TLGDLIFKRPSRQFQY	R	A	Y	F	K	R	1	0	0	1	0	0	0	2	0	1	3	1	1	1	0	1	1	0	1	0	0	14	0	1527.8	Q80X82;F8WJD4	Q80X82	692	705	Sympk	Symplekin	yes	no	2	4.3708E-08	86.944		1		1	1.1653	0.97365
AYLQEEERENSEVSPR	ELVDVIKKAYLQEEER	ENSEVSPREVGHNIYI	K	A	Y	P	R	E	1	2	1	0	0	1	5	0	0	0	1	0	0	0	1	2	0	0	1	1	0	16	1	1934.9	P70227	P70227	2031	2046	Itpr3	Inositol 1,4,5-trisphosphate receptor type 3	yes	yes	3	2.3016E-12	108.63	1		1	1	1.4724	1.213
AYNIDIPATQQTTHIEALLEK	TQLRNELKAYNIDIPA	HIEALLEKKITEQNEL	K	A	Y	E	K	K	3	0	1	1	0	2	2	0	1	3	2	1	0	0	1	0	3	0	1	0	0	21	0	2368.23	Q6P5D8	Q6P5D8	1675	1695	Smchd1	Structural maintenance of chromosomes flexible hinge domain-containing protein 1	yes	yes	2;3	3.363E-44	146.13		2		2	1.353	1.1214
AYPNNYETMK	QCFEKVLKAYPNNYET	PNNYETMKILGSLYAA	K	A	Y	M	K	I	1	0	2	0	0	0	1	0	0	0	0	1	1	0	1	0	1	0	2	0	0	10	0	1229.54	Q62018;Q62018-3;Q62018-2	Q62018	370	379	Ctr9	RNA polymerase-associated protein CTR9 homolog	yes	no	2	0.00013256	73.887		1		1	1.1816	0.97704
AYPVSGCLDYLSEDLPDTIHIGGR	SVAKFVTKAYPVSGCL	DTIHIGGRIAPKTVWD	K	A	Y	G	R	I	1	1	0	3	1	0	1	3	1	2	3	0	0	0	2	2	1	0	2	1	0	24	0	2647.26	Q8C9B9;Q8C9B9-3	Q8C9B9	1068	1091	Dido1	Death-inducer obliterator 1	yes	no	3	0.00062303	32.457		1	1	1	1.2523	0.97478
AYPVSGSPEYLTEDLPDSIQVGGR	SVAKFVTKAYPVSGSP	DSIQVGGRISPQTVWD	K	A	Y	G	R	I	1	1	0	2	0	1	2	3	0	1	2	0	0	0	3	3	1	0	2	2	0	24	0	2549.23	B2RQG2	B2RQG2	1204	1227	Phf3		yes	yes	3	0.036219	14.571				1	0.89254	0.88219
AYPYSQIGDDK	AILTGVNRAYPYSQIG	YSQIGDDKVREQVDTL	R	A	Y	D	K	V	1	0	0	2	0	1	0	1	0	1	0	1	0	0	1	1	0	0	2	0	0	11	0	1255.57	P53569	P53569	493	503	Cebpz	CCAAT/enhancer-binding protein zeta	yes	yes	2	0.00023238	66.267		1		1	1.1253	0.93376
AYSPTCSPTLGFK	VFDAGLQKAYSPTCSP	CSPTLGFKEELRPPPS	K	A	Y	F	K	E	1	0	0	0	1	0	0	1	0	0	1	1	0	1	2	2	2	0	1	0	0	13	0	1427.68	Q6PAL7	Q6PAL7	1390	1402	Ahdc1	AT-hook DNA-binding motif-containing protein 1	yes	yes	2	0.024354	31.071				1	1.8246	1.653
AYTIDPSNPMVLNHLANHFFFK	NGVQLLSRAYTIDPSN	LANHFFFKKDYSKVQH	R	A	Y	F	K	K	2	0	3	1	0	0	0	0	2	1	2	1	1	3	2	1	1	0	1	1	0	22	0	2575.27	Q62018;Q62018-3;Q62018-2	Q62018	261	282	Ctr9	RNA polymerase-associated protein CTR9 homolog	yes	no	3;4	2.3783E-09	64.705		2		2	1.2733	1.0758
AYVDDTPAEQMK	EKLIQEGKAYVDDTPA	DTPAEQMKAEREQRTE	K	A	Y	M	K	A	2	0	0	2	0	1	1	0	0	0	0	1	1	0	1	0	1	0	1	1	0	12	0	1366.61	Q8CGC7	Q8CGC7	289	300	Eprs	Bifunctional glutamate/proline--tRNA ligase;Glutamate--tRNA ligase;Proline--tRNA ligase	yes	yes	2	0.00035644	38.769				1	0.82053	0.75418
AYVPALQMAFK	DIIELDVRAYVPALQM	PALQMAFKLGLSHMPL	R	A	Y	F	K	L	3	0	0	0	0	1	0	0	0	0	1	1	1	1	1	0	0	0	1	1	0	11	0	1237.65	P97313;P97313-2	P97313	746	756	Prkdc	DNA-dependent protein kinase catalytic subunit	yes	no	2	0.011316	25.474	1		1		4.0438	2.8349
AYVSLFMR	GKSEKEFKAYVSLFMR	AYVSLFMRHLCEPGAD	K	A	Y	M	R	H	1	1	0	0	0	0	0	0	0	0	1	0	1	1	0	1	0	0	1	1	0	8	0	985.506	E9Q614;B1AR17;F7C528;E9QAS4;Q6PDQ2;E9QAS5;F6WR45	E9QAS4	1438	1445	Chd3;Chd4	Chromodomain-helicase-DNA-binding protein 4	no	no	2	0.0016413	83.206	1	1	2	1	0.87003	0.70168
AYYALNAQPSTEELSK	KNLLSLLKAYYALNAQ	PSTEELSKIADSVNLP	K	A	Y	S	K	I	3	0	1	0	0	1	2	0	0	0	2	1	0	0	1	2	1	0	2	0	0	16	0	1783.86	Q64318	Q64318	576	591	Zeb1	Zinc finger E-box-binding homeobox 1	yes	yes	2	1.7004E-07	55.755		1		1	0.9237	0.78624
AYYKPDSPEYK	QLLFNNAKAYYKPDSP	KPDSPEYKAACKLWDL	K	A	Y	Y	K	A	1	0	0	1	0	0	1	0	0	0	0	2	0	0	2	1	0	0	3	0	0	11	1	1359.63	E9Q7L3;D3Z1W6;E9Q7L2;Q8BSQ9-2;Q8BSQ9;D3Z1N4;E9Q4Y5;F8VQD1;D3YYF2;F6THL5;D3Z3R4;D6RIL0;D6RI94	E9Q7L3	125	135	Pbrm1	Protein polybromo-1	yes	no	3	0.069493	30.205				1	1.1908	1.0981
CADLSLSPIYPAAR	PSIVWEVKCADLSLSP	SPIYPAARGLVDKEKG	K	C	A	A	R	G	3	1	0	1	1	0	0	0	0	1	2	0	0	0	2	2	0	0	1	0	0	14	0	1532.77	Q3U4X8;P37913	Q3U4X8	860	873	Lig1	DNA ligase;DNA ligase 1	yes	no	2	0.0058629	35.657		1		3	1.1494	1.0366
CAPGVVGPTEADIDFDIIR	GDVSIGIKCAPGVVGP	DIDFDIIRNDNDTFTV	K	C	A	I	R	N	2	1	0	3	1	0	1	2	0	3	0	0	0	1	2	0	1	0	0	2	0	19	0	2043.99	B7FAU9;Q8BTM8;B7FAV1	B7FAU9	810	828	Flna	Filamin-A	yes	no	2;3	0.00017038	51.566		2	1		1.1799	0.95231
CAPLAITSQVINCR	LEVGEGSRCAPLAITS	TSQVINCRNQAVQFVS	R	C	A	C	R	N	2	1	1	0	2	1	0	0	0	2	1	0	0	0	1	1	1	0	0	1	0	14	0	1601.8	Q6ZQK0;K4DI67;Q80W41	Q6ZQK0	319	332	Ncapd3	Condensin-2 complex subunit D3	yes	no	2	0.0015473	35.037		1			1.2538	1.033
CAVSEAAIILNSCVEPK	SPEKYDIKCAVSEAAI	LNSCVEPKMQVTITLT	K	C	A	P	K	M	3	0	1	0	2	0	2	0	0	2	1	1	0	0	1	2	0	0	0	2	0	17	0	1859.91	O88532;F6QJP7;F6RTK9	O88532	844	860	Zfr	Zinc finger RNA-binding protein	yes	no	2	3.5656E-09	66.826		1		1	1.0866	0.90512
CCNHPYLFDGAEPGPPYTTDMHLVTNSGK	NILMQLRKCCNHPYLF	HLVTNSGKMVVLDKLL	K	C	C	G	K	M	1	0	2	2	2	0	1	3	2	0	2	1	1	1	4	1	3	0	2	1	0	29	0	3277.43	Q91ZW3	Q91ZW3	455	483	Smarca5	SWI/SNF-related matrix-associated actin-dependent regulator of chromatin subfamily A member 5	yes	yes	4	6.5528E-08	57.629		1		1	1.0057	0.83086
CCNHPYLFPVAAMEAPK	NVVMDLKKCCNHPYLF	VAAMEAPKMPNGMYDG	K	C	C	P	K	M	3	0	1	0	2	0	1	0	1	0	1	1	1	1	3	0	0	0	1	1	0	17	0	2003.91	E9QAS4;Q6PDQ2;E9QAS5	E9QAS4	998	1014	Chd4	Chromodomain-helicase-DNA-binding protein 4	yes	no	2;3	4.9496E-13	84.41	2		1	1	1.2199	0.87713
CDNFTTSWR	VEGYQGLRCDNFTTSW	DNFTTSWRDGRLFNAI	R	C	D	W	R	D	0	1	1	1	1	0	0	0	0	0	0	0	0	1	0	1	2	1	0	0	0	9	0	1185.49	Q9QXS1-2;Q9QXS1;Q9QXS1-10;Q9QXS1-9;Q9QXS1-12;Q9QXS1-11;Q9QXS1-13;Q9QXS1-5;Q9QXS1-16;Q9QXS1-4;Q9QXS1-14;Q9QXS1-6;Q9QXS1-7;Q9QXS1-8;Q9QXS1-15;E9Q3W4;E9Q9J6;E9PW24;Q9QXS1-3	Q9QXS1-3	180	188	Plec	Plectin	no	no	2	0.00091519	66.056	1	1	1	1	1.6997	1.3588
CDPAPFYLFDEIDQALDAQHR	ALIFAIQKCDPAPFYL	QALDAQHRKAVSDMIM	K	C	D	H	R	K	3	1	0	4	1	2	1	0	1	1	2	0	0	2	2	0	0	0	1	0	0	21	0	2520.14	Q9CW03;Q1HL32	Q9CW03	1134	1154	Smc3	Structural maintenance of chromosomes protein 3	yes	no	3	5.6093E-07	46.415		1		2	1.3287	1.2276
CDYMDEVTYGELEKEEAQPIVTK	ANFSLPEKCDYMDEVT	EAQPIVTKYKEEARKL	K	C	D	T	K	Y	1	0	0	2	1	1	5	1	0	1	1	2	1	0	1	0	2	0	2	2	0	23	1	2746.24	Q00PI9	Q00PI9	600	622	Hnrnpul2	Heterogeneous nuclear ribonucleoprotein U-like protein 2	yes	yes	3	0.00039852	49.125		1		1	1.6435	1.4178
CEEYPLTR	ELNEIESRCEEYPLTR	CEEYPLTRAFCQLIST	R	C	E	T	R	A	0	1	0	0	1	0	2	0	0	0	1	0	0	0	1	0	1	0	1	0	0	8	0	1066.48	B9EJ54;A0A0J9YUD5	B9EJ54	698	705	Nup205		yes	no	2	0.036559	38.776		1			NaN	NaN
CELCDVSCTGADAYAAHIR	RGTQNQLRCELCDVSC	DAYAAHIRGAKHQKVV	R	C	E	I	R	G	4	1	0	2	3	0	1	1	1	1	1	0	0	0	0	1	1	0	1	1	0	19	0	2167.91	O88532	O88532	384	402	Zfr	Zinc finger RNA-binding protein	yes	yes	3	2.924E-19	89.374		1		1	1.0752	0.98878
CGAIAEQSSLLSVFCLR	EARALLERCGAIAEQS	LLSVFCLRTSQKPKKA	R	C	G	L	R	T	2	1	0	0	2	1	1	1	0	1	3	0	0	1	0	3	0	0	0	1	0	17	0	1909.94	Q6PB66	Q6PB66	1275	1291	Lrpprc	Leucine-rich PPR motif-containing protein, mitochondrial	yes	yes	2;3	2.6269E-10	76.82		1		2	0.93334	0.78849
CGLVLSWK	LIRQLLAKCGLVLSWK	CGLVLSWKRVQGASGK	K	C	G	W	K	R	0	0	0	0	1	0	0	1	0	0	2	1	0	0	0	1	0	1	0	1	0	8	0	961.506	B2RY56;S4R2B0;S4R2A4;S4R2J1	B2RY56	110	117	Rbm25	RNA-binding protein 25	yes	no	2	0.013891	36.557		1			1.3008	1.0049
CGVCEVCQQPECGK	ENAMKRRRCGVCEVCQ	CQQPECGKCKACKDMV	R	C	G	G	K	C	0	0	0	0	4	2	2	2	0	0	0	1	0	0	1	0	0	0	0	2	0	14	0	1709.66	J3QNW0;P13864;P13864-2	P13864	656	669	Dnmt1	Cytosine-specific methyltransferase;DNA (cytosine-5)-methyltransferase 1	no	no	2	1.6002E-05	44.511		1		1	1.2302	1.0138
CIAPETLR	PLNKISARCIAPETLR	CIAPETLRVAQNLVGP	R	C	I	L	R	V	1	1	0	0	1	0	1	0	0	1	1	0	0	0	1	0	1	0	0	0	0	8	0	958.491	Q8CG48	Q8CG48	585	592	Smc2	Structural maintenance of chromosomes protein 2	yes	yes	2	0.013344	63.419		1		1	NaN	NaN
CIASNQVEALEK	RLQWFCDRCIASNQVE	NQVEALEKLVELTEKL	R	C	I	E	K	L	2	0	1	0	1	1	2	0	0	1	1	1	0	0	0	1	0	0	0	1	0	12	0	1360.67	Q6PB66	Q6PB66	929	940	Lrpprc	Leucine-rich PPR motif-containing protein, mitochondrial	yes	yes	2	2.5751E-07	84.169		2		3	1.5989	1.3866
CIFSAIDAVYCAR	LQLCIFPRCIFSAIDA	IDAVYCARFVELVHQQ	R	C	I	A	R	F	3	1	0	1	2	0	0	0	0	2	0	0	0	1	0	1	0	0	1	1	0	13	0	1544.71	B1AZI6	B1AZI6	986	998	Thoc2	THO complex subunit 2	yes	yes	2	0.0010832	45.28				1	1.2276	1.2298
CIFTLGDIAQLCPAIVEK	MDEGLVVKCIFTLGDI	LCPAIVEKRVFLLIQS	K	C	I	E	K	R	2	0	0	1	2	1	1	1	0	3	2	1	0	1	1	0	1	0	0	1	0	18	0	2047.05	Q6ZQK0;K4DI67;Q80W41	Q6ZQK0	851	868	Ncapd3	Condensin-2 complex subunit D3	yes	no	2	0.00030597	42.633		1			0.83529	0.64292
CITDPQTGLCLLPLK	TYLQLMERCITDPQTG	GLCLLPLKEKKRERKT	R	C	I	L	K	E	0	0	0	1	2	1	0	1	0	1	4	1	0	0	2	0	2	0	0	0	0	15	0	1727.89	Q9QXS1-2;Q9QXS1;Q9QXS1-10;Q9QXS1-9;Q9QXS1-12;Q9QXS1-11;Q9QXS1-13;Q9QXS1-5;Q9QXS1-16;Q9QXS1-4;Q9QXS1-14;Q9QXS1-6;Q9QXS1-7;Q9QXS1-8;Q9QXS1-15;E9Q3W4;Q9QXS1-3	Q9QXS1-3	4104	4118	Plec	Plectin	no	no	2	1.4076E-09	84.753	1		1	1	2.6605	1.9113
CIVMVPQWGTHQTVHLPSQLPQHEYLK	NPQVKEIRCIVMVPQW	LPQHEYLKEMEPLGWI	R	C	I	L	K	E	0	0	0	0	1	4	1	1	3	1	3	1	1	0	3	1	2	1	1	3	0	27	0	3225.62	Q99PV0	Q99PV0	2144	2170	Prpf8	Pre-mRNA-processing-splicing factor 8	yes	yes	5	0.011014	15.754	1	1		1	0.94718	0.7174
CLEPLSSEQGNMEYTK	PLFNLLSRCLEPLSSE	QGNMEYTKQLILSCLL	R	C	L	T	K	Q	0	0	1	0	1	1	3	1	0	0	2	1	1	0	1	2	1	0	1	0	0	16	0	1884.82	G3X9B1	G3X9B1	1237	1252	Heatr1		yes	yes	2	6.1605E-08	60.489		2		1	1.2692	1.0682
CLTALQGLYYNK	KQGEVRLKCLTALQGL	LQGLYYNKELNSKLEL	K	C	L	N	K	E	1	0	1	0	1	1	0	1	0	0	3	1	0	0	0	0	1	0	2	0	0	12	0	1442.72	O35638;A2AFF6	O35638	347	358	Stag2	Cohesin subunit SA-2	yes	no	2	0.056903	24.276				1	0.85362	0.77543
CLTPLVPEDLR	RLLKLFTRCLTPLVPE	PLVPEDLRKRRKGGEA	R	C	L	L	R	K	0	1	0	1	1	0	1	0	0	0	3	0	0	0	2	0	1	0	0	1	0	11	0	1311.69	Q61550	Q61550	392	402	Rad21	Double-strand-break repair protein rad21 homolog	yes	yes	2	0.0011524	60.255				1	0.54937	0.54879
CLTPLVPEDLRK	RLLKLFTRCLTPLVPE	LVPEDLRKRRKGGEAD	R	C	L	R	K	R	0	1	0	1	1	0	1	0	0	0	3	1	0	0	2	0	1	0	0	1	0	12	1	1439.78	Q61550	Q61550	392	403	Rad21	Double-strand-break repair protein rad21 homolog	yes	yes	3	0.038674	28.624		1		1	0.45452	0.37362
CLYYLYASLDPNAVK	LETEERMKCLYYLYAS	SLDPNAVKALNEMWKC	K	C	L	V	K	A	2	0	1	1	1	0	0	0	0	0	3	1	0	0	1	1	0	0	3	1	0	15	0	1788.88	Q6A026;E9QPI5	Q6A026	485	499	Pds5a	Sister chromatid cohesion protein PDS5 homolog A	yes	no	2	0.00089989	35.711		1		1	1.0261	0.86602
CMVEAWNLLR	LTVLLFNRCMVEAWNL	VEAWNLLRQNSNRVNI	R	C	M	L	R	Q	1	1	1	0	1	0	1	0	0	0	2	0	1	0	0	0	0	1	0	1	0	10	0	1290.62	Q8CJF7	Q8CJF7	888	897	Ahctf1	Protein ELYS	yes	yes	2	0.00075237	43.308	1		1		1.3383	1.0667
CNELQDIEK	YSAVFWERCNELQDIE	NELQDIEKIMAQIERG	R	C	N	E	K	I	0	0	1	1	1	1	2	0	0	1	1	1	0	0	0	0	0	0	0	0	0	9	0	1147.52	Q91ZW3;Q6PGB8;Q6PGB8-2	Q91ZW3	890	898	Smarca5;Smarca1	SWI/SNF-related matrix-associated actin-dependent regulator of chromatin subfamily A member 5;Probable global transcription activator SNF2L1	yes	no	2	1.2264E-06	96.342		1			NaN	NaN
CNTLITLIER	TAMELQRRCNTLITLI	TLITLIERENMELEEK	R	C	N	E	R	E	0	1	1	0	1	0	1	0	0	2	2	0	0	0	0	0	2	0	0	0	0	10	0	1231.66	Q91ZW3	Q91ZW3	1000	1009	Smarca5	SWI/SNF-related matrix-associated actin-dependent regulator of chromatin subfamily A member 5	yes	yes	2	6.42E-09	116.55		1		1	1.1439	1.0497
CPDCDMAFVTSGELVR	HTGTRPHKCPDCDMAF	VTSGELVRHRRYKHTH	K	C	P	V	R	H	1	1	0	2	2	0	1	1	0	0	1	0	1	1	1	1	1	0	0	2	0	16	0	1855.79	Q61164	Q61164	324	339	Ctcf	Transcriptional repressor CTCF	yes	yes	2	6.5244E-08	60.307		2		2	1.0487	0.93401
CPECGQHLDDPNLK	IPKINSPKCPECGQHL	HLDDPNLKYQQHPEDA	K	C	P	L	K	Y	0	0	1	2	2	1	1	1	1	0	2	1	0	0	2	0	0	0	0	0	0	14	0	1681.72	J3QNW0;P13864;P13864-2	P13864	359	372	Dnmt1	Cytosine-specific methyltransferase;DNA (cytosine-5)-methyltransferase 1	no	no	2;3	4.6125E-08	71.879		2		2	1.2406	0.64914
CPFVPQMGDEVYYFR	ITDTLPRRCPFVPQMG	GDEVYYFRQGHEAYVE	R	C	P	F	R	Q	0	1	0	1	1	1	1	1	0	0	0	0	1	2	2	0	0	0	2	2	0	15	0	1906.84	F8VQ93;Q8VDD9	F8VQ93	954	968	Phip	PH-interacting protein	yes	no	2	1.7564E-05	35.037	1	1	1	1	1.0503	0.95337
CPQILIPPLFNLLSR	LQHKKKLKCPQILIPP	PLFNLLSRCLEPLSSE	K	C	P	S	R	C	0	1	1	0	1	1	0	0	0	2	4	0	0	1	3	1	0	0	0	0	0	15	0	1780.01	G3X9B1	G3X9B1	1222	1236	Heatr1		yes	yes	2;3	1.9932E-07	58.079		3		3	0.95309	0.89568
CPTVDIDTPDVNIEVPEGK	KGPGIDIKCPTVDIDT	NIEVPEGKLKGPKFKM	K	C	P	G	K	L	0	0	1	3	1	0	2	1	0	2	0	1	0	0	3	0	2	0	0	3	0	19	0	2096.99	E9Q616	E9Q616	4201	4219	Ahnak		yes	yes	2	0.016933	19.912	1		1	1	1.969	1.7519
CPVAYHGGDACLAAGCSVIASNSIICTGHFTAR	GKMMRCVRCPVAYHGG	CTGHFTARKGKRHHTH	R	C	P	A	R	K	6	1	1	1	4	0	0	4	2	3	1	0	0	1	1	3	2	0	1	2	0	33	0	3492.58	Q8BVE8;Q8BVE8-2;Q8BVE8-3;Q8BVE8-4;A0A0J9YUM7	Q8BVE8	788	820	Whsc1	Histone-lysine N-methyltransferase NSD2	yes	no	4	0.030118	21.097				1	0.95878	0.94183
CPVEPELISK	ATLRSGEKCPVEPELI	VEPELISKVLRGLIEV	K	C	P	S	K	V	0	0	0	0	1	0	2	0	0	1	1	1	0	0	2	1	0	0	0	1	0	10	0	1170.6	Q6P4S8;K3W4P2	Q6P4S8	1536	1545	Ints1	Integrator complex subunit 1	yes	no	2	0.0007107	47.844	1		1		0.94786	0.68891
CQLPDGSFR	SHFMANKRCQLPDGSF	QLPDGSFRRQRKGYEE	R	C	Q	F	R	R	0	1	0	1	1	1	0	1	0	0	1	0	0	1	1	1	0	0	0	0	0	9	0	1078.49	Q6P4T2	Q6P4T2	428	436	Snrnp200	U5 small nuclear ribonucleoprotein 200 kDa helicase	yes	yes	2	0.00066801	74.464	1		1		1.1656	0.91296
CQWSEADAPLAVVK	KSESPSTRCQWSEADA	DAPLAVVKRELADAPG	R	C	Q	V	K	R	3	0	0	1	1	1	1	0	0	0	1	1	0	0	1	1	0	1	0	2	0	14	0	1572.76	Q80YR5;D3YXK2;S4R1M2	Q80YR5	297	310	Safb2;Safb	Scaffold attachment factor B2;Scaffold attachment factor B1	no	no	2	2.5556E-06	70.373		2		2	1.1882	0.96898
CRDDSFFGETSHNYHK	DRLRDGERCRDDSFFG	ETSHNYHKFDSEYERM	R	C	R	H	K	F	0	1	1	2	1	0	1	1	2	0	0	1	0	2	0	2	1	0	1	0	0	16	1	1998.83	Q8K310;Q5BL18;A0A087WSU2	Q8K310	230	245	Matr3	Matrin-3	yes	no	3	1.4451E-07	64.327		1		1	1.0469	0.94716
CSGPGLSPGMVR	VTDASKVKCSGPGLSP	GLSPGMVRANLPQSFQ	K	C	S	V	R	A	0	1	0	0	1	0	0	3	0	0	1	0	1	0	2	2	0	0	0	1	0	12	0	1216.57	B7FAU9;Q8BTM8;B7FAV1	B7FAU9	1453	1464	Flna	Filamin-A	yes	no	2	5.385E-05	69.864	1				1.7975	1.4519
CSQPQEKEEDSAEGMR	LRKAFPFRCSQPQEKE	EDSAEGMRRFKKSRTR	R	C	S	M	R	R	1	1	0	1	1	2	4	1	0	0	0	1	1	0	1	2	0	0	0	0	0	16	1	1879.77	Q6NZL1;A0A0G2JG93	Q6NZL1	493	508	Dhx37		yes	no	3	0.003398	42.947				1	0.97033	0.95838
CSYQPTMEGVHTVHVTFAGVPIPR	ARGDSTYRCSYQPTME	FAGVPIPRSPYTVTVG	R	C	S	P	R	S	1	1	0	0	1	1	1	2	2	1	0	0	1	1	3	1	3	0	1	4	0	24	0	2682.3	B7FAU9;Q8BTM8;B7FAV1;F6XC15	B7FAU9	444	467	Flna	Filamin-A	yes	no	4	0.0075869	23.869	1				1.9705	1.5914
CTAHYVAYHVESK	PVRKIPLRCTAHYVAY	VAYHVESKVYAVATST	R	C	T	S	K	V	2	0	0	0	1	0	1	0	2	0	0	1	0	0	0	1	1	0	2	2	0	13	0	1563.71	Q9EPU4	Q9EPU4	1018	1030	Cpsf1	Cleavage and polyadenylation specificity factor subunit 1	yes	yes	2	0.00042066	44.511		1			NaN	NaN
CTELNQAWTSLGK	SAEDLKEKCTELNQAW	QAWTSLGKRADQRKAK	K	C	T	G	K	R	1	0	1	0	1	1	1	1	0	0	2	1	0	0	0	1	2	1	0	0	0	13	0	1506.71	P16546-2;P16546	P16546-2	1294	1306	Sptan1	Spectrin alpha chain, non-erythrocytic 1	no	no	2	0.0012566	38.178	1		1		0.66531	0.47868
CTSLLPLEDVVTVVTHEDCITEVK	KNVYTEIKCTSLLPLE	EDCITEVKMAYVNFVN	K	C	T	V	K	M	0	0	0	2	2	0	3	0	1	1	3	1	0	0	1	1	4	0	0	5	0	24	0	2756.36	P70227	P70227	1387	1410	Itpr3	Inositol 1,4,5-trisphosphate receptor type 3	yes	yes	3	0.023634	19.992	1				1.7583	1.2385
CTVEYGEDLLESIQDYSQGGPDR	NFSDVQGRCTVEYGED	YSQGGPDRFYFLEAYN	R	C	T	D	R	F	0	1	0	3	1	2	3	3	0	1	2	0	0	0	1	2	1	0	2	1	0	23	0	2630.14	J3QNW0;P13864;P13864-2	P13864	1063	1085	Dnmt1	Cytosine-specific methyltransferase;DNA (cytosine-5)-methyltransferase 1	no	no	2;3	0.00017962	36.935		3		3	1.3046	1.2398
CTVIAAANPIGGR	IVTSLQARCTVIAAAN	AANPIGGRYDPSLTFS	R	C	T	G	R	Y	3	1	1	0	1	0	0	2	0	2	0	0	0	0	1	0	1	0	0	1	0	13	0	1298.68	P97310	P97310	624	636	Mcm2	DNA replication licensing factor MCM2	yes	yes	2	0.022111	34.898		1			0.99059	0.82071
CVDKFDIIGIIGEGTYGQVYK	KDIDWGKRCVDKFDII	GTYGQVYKARDKDTGE	R	C	V	Y	K	A	0	0	0	2	1	1	1	4	0	4	0	2	0	1	0	0	1	0	2	2	0	21	1	2374.19	Q69ZA1;Q69ZA1-2;Q14AX6-3;Q14AX6;Q14AX6-2	Q69ZA1	701	721	Cdk13;Cdk12	Cyclin-dependent kinase 13;Cyclin-dependent kinase 12	no	no	3	0.016415	37.169		1			1.044	0.82951
CVEDPETGLR	TYLQLLERCVEDPETG	EDPETGLRLLPLTDKA	R	C	V	L	R	L	0	1	0	1	1	0	2	1	0	0	1	0	0	0	1	0	1	0	0	1	0	10	0	1174.53	Q9QXS1-2;Q9QXS1;Q9QXS1-10;Q9QXS1-9;Q9QXS1-12;Q9QXS1-11;Q9QXS1-13;Q9QXS1-5;Q9QXS1-16;Q9QXS1-4;Q9QXS1-14;Q9QXS1-6;Q9QXS1-7;Q9QXS1-8;Q9QXS1-15;E9Q3W4;F6R059;Q9QXS1-3	Q9QXS1-3	2867	2876	Plec	Plectin	no	no	2	5.4506E-07	109.83	1	1	1	1	1.4984	1.2313
CVGALVGLAVLELNNK	RALELNSKCVGALVGL	AVLELNNKEADSIKNG	K	C	V	N	K	E	2	0	2	0	1	0	1	2	0	0	4	1	0	0	0	0	0	0	0	3	0	16	0	1668.92	Q62018;Q62018-3;Q62018-2	Q62018	231	246	Ctr9	RNA polymerase-associated protein CTR9 homolog	yes	no	3	0.02824	25.978		1			1.9353	1.4975
CVLPSSVIIGLGPSVLGLAK	QLLRGYVKCVLPSSVI	PSVLGLAKYSHVSECV	K	C	V	A	K	Y	1	0	0	0	1	0	0	3	0	2	4	1	0	0	2	3	0	0	0	3	0	20	0	1979.15	Q6NS46	Q6NS46	1344	1363	Pdcd11	Protein RRP5 homolog	yes	yes	2;3	7.9397E-16	88.565	1	3		2	1.0934	0.84132
CVSVQTDPTDEVPTKK	KEASRKSRCVSVQTDP	TDEVPTKKSKKHKKHK	R	C	V	K	K	S	0	0	0	2	1	1	1	0	0	0	0	2	0	0	2	1	3	0	0	3	0	16	1	1802.87	H9KV00;Q9QX47-3;Q9QX47;H9KV15	H9KV00	92	107	Son	Protein SON	no	no	3	0.0024924	36.029	1		1		0.91636	0.66555
CVVSSLDVTESGK	FSPGMLVRCVVSSLDV	LDVTESGKKSVKLSVN	R	C	V	G	K	K	0	0	0	1	1	0	1	1	0	0	1	1	0	0	0	3	1	0	0	3	0	13	0	1379.66	Q6NS46	Q6NS46	151	163	Pdcd11	Protein RRP5 homolog	yes	yes	2	8.0247E-06	75.102		1		1	0.50264	0.45934
CVVSSLDVTESGKK	FSPGMLVRCVVSSLDV	DVTESGKKSVKLSVNP	R	C	V	K	K	S	0	0	0	1	1	0	1	1	0	0	1	2	0	0	0	3	1	0	0	3	0	14	1	1507.76	Q6NS46	Q6NS46	151	164	Pdcd11	Protein RRP5 homolog	yes	yes	2;3	0.00038701	52.5		1		2	0.96789	0.78792
CYGFVTMSTAEEATK	NARSPGARCYGFVTMS	STAEEATKCISHLHKT	R	C	Y	T	K	C	2	0	0	0	1	0	2	1	0	0	0	1	1	1	0	1	3	0	1	1	0	15	0	1693.73	D3YXK2;S4R1M2	D3YXK2	470	484	Safb	Scaffold attachment factor B1	yes	no	2	1.1008E-16	109.1		3		3	1.3381	1.0688
CYGFVTMSTSDEATK	NARSPGARCYGFVTMS	STSDEATKCISHLHRT	R	C	Y	T	K	C	1	0	0	1	1	0	1	1	0	0	0	1	1	1	0	2	3	0	1	1	0	15	0	1695.71	Q80YR5	Q80YR5	493	507	Safb2	Scaffold attachment factor B2	yes	yes	2	7.883E-06	45.614		1		1	0.9668	0.80811
CYLFGGLANDSEDPK	SFSLVGNKCYLFGGLA	ANDSEDPKNNIPRYLN	K	C	Y	P	K	N	1	0	1	2	1	0	1	2	0	0	2	1	0	1	1	1	0	0	1	0	0	15	0	1684.74	Q61191;B1AUX2	Q61191	149	163	Hcfc1	Host cell factor 1;HCF N-terminal chain 1;HCF N-terminal chain 2;HCF N-terminal chain 3;HCF N-terminal chain 4;HCF N-terminal chain 5;HCF N-terminal chain 6;HCF C-terminal chain 1;HCF C-terminal chain 2;HCF C-terminal chain 3;HCF C-terminal chain 4;HCF C-terminal chain 5;HCF C-terminal chain 6	yes	no	2	0.044454	27.767		1			1.494	1.1576
CYLFGGLANDSEDPKNNIPR	SFSLVGNKCYLFGGLA	DPKNNIPRYLNDLYIL	K	C	Y	P	R	Y	1	1	3	2	1	0	1	2	0	1	2	1	0	1	2	1	0	0	1	0	0	20	1	2279.06	Q61191;B1AUX2	Q61191	149	168	Hcfc1	Host cell factor 1;HCF N-terminal chain 1;HCF N-terminal chain 2;HCF N-terminal chain 3;HCF N-terminal chain 4;HCF N-terminal chain 5;HCF N-terminal chain 6;HCF C-terminal chain 1;HCF C-terminal chain 2;HCF C-terminal chain 3;HCF C-terminal chain 4;HCF C-terminal chain 5;HCF C-terminal chain 6	yes	no	3	0.00037422	52.814		1		1	1.9474	1.7646
DAAFEALGTALK	NDSAPEVRDAAFEALG	EALGTALKVVGEKSVN	R	D	A	L	K	V	4	0	0	1	0	0	1	1	0	0	2	1	0	1	0	0	1	0	0	0	0	12	0	1205.63	Z4YL78;K3W4R5;A2AGT5-2;A2AGT5-3;A2AGT5	Z4YL78	457	468	Ckap5	Cytoskeleton-associated protein 5	yes	no	2	8.1058E-05	54.343	1		1		1.6811	1.1935
DAAGLESQLQDTQELLQEETR	KKGIKFAKDAAGLESQ	ELLQEETRQKLNLSSR	K	D	A	T	R	Q	2	1	0	2	0	4	4	1	0	0	4	0	0	0	0	1	2	0	0	0	0	21	0	2373.13	Q61879;Q5SV64;Q3UH59	Q61879	1309	1329	Myh10	Myosin-10	yes	no	2;3	1.7255E-12	71.853	1	2	1	2	1.1997	0.91724
DAALATALGDKK	YEAALNSKDAALATAL	ATALGDKKSLEGDLED	K	D	A	K	K	S	4	0	0	2	0	0	0	1	0	0	2	2	0	0	0	0	1	0	0	0	0	12	1	1172.64	P14733	P14733	147	158	Lmnb1	Lamin-B1	yes	yes	2	0.0032814	52.101		1			0.79043	0.63428
DAATIMQPYFTSNGLVTK	SPMLQIQRDAATIMQP	TSNGLVTKALEHAFKL	R	D	A	T	K	A	2	0	1	1	0	1	0	1	0	1	1	1	1	1	1	1	3	0	1	1	0	18	0	1955.97	Q9JHU4	Q9JHU4	2416	2433	Dync1h1	Cytoplasmic dynein 1 heavy chain 1	yes	yes	2	0.0038659	28.166			1		1.7817	1.2788
DAAYYSYQNR	KQLCTIPRDAAYYSYQ	AYYSYQNRYHFCEKCF	R	D	A	N	R	Y	2	1	1	1	0	1	0	0	0	0	0	0	0	0	0	1	0	0	3	0	0	10	0	1249.54	P45481;F8VPR5	P45481	1225	1234	Crebbp	CREB-binding protein	yes	no	2	0.026784	20.13			1		0.73259	0.59711
DADETKEWIEEK	HEVQRFHRDADETKEW	TKEWIEEKNQALNTDN	R	D	A	E	K	N	1	0	0	2	0	0	4	0	0	1	0	2	0	0	0	0	1	1	0	0	0	12	1	1491.67	P16546-2;P16546	P16546-2	1221	1232	Sptan1	Spectrin alpha chain, non-erythrocytic 1	no	no	2	0.0039444	46.159	1				1.698	1.2068
DADGEVPLEIPDNQLSTEK	ITTENGRRDADGEVPL	DNQLSTEKAMEPIKNF	R	D	A	E	K	A	1	0	1	3	0	1	3	1	0	1	2	1	0	0	2	1	1	0	0	1	0	19	0	2068.98	E9QP46;Q6ZWQ0	E9QP46	1060	1078	Syne2	Nesprin-2	yes	no	2	0.026216	16.312	1				1.1434	0.79754
DADSLFEHELGALNMAALLR	QQLVEKPKDADSLFEH	LNMAALLRKEERASLL	K	D	A	L	R	K	4	1	1	2	0	0	2	1	1	0	5	0	1	1	0	1	0	0	0	0	0	20	0	2185.08	E9Q784	E9Q784	1619	1638	Zc3h13		yes	yes	3	0.00052119	33.667		1			0.99912	0.8211
DAEALAAAQQHFNAVSAGLSSNEDGAEATLAGQMIACK	GLQEASNKDAEALAAA	AGQMIACKNDISKAQT	K	D	A	C	K	N	11	0	2	2	1	3	3	3	1	1	3	1	1	1	0	3	1	0	0	1	0	38	0	3816.77	Q8CG48;B1AWH6	Q8CG48	369	406	Smc2	Structural maintenance of chromosomes protein 2	yes	no	4	0.012133	26.288		1		1	1.2077	1.0278
DAEAWFNEK	QLAEQNRKDAEAWFNE	AEAWFNEKSKELTTEI	K	D	A	E	K	S	2	0	1	1	0	0	2	0	0	0	0	1	0	1	0	0	0	1	0	0	0	9	0	1108.48	CON__P13645;CON__Q7Z3Y7;CON__Q148H6;CON__Q7Z3Z0;CON__Q7Z3Y8	CON__P13645	335	343			yes	no	2	0.00016201	101.65	1	1	1	1	0.0079445	0.0062586
DAEGSTCLHLAAK	AGAQVDPKDAEGSTCL	TCLHLAAKKGHYDVVQ	K	D	A	A	K	K	3	0	0	1	1	0	1	1	1	0	2	1	0	0	0	1	1	0	0	0	0	13	0	1371.65	Q5DW34-2;Z4YJZ7;Q5DW34;Q5DW34-3;E9Q5A3	Q5DW34-2	781	793	Ehmt1	Histone-lysine N-methyltransferase EHMT1	yes	no	2	0.0015765	31.708		1			1.487	1.1504
DAEHNTVCATTVGPVGEASEEK	VNSHLIVKDAEHNTVC	VGEASEEKILPISETK	K	D	A	E	K	I	3	0	1	1	1	0	4	2	1	0	0	1	0	0	1	1	3	0	0	3	0	22	0	2300.02	H9KV00;Q9QX47-3;Q9QX47;H9KV15	H9KV00	1573	1594	Son	Protein SON	no	no	2;3	3.0049E-12	78.976	2	1	1	1	1.1794	0.83857
DAETWFLSK	QMAEKNRRDAETWFLS	AETWFLSKTEELNKEV	R	D	A	S	K	T	1	0	0	1	0	0	1	0	0	0	1	1	0	1	0	1	1	1	0	0	0	9	0	1095.52	CON__P08779	CON__P08779	303	311			yes	yes	2	0.017442	50.108	1				0.039866	0.029301
DAFLGSFLYEYSR	CKNYQEAKDAFLGSFL	SFLYEYSRRHPEYAVS	K	D	A	S	R	R	1	1	0	1	0	0	1	1	0	0	2	0	0	2	0	2	0	0	2	0	0	13	0	1566.74	CON__P02769	CON__P02769	347	359			yes	yes	2	6.802E-12	106.32		1		1	0.074516	0.068525
DAGEGGLSLAIEGPSK	ATFTVNTKDAGEGGLS	LAIEGPSKAEISCTDN	K	D	A	S	K	A	2	0	0	1	0	0	2	4	0	1	2	1	0	0	1	2	0	0	0	0	0	16	0	1499.75	B7FAU9;Q8BTM8;B7FAV1	B7FAU9	1884	1899	Flna	Filamin-A	yes	no	2	2.0236E-06	60.307	1	1	1		2.0947	1.4937
DAGEGGLSLAVEGPSK	ATFTIVTKDAGEGGLS	LAVEGPSKAEITCKDN	K	D	A	S	K	A	2	0	0	1	0	0	2	4	0	0	2	1	0	0	1	2	0	0	0	1	0	16	0	1485.73	Q8VHX6-2;D3YW87;Q8VHX6;D3Z576	Q8VHX6-2	1854	1869	Flnc	Filamin-C	yes	no	2	0.0054386	29.58			1		1.4284	0.99651
DAGEGLLAVQITDPEGKPK	VEFTIDAKDAGEGLLA	TDPEGKPKKTHIQDNH	K	D	A	P	K	K	2	0	0	2	0	1	2	3	0	1	2	2	0	0	2	0	1	0	0	1	0	19	1	1937.01	B7FAU9;Q8BTM8;B7FAV1	B7FAU9	1574	1592	Flna	Filamin-A	yes	no	2;3	6.3069E-15	103.88	2	2	1	2	2.0502	1.4715
DAGEGLLAVQITDQEGKPQR	VEFAIDARDAGEGLLA	DQEGKPQRATVHDNKD	R	D	A	Q	R	A	2	1	0	2	0	3	2	3	0	1	2	1	0	0	1	0	1	0	0	1	0	20	1	2124.08	Q80X90	Q80X90	1546	1565	Flnb	Filamin-B	yes	yes	2;3	7.0839E-16	98.868	2	2		1	1.2257	0.97593
DAGFQALEEQNQVEPR	KPLSSMQKDAGFQALE	EQNQVEPREPEERQVE	K	D	A	P	R	E	2	1	1	1	0	3	3	1	0	0	1	0	0	1	1	0	0	0	0	1	0	16	0	1829.85	D3YVW2;Q8BXA1;F6RUD1	D3YVW2	305	320	Golim4	Golgi integral membrane protein 4	yes	no	2	5.2581E-18	114.63		1		1	1.4123	1.2957
DAGQISGLNVLR	DSQRQATKDAGQISGL	ISGLNVLRVINEPTAA	K	D	A	L	R	V	1	1	1	1	0	1	0	2	0	1	2	0	0	0	0	1	0	0	0	1	0	12	0	1241.67	P38647	P38647	207	218	Hspa9	Stress-70 protein, mitochondrial	yes	yes	2	0.00047252	41.242	1	1			0.25682	0.21225
DAGYGGISLAVEGPSK	SDFIVDTRDAGYGGIS	LAVEGPSKVDIQTEDL	R	D	A	S	K	V	2	0	0	1	0	0	1	4	0	1	1	1	0	0	1	2	0	0	1	1	0	16	0	1519.75	Q80X90	Q80X90	2029	2044	Flnb	Filamin-B	yes	yes	2	6.9654E-08	67.646	1		1		1.8231	1.3149
DAGYGGLSLSIEGPSK	AEFIIDTRDAGYGGLS	LSIEGPSKVDINTEDL	R	D	A	S	K	V	1	0	0	1	0	0	1	4	0	1	2	1	0	0	1	3	0	0	1	0	0	16	0	1549.76	B7FAU9;Q8BTM8;B7FAV1;J3JS91	B7FAU9	2066	2081	Flna	Filamin-A	yes	no	2	1.6417E-07	57.525		1			1.4495	1.0977
DAHCVQTVGSVFK	FDLLVNCKDAHCVQTV	QTVGSVFKGISVDAEQ	K	D	A	F	K	G	1	0	0	1	1	1	0	1	1	0	0	1	0	1	0	1	1	0	0	3	0	13	0	1446.69	G3X9B1	G3X9B1	1140	1152	Heatr1		yes	yes	2;3	1.8131E-15	119.62	2	2	2	4	1.4576	1.0463
DAIDPLLFR	SFHHGKKKDAIDPLLF	AIDPLLFRYRVQPTKK	K	D	A	F	R	Y	1	1	0	2	0	0	0	0	0	1	2	0	0	1	1	0	0	0	0	0	0	9	0	1058.58	G3UWZ0;O88379	G3UWZ0	183	191	Baz1a	Bromodomain adjacent to zinc finger domain protein 1A	yes	no	2	0.00062404	76.221		1		1	1.1709	1.0745
DAIFNLLK	GRDLCQIRDAIFNLLK	DAIFNLLKNFLRLLPK	R	D	A	L	K	N	1	0	1	1	0	0	0	0	0	1	2	1	0	1	0	0	0	0	0	0	0	8	0	932.533	Q6ZQK0;K4DI67;Q80W41	Q6ZQK0	215	222	Ncapd3	Condensin-2 complex subunit D3	yes	no	2	0.0052661	54.157		1		1	1.3339	1.126
DALHLEALAQLIPFAR	FHITGPSKDALHLEAL	AQLIPFARTKDLHVLM	K	D	A	A	R	T	4	1	0	1	0	1	1	0	1	1	4	0	0	1	1	0	0	0	0	0	0	16	0	1776.99	Q571H0;E9PU96	Q571H0	1316	1331	Urb1	Nucleolar pre-ribosomal-associated protein 1	yes	no	3	0.064598	11.643		1			1.2592	1.0367
DALLAGLK	LQDKHCSKDALLAGLK	DALLAGLKQDEPGQVA	K	D	A	L	K	Q	2	0	0	1	0	0	0	1	0	0	3	1	0	0	0	0	0	0	0	0	0	8	0	799.48	E9Q7E2	E9Q7E2	1688	1695	Arid2		yes	yes	2	0.045225	28.918			1		1.4285	1.0503
DALLLSFK	VQLAGAKRDALLLSFK	DALLLSFKDAKLSVVE	R	D	A	F	K	D	1	0	0	1	0	0	0	0	0	0	3	1	0	1	0	1	0	0	0	0	0	8	0	905.522	Q9EPU4	Q9EPU4	92	99	Cpsf1	Cleavage and polyadenylation specificity factor subunit 1	yes	yes	1;2	0.0023706	79.474		2		1	1.3434	1.0243
DALLLWCQMK	NKEKKSAKDALLLWCQ	LLLWCQMKTAGYPNVN	K	D	A	M	K	T	1	0	0	1	1	1	0	0	0	0	3	1	1	0	0	0	0	1	0	0	0	10	0	1276.63	Q62261;A0A0A0MQG2;Q62261-2;Q68FG2;P15508;E9Q397;Q3UGX2	Q62261	177	186	Sptbn1;Sptbn2;Sptb	Spectrin beta chain, non-erythrocytic 1;Spectrin beta chain, erythrocytic	no	no	2	0.00067187	52.579			1		2.986	2.1452
DALLSALSIQNYHLECNETK	RELVDRKKDALLSALS	HLECNETKSWIREKTK	K	D	A	T	K	S	2	0	2	1	1	1	2	0	1	1	4	1	0	0	0	2	1	0	1	0	0	20	0	2318.12	Q62261;A0A0A0MQG2;Q62261-2	Q62261	949	968	Sptbn1	Spectrin beta chain, non-erythrocytic 1	yes	no	3	3.1934E-06	40.952	1	1			1.6277	1.2218
DALNQATSQVESK	QQENSILRDALNQATS	ATSQVESKQNTELAKL	R	D	A	S	K	Q	2	0	1	1	0	2	1	0	0	0	1	1	0	0	0	2	1	0	0	1	0	13	0	1389.67	A2AVJ7;Q99PL5	A2AVJ7	869	881	Rrbp1	Ribosome-binding protein 1	yes	no	2	6.7548E-28	166.48	1	1	1	1	1.8371	1.395
DALVRPLTSQGVEGAQHVIK	MDYLSHIRDALVRPLT	EGAQHVIKLMDTYYLM	R	D	A	I	K	L	2	1	0	1	0	2	1	2	1	1	2	1	0	0	1	1	1	0	0	3	0	20	1	2117.16	P35601-2;P35601;G3X8Z6;Q5U4B1;G3UWX1	P35601-2	987	1006	Rfc1	Replication factor C subunit 1	yes	no	3	3.4835E-06	63.302		1		1	1.1323	1.0209
DAMQYASESK	CKKDSLYKDAMQYASE	MQYASESKDTELAEEL	K	D	A	S	K	D	2	0	0	1	0	1	1	0	0	0	0	1	1	0	0	2	0	0	1	0	0	10	0	1128.48	Q68FD5;Q5SXR6;F6Z1R4	Q68FD5	1536	1545	Cltc	Clathrin heavy chain 1	yes	no	2	0.01176	31.348				1	0.90566	0.8166
DANNFVLDEQTQQAPHLMPPPFLVDVDGNPHPSR	SDYRPLIRDANNFVLD	DGNPHPSRYQRLVPGR	R	D	A	S	R	Y	2	1	3	4	0	3	1	1	2	0	3	0	1	2	6	1	1	0	0	3	0	34	0	3794.81	F8VQ93;Q8VDD9	F8VQ93	568	601	Phip	PH-interacting protein	yes	no	4	0.0056438	24.802		1		1	1.0047	0.91317
DAPLPDGQSLQGTLVSK	QHCYFLNKDAPLPDGQ	LQGTLVSKITFQHPGR	K	D	A	S	K	I	1	0	0	2	0	2	0	2	0	0	3	1	0	0	2	2	1	0	0	1	0	17	0	1724.89	Q925J9-2;Q925J9-3;B1AQH6;Q925J9-4;Q925J9	Q925J9-2	379	395	Med1	Mediator of RNA polymerase II transcription subunit 1	yes	no	2	0.016731	22.051	1				0.99313	0.70299
DAPRPDHPPHDGHSPASR	GPGHEHFRDAPRPDHP	DGHSPASRERSSSLQG	R	D	A	S	R	E	2	2	0	3	0	0	0	1	3	0	0	0	0	0	5	2	0	0	0	0	0	18	1	1944.89	Q8K4P0	Q8K4P0	1191	1208	Wdr33	pre-mRNA 3 end processing protein WDR33	yes	yes	4;5	0.00028317	57.173		2		2	0.89637	0.84864
DAQGPGPALEAFVSAAK	VRFKTLLKDAQGPGPA	EAFVSAAKKLPQEDMC	K	D	A	A	K	K	5	0	0	1	0	1	1	2	0	0	1	1	0	1	2	1	0	0	0	1	0	17	0	1627.82	Q571H0;E9PU96;Q571H0-2	Q571H0	41	57	Urb1	Nucleolar pre-ribosomal-associated protein 1	yes	no	2	0.026145	22.826			1		1.1266	0.80945
DAQIAMMQQR	SLKLLTEKDAQIAMMQ	QIAMMQQRIDHLALLN	K	D	A	Q	R	I	2	1	0	1	0	3	0	0	0	1	0	0	2	0	0	0	0	0	0	0	0	10	0	1190.55	E9Q7G0	E9Q7G0	246	255	Numa1		yes	yes	2	3.4881E-07	117.7	1	1	1	1	1.1381	0.93781
DAQMLTEDVKR	VTIAGENRDAQMLTED	MLTEDVKRIVHELDQG	R	D	A	K	R	I	1	1	0	2	0	1	1	0	0	0	1	1	1	0	0	0	1	0	0	1	0	11	1	1304.64	Q62383	Q62383	856	866	Supt6h	Transcription elongation factor SPT6	yes	yes	2	0.063523	32.933		1			2.5445	2.1023
DAQQDLQDQDYR	FSQGKMSRDAQQDLQD	DLQDQDYRTGPSEEKP	R	D	A	Y	R	T	1	1	0	4	0	4	0	0	0	0	1	0	0	0	0	0	0	0	1	0	0	12	0	1493.64	S4R1W5;Q3ULB0	S4R1W5	435	446	Rbm6		yes	no	2	2.8743E-05	69.03		1		1	1.2802	1.1686
DAQVQEHPSASHLENIDFK	AEPTVGHRDAQVQEHP	HLENIDFKETIAGVMP	R	D	A	F	K	E	2	0	1	2	0	2	2	0	2	1	1	1	0	1	1	2	0	0	0	1	0	19	0	2164.02	A2ANY6;J3QMC5	A2ANY6	4313	4331	Mdn1	Midasin	yes	no	3	0.024244	15.725	1		1		1.2491	0.90819
DASASLSGTSALTGLTK	GLPSERKRDASASLSG	SALTGLTKRPKLSSTP	R	D	A	T	K	R	3	0	0	1	0	0	0	2	0	0	3	1	0	0	0	4	3	0	0	0	0	17	0	1578.81	Q6P4S8;K3W4P2;A0A0G2JDG8	Q6P4S8	60	76	Ints1	Integrator complex subunit 1	yes	no	2	3.5748E-05	42.633	1		1		1.2183	0.88058
DASFPYEAVER	LGCPLLPKDASFPYEA	FPYEAVERCKQESALG	K	D	A	E	R	C	2	1	0	1	0	0	2	0	0	0	0	0	0	1	1	1	0	0	1	1	0	11	0	1282.58	O08715;O08715-4;O08715-6;O08715-2;O08715-5;O08715-3	O08715	149	159	Akap1	A-kinase anchor protein 1, mitochondrial	yes	no	2	0.0025767	50.354		1		1	1.53	1.3964
DASGGIDLGEEQHPLGTPTPGR	HAKKTGKRDASGGIDL	LGTPTPGRKRRRKGGD	R	D	A	G	R	K	1	1	0	2	0	1	2	5	1	1	2	0	0	0	3	1	2	0	0	0	0	22	0	2203.05	A2AUY4	A2AUY4	1184	1205	Baz2b		yes	yes	3	0.032832	27.523			1		1.1801	0.90025
DASVAEAWLLGQEPYLSSR	LEVHQFSRDASVAEAW	QEPYLSSREIGQSVDE	R	D	A	S	R	E	3	1	0	1	0	1	2	1	0	0	3	0	0	0	1	3	0	1	1	1	0	19	0	2091.03	Q62261;A0A0A0MQG2;Q62261-2	Q62261	2025	2043	Sptbn1	Spectrin beta chain, non-erythrocytic 1	yes	no	2;3	5.1343E-20	100.97	2	2	1	2	1.9813	1.5952
DASYTCNVLGCK	HHEAQHFRDASYTCNV	TCNVLGCKKFYYSKIE	R	D	A	C	K	K	1	0	1	1	2	0	0	1	0	0	1	1	0	0	0	1	1	0	1	1	0	12	0	1386.59	E9Q532;A2A7F4	E9Q532	684	695	Rlf		yes	no	2	5.1481E-05	66.267	1		1		1.705	1.2182
DATNVGDEGGFAPNILENK	VIKEKYGKDATNVGDE	APNILENKEALELLKT	K	D	A	N	K	E	2	0	3	2	0	0	2	3	0	1	1	1	0	1	1	0	1	0	0	1	0	19	0	1959.92	Q5FW97;P17182;B0QZL1;Q6PHC1	Q5FW97	203	221	Eno1	Alpha-enolase;Enolase	yes	no	2	0.00059999	44.788	1	1			0.37502	0.27563
DATVLSFFHILNGAALR	KEKDVVIKDATVLSFF	ILNGAALRGEIETVKQ	K	D	A	L	R	G	3	1	1	1	0	0	0	1	1	1	3	0	0	2	0	1	1	0	0	1	0	17	0	1843.99	Q6PB66;F6V2A3	Q6PB66	782	798	Lrpprc	Leucine-rich PPR motif-containing protein, mitochondrial	yes	no	3	1.4029E-11	68.978		1			1.4518	1.2343
DAVAQAPLLR	GWEAVRPRDAVAQAPL	VAQAPLLRSRTLVKRV	R	D	A	L	R	S	3	1	0	1	0	1	0	0	0	0	2	0	0	0	1	0	0	0	0	1	0	10	0	1052.6	A6H619-2;A6H619;F6WXS6;F7ANA1	A6H619-2	1235	1244	Phrf1	PHD and RING finger domain-containing protein 1	yes	no	2	0.0044527	35.178	1		1		2.0191	1.5716
DAVLFFSESLVPTAR	EIMKSTSRDAVLFFSE	ESLVPTARKALCDPLE	R	D	A	A	R	K	2	1	0	1	0	0	1	0	0	0	2	0	0	2	1	2	1	0	0	2	0	15	0	1650.86	E9PVA8;Q8BIX2	E9PVA8	1997	2011	Gcn1l1		yes	no	2	0.0024055	36.597	1	1			1.5909	1.2789
DAVLNAWAEDVDLR	GIFPVLCKDAVLNAWA	WAEDVDLRVNLAMDVG	K	D	A	L	R	V	3	1	1	3	0	0	1	0	0	0	2	0	0	0	0	0	0	1	0	2	0	14	0	1585.77	P52480;P52480-2	P52480	476	489	Pkm	Pyruvate kinase PKM	yes	no	2	1.9062E-05	42.958	1				0.78966	0.61283
DAVNWLGYAYLYIR	LGNVQNAKDAVNWLGY	GYAYLYIRMLRSPTLY	K	D	A	I	R	M	2	1	1	1	0	0	0	1	0	1	2	0	0	0	0	0	0	1	3	1	0	14	0	1715.87	Q6P4T2	Q6P4T2	915	928	Snrnp200	U5 small nuclear ribonucleoprotein 200 kDa helicase	yes	yes	2	0.00051744	30.484		1	1		0.96074	0.77146
DAVQAPLNVSLNEEGK	DKVVTSMKDAVQAPLN	VSLNEEGKSQEQILEI	K	D	A	G	K	S	2	0	2	1	0	1	2	1	0	0	2	1	0	0	1	1	0	0	0	2	0	16	0	1682.85	F6ZDS4;Q7M739	Q7M739	1250	1265	Tpr	Nucleoprotein TPR	no	no	2	7.0636E-18	115.8	1	1	1	1	1.1835	0.87707
DAVSNTTNQLESK	KQENGILRDAVSNTTN	TTNQLESKQSAELNKL	R	D	A	S	K	Q	1	0	2	1	0	1	1	0	0	0	1	1	0	0	0	2	2	0	0	1	0	13	0	1405.67	A0A087WQQ5;F8VQC7;A0A087WS29;A0A087WP85;A0A087WP14;A0A087WPX0;A0A087WNW3;A0A087WQI3;A0A087WQ25;A0A087WRS1;A0A087WQF8;A0A087WP48;A0A087WS04;A0A087WQG4;A0A087WQD0;A0A087WPW5;A0A087WS23;Q61595-5;Q61595;Q61595-3;Q61595-10;Q61595-7;Q61595-11;Q61595-6;Q61595-9;Q61595-15;Q61595-2;Q61595-12;Q61595-16;Q61595-14;Q61595-4;Q61595-8;Q61595-13	A0A087WQQ5	434	446	Ktn1	Kinectin	no	no	2	2.4149E-11	110.92		1		1	1.1808	0.97603
DAVTQALFLR	LYRLKGHKDAVTQALF	VTQALFLRERNLLVTS	K	D	A	L	R	E	2	1	0	1	0	1	0	0	0	0	2	0	0	1	0	0	1	0	0	1	0	10	0	1132.62	Q8BHB4	Q8BHB4	150	159	Wdr3	WD repeat-containing protein 3	yes	yes	2	0.00067661	66.056		1	1	1	1.064	0.98021
DAVWWLHTVVPSVSK	NQIAAIQRDAVWWLHT	TVVPSVSKLAPKDYVH	R	D	A	S	K	L	1	0	0	1	0	0	0	0	1	0	1	1	0	0	1	2	1	2	0	4	0	15	0	1722.91	Q6P4S8;K3W4P2	Q6P4S8	590	604	Ints1	Integrator complex subunit 1	yes	no	2;3	0.0015755	30.072	1	1	1	2	0.96023	0.75769
DCEAYALQMTK	IIFSFSKKDCEAYALQ	AYALQMTKLDFNTDEE	K	D	C	T	K	L	2	0	0	1	1	1	1	0	0	0	1	1	1	0	0	0	1	0	1	0	0	11	0	1328.57	Q9CZU3	Q9CZU3	396	406	Skiv2l2	Superkiller viralicidic activity 2-like 2	yes	yes	2	0.00025655	72.29		1		1	1.1448	0.95865
DCEQAENWMAAR	LELQLFHRDCEQAENW	AENWMAAREAFLNTED	R	D	C	A	R	E	3	1	1	1	1	1	2	0	0	0	0	0	1	0	0	0	0	1	0	0	0	12	0	1479.59	P16546-2;P16546	P16546-2	1433	1444	Sptan1	Spectrin alpha chain, non-erythrocytic 1	no	no	2	2.06E-05	72.29	1		1	1	2.2264	1.7719
DCEVVMMIGLPGAGK	PKGPEEKKDCEVVMMI	IGLPGAGKTTWVTKHA	K	D	C	G	K	T	1	0	0	1	1	0	1	3	0	1	1	1	2	0	1	0	0	0	0	2	0	15	0	1575.75	Q8VEK3;G3XA10	Q8VEK3	472	486	Hnrnpu	Heterogeneous nuclear ribonucleoprotein U	yes	no	2;3	3.042E-08	75.764		2		2	1.0623	0.93194
DCIQYIK	VDSEKTGRDCIQYIKE	RDCIQYIKEQRGEPET	R	D	C	I	K	E	0	0	0	1	1	1	0	0	0	2	0	1	0	0	0	0	0	0	1	0	0	7	0	938.453	Q9CU62	Q9CU62	555	561	Smc1a	Structural maintenance of chromosomes protein 1A	yes	yes	2	0.020289	44.692		1		1	1.4563	1.2148
DCLFASQSGSQPR	LALQADPRDCLFASQS	SQSGSQPRDVQMLDVY	R	D	C	P	R	D	1	1	0	1	1	2	0	1	0	0	1	0	0	1	1	3	0	0	0	0	0	13	0	1451.65	P27046	P27046	114	126	Man2a1	Alpha-mannosidase 2	yes	yes	2	7.1302E-20	115.34		2		1	1.3784	1.2683
DCQIAHGAAQFLR	LRFGEMERDCQIAHGA	HGAAQFLRERLFEASD	R	D	C	L	R	E	3	1	0	1	1	2	0	1	1	1	1	0	0	1	0	0	0	0	0	0	0	13	0	1485.71	Q8CFI7	Q8CFI7	1092	1104	Polr2b	DNA-directed RNA polymerase II subunit RPB2	yes	yes	3	0.00019949	39.73		1		1	1.1799	1.0845
DCQLLEHK	TCDRLTCRDCQLLEHK	DCQLLEHKEHRYQFLE	R	D	C	H	K	E	0	0	0	1	1	1	1	0	1	0	2	1	0	0	0	0	0	0	0	0	0	8	0	1041.49	E9QME5;Q99PP7-2;E9QP19;Q99PP7;A0A0G2JGY5;E9Q1U8;Q64127-2;Q64127	E9QME5	312	319	Trim33;Trim24	E3 ubiquitin-protein ligase TRIM33;Transcription intermediary factor 1-alpha	no	no	3	0.034393	28.081		1			NaN	NaN
DCQLNAHKDHQYQFLEDAVR	SCDTLTCRDCQLNAHK	QFLEDAVRNQRKLLAS	R	D	C	V	R	N	2	1	1	3	1	3	1	0	2	0	2	1	0	1	0	0	0	0	1	1	0	20	1	2486.14	Q62318;Q62318-2	Q62318	232	251	Trim28	Transcription intermediary factor 1-beta	yes	no	3;4	4.3705E-10	74.029		1		2	0.91551	0.8472
DCSIYGEDTVTDEEGKFR	AVEAVGQKDCSIYGED	TDEEGKFRLRGLLPGC	K	D	C	F	R	L	0	1	0	3	1	0	3	2	0	1	0	1	0	1	0	1	2	0	1	1	0	18	1	2119.9	Q6GQT9	Q6GQT9	979	996	Nomo1	Nodal modulator 1	yes	yes	3	6.0673E-15	100.04		1		1	1.3004	1.1733
DDAYWPEAK	PYEVDGRRDDAYWPEA	DAYWPEAKRAALDDRY	R	D	D	A	K	R	2	0	0	2	0	0	1	0	0	0	0	1	0	0	1	0	0	1	1	0	0	9	0	1093.47	D3YXK2;S4R1M2	D3YXK2	742	750	Safb	Scaffold attachment factor B1	yes	no	2	0.00080531	70.908		1		1	1.1367	0.94068
DDDIAALVVDNGSGMCK	________________	DNGSGMCKAGFAGDDA	M	D	D	C	K	A	2	0	1	4	1	0	0	2	0	1	1	1	1	0	0	1	0	0	0	2	0	17	0	1778.78	P60710;B2RRX1;E9Q1F2;E9Q5F4;E9Q606;E9Q2D1	P60710	2	18	Actb	Actin, cytoplasmic 1;Actin, cytoplasmic 1, N-terminally processed	yes	no	2	0.0015818	41.257		1			0.9898	0.76684
DDFTQAMHVK	LIGLLLSKDDFTQAMH	FTQAMHVKDFAETHIK	K	D	D	V	K	D	1	0	0	2	0	1	0	0	1	0	0	1	1	1	0	0	1	0	0	1	0	10	0	1190.54	Q6PB66	Q6PB66	1080	1089	Lrpprc	Leucine-rich PPR motif-containing protein, mitochondrial	yes	yes	2	0.00066516	57.532		1		1	1.4766	1.2337
DDGVFVQEVMQNSPAAR	HGLTIAQRDDGVFVQE	MQNSPAARTGVVKEGD	R	D	D	A	R	T	2	1	1	2	0	2	1	1	0	0	0	0	1	1	1	1	0	0	0	3	0	17	0	1861.86	E9Q616;G5E8K8	E9Q616	30	46	Ahnak		yes	no	2;3	8.1805E-18	104.2	2	1	2	2	1.8362	1.6256
DDIENIAR	KANEKWGRDDIENIAR	DDIENIAREVEGKTPE	R	D	D	A	R	E	1	1	1	2	0	0	1	0	0	2	0	0	0	0	0	0	0	0	0	0	0	8	0	944.456	Q91ZW3	Q91ZW3	862	869	Smarca5	SWI/SNF-related matrix-associated actin-dependent regulator of chromatin subfamily A member 5	yes	yes	2	0.0026739	73.248		1		1	1.1768	1.083
DDKESAPISDTVVPAVPPPTDLR	NVSVYTVKDDKESAPI	VPPPTDLRFTNIGPDT	K	D	D	L	R	F	2	1	0	4	0	0	1	0	0	1	1	1	0	0	5	2	2	0	0	3	0	23	1	2418.23	A0A087WR50;Q3UHL6;A0A087WS56;A0A087WSN6;B9EHT6;B7ZNJ1	A0A087WR50	1251	1273	Fn1		yes	no	3	0.034686	34.217			1		3.3764	2.5296
DDPEVDDLVLQTK	PARRSRPKDDPEVDDL	DDLVLQTKRISRRQSL	K	D	D	T	K	R	0	0	0	4	0	1	1	0	0	0	2	1	0	0	1	0	1	0	0	2	0	13	0	1485.72	Q9Z277;Q9Z277-2	Q9Z277	1319	1331	Baz1b	Tyrosine-protein kinase BAZ1B	yes	no	2	2.9786E-11	106.97		1		1	1.1453	0.95631
DDPSGQMLLLLSDAR	QLLKRCRRDDPSGQML	LLLLSDARKLTFRGLR	R	D	D	A	R	K	1	1	0	3	0	1	0	1	0	0	4	0	1	0	1	2	0	0	0	0	0	15	0	1629.8	Q9QXS1-2;Q9QXS1;Q9QXS1-10;Q9QXS1-9;Q9QXS1-12;Q9QXS1-11;Q9QXS1-13;Q9QXS1-5;Q9QXS1-16;Q9QXS1-4;Q9QXS1-14;Q9QXS1-6;Q9QXS1-7;Q9QXS1-8;Q9QXS1-15;E9Q3W4;Q9QXS1-3	Q9QXS1-3	3863	3877	Plec	Plectin	no	no	2;3	5.7574E-12	94.922	2	2	2	2	1.5739	1.2899
DDPYPVLFR	RITGPPERDDPYPVLF	DPYPVLFRYLHSHHFL	R	D	D	F	R	Y	0	1	0	2	0	0	0	0	0	0	1	0	0	1	2	0	0	0	1	1	0	9	0	1120.56	A2AIV2;E9PZY8;A2AIV2-2	A2AIV2	666	674	Kiaa1429;1110037F02Rik	Protein virilizer homolog	yes	no	2	0.022974	24.03			1		1.2289	0.96576
DDPYWSENKK	PRDVDHRRDDPYWSEN	PYWSENKKLSLDTEAR	R	D	D	K	K	L	0	0	1	2	0	0	1	0	0	0	0	2	0	0	1	1	0	1	1	0	0	10	1	1280.57	Q8CH25-2;Q8CH25	Q8CH25-2	718	727	Sltm	SAFB-like transcription modulator	yes	no	2	0.005177	52.167				1	1.175	1.092
DDTLLLIGHLER	ACQSPLPKDDTLLLIG	LLIGHLERVTVEANGS	K	D	D	E	R	V	0	1	0	2	0	0	1	1	1	1	4	0	0	0	0	0	1	0	0	0	0	12	0	1393.76	B9EJ54;A0A0J9YUD5;E9Q880	B9EJ54	244	255	Nup205		yes	no	2;3	7.2468E-05	62.088		2		1	1.4356	1.258
DDWSGSDGKDDPIEVSK	ILCRALQRDDWSGSDG	DDPIEVSKDSVFVKIL	R	D	D	S	K	D	0	0	0	5	0	0	1	2	0	1	0	2	0	0	1	3	0	1	0	1	0	17	1	1848.8	Q8R0G9	Q8R0G9	1080	1096	Nup133	Nuclear pore complex protein Nup133	yes	yes	2	0.0021261	52.172		1		1	1.0754	0.91977
DEAEDYYDVIEHPMDFQTIQNK	PFREPVTRDEAEDYYD	DFQTIQNKCSCGNYRS	R	D	E	N	K	C	1	0	1	4	0	2	3	0	1	2	0	1	1	1	1	0	1	0	2	1	0	22	0	2699.17	Q9Z277;Q9Z277-2	Q9Z277	1367	1388	Baz1b	Tyrosine-protein kinase BAZ1B	yes	no	3	6.4594E-24	89.831		1		1	1.0976	0.91382
DEFSHQVQEWNR	EIKQFYYRDEFSHQVQ	HQVQEWNRQRTMAIER	R	D	E	N	R	Q	0	1	1	1	0	2	2	0	1	0	0	0	0	1	0	1	0	1	0	1	0	12	0	1573.69	Q62383	Q62383	696	707	Supt6h	Transcription elongation factor SPT6	yes	yes	2;3	2.0452E-05	70.089	1	2		2	1.5072	1.1681
DELKEVEEER	NLTLRKRRDELKEVEE	LKEVEEERKQHLKEMG	R	D	E	E	R	K	0	1	0	1	0	0	5	0	0	0	1	1	0	0	0	0	0	0	0	1	0	10	1	1274.6	Q5SV02	Q5SV02	1029	1038	Rad50		yes	yes	2	0.010908	45.653				1	1.084	1.068
DEPTGEVLSLVGK	SLIDRTRRDEPTGEVL	EVLSLVGKLEGTRMGD	R	D	E	G	K	L	0	0	0	1	0	0	2	2	0	0	2	1	0	0	1	1	1	0	0	2	0	13	0	1342.7	Q6P4T2	Q6P4T2	34	46	Snrnp200	U5 small nuclear ribonucleoprotein 200 kDa helicase	yes	yes	2	1.1555E-07	92.856	1	2	1	2	1.3634	0.96553
DEPVRPDQETQQPQVQEK	QPPLPSVRDEPVRPDQ	QQPQVQEKESPVTVDA	R	D	E	E	K	E	0	1	0	2	0	5	3	0	0	0	0	1	0	0	3	0	1	0	0	2	0	18	1	2150.02	P70399;P70399-3;A2AU91;A2AU89;A2AU90;F6QNC8	P70399	826	843	Tp53bp1;Trp53bp1	Tumor suppressor p53-binding protein 1	yes	no	3	0.00012709	56.313	1	1	1		1.0374	0.81615
DESSDNFGSFFLR	LLALPLSKDESSDNFG	NFGSFFLRHCVTLDLP	K	D	E	L	R	H	0	1	1	2	0	0	1	1	0	0	1	0	0	3	0	3	0	0	0	0	0	13	0	1519.66	Q6PB66	Q6PB66	365	377	Lrpprc	Leucine-rich PPR motif-containing protein, mitochondrial	yes	yes	2	1.0453E-20	147.33		1		1	1.1257	1.0378
DFADILMEPTLEEK	KLFPLHEKDFADILME	MEPTLEEKKKVSDGRE	K	D	F	E	K	K	1	0	0	2	0	0	3	0	0	1	2	1	1	1	1	0	1	0	0	0	0	14	0	1649.79	A2ANY6;J3QMC5	A2ANY6	3575	3588	Mdn1	Midasin	yes	no	2	0.017319	29.912	1		1		1.0112	0.73708
DFAETHIK	FTQAMHVKDFAETHIK	DFAETHIKGFTLNDAA	K	D	F	I	K	G	1	0	0	1	0	0	1	0	1	1	0	1	0	1	0	0	1	0	0	0	0	8	0	959.471	Q6PB66	Q6PB66	1090	1097	Lrpprc	Leucine-rich PPR motif-containing protein, mitochondrial	yes	yes	2	0.0072253	47.574		1		1	1.4052	1.1774
DFCSQSCLSTYELK	FENSTTSKDFCSQSCL	CLSTYELKKKPIVTIN	K	D	F	L	K	K	0	0	0	1	2	1	1	0	0	0	2	1	0	1	0	3	1	0	1	0	0	14	0	1736.74	A2A791;A2A791-2;F6VYE2	A2A791	415	428	Zmym4	Zinc finger MYM-type protein 4	yes	no	2	2.588E-06	60.55	1	1	1	1	1.2652	0.93476
DFETIGQNK	SSLVIVVKDFETIGQN	FETIGQNKLIGTATVS	K	D	F	N	K	L	0	0	1	1	0	1	1	1	0	1	0	1	0	1	0	0	1	0	0	0	0	9	0	1050.5	Q69ZN7;E9Q390;Q69ZN7-4;Q69ZN7-2;Q69ZN7-3	Q69ZN7	71	79	Myof	Myoferlin	yes	no	2	0.070097	29.058			1		1.084	0.77729
DFEVVQTALR	FMYCLGSRDFEVVQTA	EVVQTALRNLPEYTLL	R	D	F	L	R	N	1	1	0	1	0	1	1	0	0	0	1	0	0	1	0	0	1	0	0	2	0	10	0	1176.61	Q6P4S8;K3W4P2	Q6P4S8	2138	2147	Ints1	Integrator complex subunit 1	yes	no	2	1.5739E-06	90.827	1		1		1.4604	1.1531
DFHVDEQTTVK	EMKHTTERDFHVDEQT	VDEQTTVKVPMMNRLG	R	D	F	V	K	V	0	0	0	2	0	1	1	0	1	0	0	1	0	1	0	0	2	0	0	2	0	11	0	1317.62	CON__P34955	CON__P34955	229	239			yes	yes	2	0.012134	35.71	1				0.46934	0.32809
DFIEDYVDVLR	LLTLVSTRDFIEDYVD	EDYVDVLRQAKQEFRE	R	D	F	L	R	Q	0	1	0	3	0	0	1	0	0	1	1	0	0	1	0	0	0	0	1	2	0	11	0	1382.67	G3UWZ0;O88379	G3UWZ0	632	642	Baz1a	Bromodomain adjacent to zinc finger domain protein 1A	yes	no	2	1.2035E-06	84.479		1		1	1.158	1.0624
DFLLKPELLR	SIHSSGFRDFLLKPEL	LLKPELLRAIVDCGFE	R	D	F	L	R	A	0	1	0	1	0	0	1	0	0	0	4	1	0	1	1	0	0	0	0	0	0	10	1	1242.73	Q8VDW0;Q9Z1N5;D6RHT5	Q8VDW0	48	57	Ddx39a;Ddx39b;Ddx39	ATP-dependent RNA helicase DDX39A;Spliceosome RNA helicase Ddx39b	yes	no	3	0.042102	35.652		1			1.07	0.87946
DFLSCRPTEIPENDILLCESR	KCAVLSFKDFLSCRPT	DILLCESRYNESDKQM	K	D	F	S	R	Y	0	2	1	2	2	0	3	0	0	2	3	0	0	1	2	2	1	0	0	0	0	21	1	2563.2	E9Q7L3;D3Z1W6;E9Q7L2;Q8BSQ9-2;Q8BSQ9;D3Z1N4;E9Q4Y5;F8VQD1;D3YYF2	E9Q7L3	1240	1260	Pbrm1	Protein polybromo-1	yes	no	3	1.4159E-11	88.872		1			1.7188	1.5047
DFMAALEAEPYDDIVGETVEK	EIEGEIKRDFMAALEA	IVGETVEKTEFIPLLD	R	D	F	E	K	T	3	0	0	3	0	0	4	1	0	1	1	1	1	1	1	0	1	0	1	2	0	21	0	2341.07	P27546-3;A0A0B4J1F2;P27546-2;A0A0B4J1M9;P27546;Q78TF3	P27546-3	24	44	Map4	Microtubule-associated protein 4	yes	no	2	0.031745	13.854	1				1.2464	0.87287
DFNQFIK	GFTNWNKRDFNQFIKA	RDFNQFIKANEKWGRD	R	D	F	I	K	A	0	0	1	1	0	1	0	0	0	1	0	1	0	2	0	0	0	0	0	0	0	7	0	910.455	Q91ZW3;Q6PGB8;Q6PGB8-2	Q91ZW3	848	854	Smarca5;Smarca1	SWI/SNF-related matrix-associated actin-dependent regulator of chromatin subfamily A member 5;Probable global transcription activator SNF2L1	yes	no	1;2	0.008225	101.28		2		1	1.3114	1.0249
DFPLESIK	GNLLPERKDFPLESIK	DFPLESIKLPEVSVEP	K	D	F	I	K	L	0	0	0	1	0	0	1	0	0	1	1	1	0	1	1	1	0	0	0	0	0	8	0	947.496	O35691;Q3TUQ5	O35691	537	544	Pnn	Pinin	yes	no	2	0.0089283	43.083		1		1	0.6453	0.54021
DFPLESIKLPEVSVEPVLTVHSENK	GNLLPERKDFPLESIK	LTVHSENKSKNKTRSR	K	D	F	N	K	S	0	0	1	1	0	0	4	0	1	1	3	2	0	1	3	3	1	0	0	4	0	25	1	2805.48	O35691;Q3TUQ5	O35691	537	561	Pnn	Pinin	yes	no	3;4	5.3268E-06	70.345		2		2	1.093	0.93747
DFPLNDLLSATELDK	NDYNPLMKDFPLNDLL	LSATELDKIRQALVAI	K	D	F	D	K	I	1	0	1	3	0	0	1	0	0	0	4	1	0	1	1	1	1	0	0	0	0	15	0	1689.85	Q9JHU4	Q9JHU4	336	350	Dync1h1	Cytoplasmic dynein 1 heavy chain 1	yes	yes	2	0.00089049	33.313			1		1.1849	0.85082
DFPLNDLLSATELDKIR	NDYNPLMKDFPLNDLL	ATELDKIRQALVAIFT	K	D	F	I	R	Q	1	1	1	3	0	0	1	0	0	1	4	1	0	1	1	1	1	0	0	0	0	17	1	1959.03	Q9JHU4	Q9JHU4	336	352	Dync1h1	Cytoplasmic dynein 1 heavy chain 1	yes	yes	3	0.0054649	46.892	1	1			0.84069	0.67104
DFQQALYELSYHVIK	SHDSSTYRDFQQALYE	ELSYHVIKGNLKHEQA	R	D	F	I	K	G	1	0	0	1	0	2	1	0	1	1	2	1	0	1	0	1	0	0	2	1	0	15	0	1852.94	B1AZI6;E9Q5E2;F6RBN0;F6QCT0;B1AZI7	B1AZI6	44	58	Thoc2;BC005561	THO complex subunit 2	yes	no	2;3	1.4474E-05	38.808		2		1	1.3181	1.1128
DFSALESQLQDTQELLQEENR	SKSSKLTKDFSALESQ	ELLQEENRQKLSLSTK	K	D	F	N	R	Q	1	1	1	2	0	4	4	0	0	0	4	0	0	1	0	2	1	0	0	0	0	21	0	2492.17	Q8VDD5	Q8VDD5	1302	1322	Myh9	Myosin-9	yes	yes	2;3	1.5066E-99	206.7	2	2	2	2	1.3479	1.1426
DFTLPISDVR	PDKKGVPRDFTLPISD	TLPISDVRASIGAGFI	R	D	F	V	R	A	0	1	0	2	0	0	0	0	0	1	1	0	0	1	1	1	1	0	0	1	0	10	0	1161.6	Q3V3R1	Q3V3R1	925	934	Mthfd1l	Monofunctional C1-tetrahydrofolate synthase, mitochondrial	yes	yes	2	0.0029959	52.579	1				NaN	NaN
DFVEDDTTHG	VITAEMAKDFVEDDTT	VEDDTTHG________	K	D	F	H	G	0	0	0	0	3	0	0	1	1	1	0	0	0	0	1	0	0	2	0	0	1	0	10	0	1134.45	Q9CW03;Q1HL32	Q9CW03	1208	1217	Smc3	Structural maintenance of chromosomes protein 3	yes	no	2	0.00077189	72.928		1		1	NaN	NaN
DFVHFDDTSEPPTETVR	APEMGRNRDFVHFDDT	EPPTETVRKYFPETWI	R	D	F	V	R	K	0	1	0	3	0	0	2	0	1	0	0	0	0	2	2	1	3	0	0	2	0	17	0	1990.89	CON__ENSEMBL:ENSBTAP00000024146	CON__ENSEMBL:ENSBTAP00000024146	721	737			yes	yes	3	4.7109E-06	46.249			1		0.085492	0.068767
DFVILGSGPR	HHSRDLKRDFVILGSG	VILGSGPRFQNSTFQC	R	D	F	P	R	F	0	1	0	1	0	0	0	2	0	1	1	0	0	1	1	1	0	0	0	1	0	10	0	1059.57	B1AWL2;B1AWL4;B1AWL5	B1AWL2	1866	1875	Zfp462		yes	no	2	0.00090355	43.958	1		1		1.243	0.99365
DFVNYLVR	DAQSNAARDFVNYLVR	DFVNYLVRINEVKSEE	R	D	F	V	R	I	0	1	1	1	0	0	0	0	0	0	1	0	0	1	0	0	0	0	1	2	0	8	0	1024.53	E9QNN1;O70133-2;Q3UR42;A0A087WPL5;O70133	E9QNN1	64	71	Dhx9	ATP-dependent RNA helicase A	no	no	2	0.00036311	82.671	1	1	1	2	0.97347	0.9079
DGAAYFYGPIFIHPEETEHEPTK	RIEKVWVRDGAAYFYG	ETEHEPTKMFYKKEVF	R	D	G	T	K	M	2	0	0	1	0	0	4	2	2	2	0	1	0	2	3	0	2	0	2	0	0	23	0	2647.22	E9Q7L3;D3Z1W6;E9Q7L2;Q8BSQ9-2;Q8BSQ9;D3Z1N4;E9Q4Y5;F8VQD1;D3YYF2	E9Q7L3	1186	1208	Pbrm1	Protein polybromo-1	yes	no	3;4	1.164E-16	77.576		2		2	1.3585	1.0449
DGAPQPPPPPPPPMPLQLEAHLR	HLLEPATRDGAPQPPP	LQLEAHLRGHGLEPTA	R	D	G	L	R	G	2	1	0	1	0	2	1	1	1	0	3	0	1	0	10	0	0	0	0	0	0	23	0	2451.27	E9PYL2	E9PYL2	827	849	Prr12		yes	yes	3	0.013238	22.886	1				1.0254	0.79713
DGAPSPMMPNEAR	SKPTHWERDGAPSPMM	PMMPNEARLRNLTYSA	R	D	G	A	R	L	2	1	1	1	0	0	1	1	0	0	0	0	2	0	3	1	0	0	0	0	0	13	0	1371.59	Q8CFI7	Q8CFI7	102	114	Polr2b	DNA-directed RNA polymerase II subunit RPB2	yes	yes	2	0.00018852	54.276		2		1	0.90458	0.82913
DGASHLIQSAGLGGMK	LVVSSNLRDGASHLIQ	SAGLGGMKHNTVLMAW	R	D	G	M	K	H	2	0	0	1	0	1	0	4	1	1	2	1	1	0	0	2	0	0	0	0	0	16	0	1540.77	Q9WVL3;Q9WVL3-2	Q9WVL3	772	787	Slc12a7	Solute carrier family 12 member 7	yes	no	2	0.0030267	50.305		1			NaN	NaN
DGDCCSAVIQAVEDLDVSK	SEPVKHFKDGDCCSAV	VEDLDVSKVLPVGRQH	K	D	G	S	K	V	2	0	0	4	2	1	1	1	0	1	1	1	0	0	0	2	0	0	0	3	0	19	0	2079.91	Q5XG71;E9QK83	Q5XG71	1070	1088	Utp20	Small subunit processome component 20 homolog	yes	no	2;3	1.6705E-16	90.718	2	1		1	0.99762	0.75887
DGEENVGLIVYNGAMVDVGSLLQK	PTIKQESKDGEENVGL	DVGSLLQKLEKSEKVR	K	D	G	Q	K	L	1	0	2	2	0	1	2	4	0	1	3	1	1	0	0	1	0	0	1	4	0	24	0	2519.26	Q8CH18;Q8CH18-3	Q8CH18	1013	1036	Ccar1	Cell division cycle and apoptosis regulator protein 1	yes	no	3	1.1364E-08	62.082		1		1	1.1159	0.92064
DGEFTLTTLK	TSSHCSSRDGEFTLTT	EFTLTTLKKEAKFELR	R	D	G	L	K	K	0	0	0	1	0	0	1	1	0	0	2	1	0	1	0	0	3	0	0	0	0	10	0	1123.58	O54931-3;O54931-2;O54931;A2API8;F7AA26;O54931-5;O54931-4;A2APJ1	O54931-3	165	174	Akap2;Gm20459	A-kinase anchor protein 2	yes	no	2	0.027026	23.118				1	0.94258	0.84346
DGENYVVLLDTTLPR	FHFPPLLRDGENYVVL	LLDTTLPRSQYDYVLP	R	D	G	P	R	S	0	1	1	2	0	0	1	1	0	0	3	0	0	0	1	0	2	0	1	2	0	15	0	1703.87	Q6GQT9	Q6GQT9	1098	1112	Nomo1	Nodal modulator 1	yes	yes	2;3	5.6234E-09	79.652		2		2	1.1121	1.0299
DGFSFCIPVSADGFK	NTEFKSIKDGFSFCIP	PVSADGFKFGIQEKGN	K	D	G	F	K	F	1	0	0	2	1	0	0	2	0	1	0	1	0	3	1	2	0	0	0	1	0	15	0	1645.74	Q9ERU9	Q9ERU9	1722	1736	Ranbp2	E3 SUMO-protein ligase RanBP2;Putative peptidyl-prolyl cis-trans isomerase	yes	yes	2	0.0016603	31.089	1				2.8116	2.0696
DGFSGIEDDADEALEISQAQLLYK	QASLWFSKDGFSGIED	SQAQLLYKSRQKEQQP	K	D	G	Y	K	S	3	0	0	4	0	2	3	2	0	2	3	1	0	1	0	2	0	0	1	0	0	24	0	2626.23	Q9DBE9	Q9DBE9	529	552	Ftsj3	pre-rRNA processing protein FTSJ3	yes	yes	3	3.0017E-12	75.064		1		1	1.0362	0.8651
DGFVQNVHTPR	YFEEPELRDGFVQNVH	VQNVHTPRVRVDPDGR	R	D	G	P	R	V	0	1	1	1	0	1	0	1	1	0	0	0	0	1	1	0	1	0	0	2	0	11	0	1268.63	Q9EPU4	Q9EPU4	130	140	Cpsf1	Cleavage and polyadenylation specificity factor subunit 1	yes	yes	3	0.0017038	41.242				1	1.0411	1.0395
DGGELLCCDTCPSSYHIHCLNPPLPEIPNGEWLCPR	MEFCRVCKDGGELLCC	NGEWLCPRCTCPALKG	K	D	G	P	R	C	0	1	2	2	5	0	3	3	2	2	5	0	0	0	6	2	1	1	1	0	0	36	0	4262.87	E9QAS4;Q6PDQ2;E9QAS5	E9QAS4	437	472	Chd4	Chromodomain-helicase-DNA-binding protein 4	yes	no	4	1.741E-05	34.387	1				1.0065	0.80196
DGGSGVPPAGPGAASEALAVLTSFGR	PPATDSTRDGGSGVPP	AVLTSFGRRLLVLVPV	R	D	G	G	R	R	5	1	0	1	0	0	1	6	0	0	2	0	0	1	3	3	1	0	0	2	0	26	0	2340.17	Q3U7R1;Q3U7R1-2	Q3U7R1	25	50	Esyt1	Extended synaptotagmin-1	yes	no	3	0.052753	20.42		1			0.81317	0.68465
DGGTFISDADDVVSAMIVK	CGKRRRNRDGGTFISD	VVSAMIVKMNEAAEED	R	D	G	V	K	M	2	0	0	4	0	0	0	2	0	2	0	1	1	1	0	2	1	0	0	3	0	19	0	1938.92	Q8C1D8;Q8C1D8-2	Q8C1D8	495	513	Iws1	Protein IWS1 homolog	yes	no	2	4.0914E-15	85.087		1		1	0.97942	0.80909
DGHNLISLLEVLSGDSLPR	SDLYEDLRDGHNLISL	LSGDSLPREKGRMRFH	R	D	G	P	R	E	0	1	1	2	0	0	1	2	1	1	5	0	0	0	1	3	0	0	0	1	0	19	0	2034.07	Q9QXS1-2;Q9QXS1;Q9QXS1-10;Q9QXS1-9;Q9QXS1-12;Q9QXS1-11;Q9QXS1-13;Q9QXS1-5;Q9QXS1-16;Q9QXS1-4;Q9QXS1-14;Q9QXS1-6;Q9QXS1-7;Q9QXS1-8;E9Q9J6;Q9QXS1-3	Q9QXS1-3	72	90	Plec	Plectin	no	no	3	3.4746E-13	77.08		1			1.7276	1.4248
DGIEFAFK	EAIAMLHKDGIEFAFK	DGIEFAFKEPNPQGES	K	D	G	F	K	E	1	0	0	1	0	0	1	1	0	1	0	1	0	2	0	0	0	0	0	0	0	8	0	925.455	F8WHU7;Q9D3E6;F6XQW1;F6TNY1;O35638;A2AFF6	O35638	976	983	Stag1;Stag2	Cohesin subunit SA-1;Cohesin subunit SA-2	no	no	1;2	0.006283	54.157		2		1	1.3889	1.1527
DGIQLSEYLPEVTDLLR	KILQKLIKDGIQLSEY	PEVTDLLRAEQLGSLK	K	D	G	L	R	A	0	1	0	2	0	1	2	1	0	1	4	0	0	0	1	1	1	0	1	1	0	17	0	1960.02	Q8R0G9	Q8R0G9	1110	1126	Nup133	Nuclear pore complex protein Nup133	yes	yes	2;3	2.1765E-08	53.453		2		2	1.4275	1.234
DGLLAAAALTPSAQGTR	HTESADRRDGLLAAAA	TPSAQGTRTRSRRTML	R	D	G	T	R	T	5	1	0	1	0	1	0	2	0	0	3	0	0	0	1	1	2	0	0	0	0	17	0	1611.86	Q8CJF7	Q8CJF7	2058	2074	Ahctf1	Protein ELYS	yes	yes	2	9.4165E-09	64.454	1	1	1		1.2502	0.9934
DGLTEKECVR	RRLKDLERDGLTEKEC	LTEKECVREKLNLLHE	R	D	G	V	R	E	0	1	0	1	1	0	2	1	0	0	1	1	0	0	0	0	1	0	0	1	0	10	1	1205.57	P13864	P13864	34	43	Dnmt1	DNA (cytosine-5)-methyltransferase 1	yes	yes	2	0.0027731	54.094		1		1	1.2694	1.1436
DGMAFNALIHK	HNFTTSWRDGMAFNAL	AFNALIHKHRPDLIDF	R	D	G	H	K	H	2	0	1	1	0	0	0	1	1	1	1	1	1	1	0	0	0	0	0	0	0	11	0	1215.61	Q62261;A0A0A0MQG2;Q62261-2	Q62261	204	214	Sptbn1	Spectrin beta chain, non-erythrocytic 1	yes	no	2	0.011641	25.701	1		1		1.5242	1.1068
DGPYITAEEAVAVYTTTVHWLESR	ERQHNYLKDGPYITAE	TVHWLESRRFSPIPFP	K	D	G	S	R	R	3	1	0	1	0	0	3	1	1	1	1	0	0	0	1	1	4	1	2	3	0	24	0	2707.31	Q99PV0;B7ZC27	Q99PV0	797	820	Prpf8	Pre-mRNA-processing-splicing factor 8	yes	no	3	2.2374E-06	45.579		1		1	0.97233	0.89581
DGQYYPDDQHSHGR	SRTRVEERDGQYYPDD	DDQHSHGRLLEHHAWD	R	D	G	G	R	L	0	1	0	3	0	2	0	2	2	0	0	0	0	0	1	1	0	0	2	0	0	14	0	1673.68	Q80YR5;F6XJ79;F6Z0Y5	Q80YR5	837	850	Safb2	Scaffold attachment factor B2	yes	no	3;4	0.023461	25.945		1		1	0.92551	0.83467
DGSASGTTLLEALDCILPPTRPTDKPLR	KGWKVTRKDGSASGTT	RPTDKPLRLPLQDVYK	K	D	G	L	R	L	2	2	0	3	1	0	1	2	0	1	5	1	0	0	4	2	4	0	0	0	0	28	2	2993.55	Q58E64;P10126;D3YZ68	Q58E64	220	247	Eef1a1	Elongation factor 1-alpha;Elongation factor 1-alpha 1	yes	no	3;4	0.035745	47.225		2			0.7592	0.8279
DGSCGVAYVVQEPGDYEVSVK	EISFEDRKDGSCGVAY	GDYEVSVKFNEEHIPD	K	D	G	V	K	F	1	0	0	2	1	1	2	3	0	0	0	1	0	0	1	2	0	0	2	5	0	21	0	2257.02	B7FAU9;Q8BTM8;B7FAV1;J3JS91	B7FAU9	2282	2302	Flna	Filamin-A	yes	no	2	1.0573E-24	105.79	1	1	1	1	2.2562	1.6116
DGSCSVEYIPYEAGTYSLNVTYGGHQVPGSPFK	KMSCMDNKDGSCSVEY	QVPGSPFKVPVHDVTD	K	D	G	F	K	V	1	0	1	1	1	1	2	5	1	1	1	1	0	1	3	4	2	0	4	3	0	33	0	3578.63	B7FAU9;Q8BTM8;B7FAV1	B7FAU9	1407	1439	Flna	Filamin-A	yes	no	3	0.0054066	28.313	1	1		1	2.167	1.6516
DGSLASNPYSGDLTK	PTTPLTGRDGSLASNP	PYSGDLTKFGRGDASS	R	D	G	T	K	F	1	0	1	2	0	0	0	2	0	0	2	1	0	0	1	3	1	0	1	0	0	15	0	1523.71	A0A0H2UH17;Q80X50-2;A0A0G2JDV6;Q80X50-3;Q80X50-4;Q80X50;Q80X50-5;A0A0G2JFN7	A0A0H2UH17	850	864	Ubap2l	Ubiquitin-associated protein 2-like	yes	no	2	0.0011887	36.029		1		1	1.5517	1.2946
DGSNLPILPSQR	AELILRNKDGSNLPIL	LPILPSQRAPNLYMVP	K	D	G	Q	R	A	0	1	1	1	0	1	0	1	0	1	2	0	0	0	2	2	0	0	0	0	0	12	0	1295.68	Q69ZN7;E9Q390;Q69ZN7-4	Q69ZN7	1262	1273	Myof	Myoferlin	yes	no	2	3.3208E-05	71.806	1		1		1.2701	0.99594
DGTCTVTYLPTLPGDYSILVK	EISCIDNKDGTCTVTY	GDYSILVKYNDKHIPG	K	D	G	V	K	Y	0	0	0	2	1	0	0	2	0	1	3	1	0	0	2	1	4	0	2	2	0	21	0	2312.16	Q80X90	Q80X90	1873	1893	Flnb	Filamin-B	yes	yes	2	0.052484	8.9552		1		1	1.3544	1.1201
DGTYAVTYIPDK	RATVHDNKDGTYAVTY	AVTYIPDKTGRYMIGV	K	D	G	D	K	T	1	0	0	2	0	0	0	1	0	1	0	1	0	0	1	0	2	0	2	1	0	12	0	1341.65	Q80X90	Q80X90	1573	1584	Flnb	Filamin-B	yes	yes	2	0.00015019	43.594	1	1	1	1	1.5374	1.2113
DGTYAVTYVPLTAGMYTLTMK	EVSIQNNKDGTYAVTY	GMYTLTMKYGGELVPH	K	D	G	M	K	Y	2	0	0	1	0	0	0	2	0	0	2	1	2	0	1	0	5	0	3	2	0	21	0	2295.12	Q80X90	Q80X90	1187	1207	Flnb	Filamin-B	yes	yes	2;3	4.275E-05	44.238	2		1		1.5808	1.1447
DGVALLK	LGSAQGLKDGVALLKV	KDGVALLKVWLRQREL	K	D	G	L	K	V	1	0	0	1	0	0	0	1	0	0	2	1	0	0	0	0	0	0	0	1	0	7	0	714.428	Q8R5K4;Q8R5K4-2	Q8R5K4	332	338	Nol6	Nucleolar protein 6	yes	no	2	0.032114	37.558				1	1.1189	1.0145
DGVCVLGLHLAK	RPRHKDQRDGVCVLGL	VLGLHLAKELCEVDED	R	D	G	A	K	E	1	0	0	1	1	0	0	2	1	0	3	1	0	0	0	0	0	0	0	2	0	12	0	1280.69	Q6ZQH8	Q6ZQH8	1280	1291	Nup188	Nucleoporin NUP188 homolog	yes	yes	3	0.048343	18.332		1		1	1.3624	1.1403
DGVTLYLLQSVDQSLLTATK	NNFDHTVKDGVTLYLL	QSLLTATKERIDFLPH	K	D	G	T	K	E	1	0	0	2	0	2	0	1	0	0	5	1	0	0	0	2	3	0	1	2	0	20	0	2164.16	Q6P5D8	Q6P5D8	93	112	Smchd1	Structural maintenance of chromosomes flexible hinge domain-containing protein 1	yes	yes	2;3	2.4551E-31	130.36		2	1	2	1.3243	1.0624
DGVWNLQNEVTK	SYEEFTHKDGVWNLQN	NLQNEVTKERTAQCFL	K	D	G	T	K	E	0	0	2	1	0	1	1	1	0	0	1	1	0	0	0	0	1	1	0	2	0	12	0	1401.69	Q99PV0	Q99PV0	1211	1222	Prpf8	Pre-mRNA-processing-splicing factor 8	yes	yes	2	2.3121E-11	115.57	1	1	1	1	1.3128	0.96301
DGVYILDLAAK	INPLVVTKDGVYILDL	YILDLAAKVDATADYI	K	D	G	A	K	V	2	0	0	2	0	0	0	1	0	1	2	1	0	0	0	0	0	0	1	1	0	11	0	1176.64	Q91V92;Q3V117;Q3TS02	Q91V92	210	220	Acly	ATP-citrate synthase	yes	no	2	0.0022068	35.594		1		1	0.99473	0.81939
DGWGYGSNK	ERHGRDSRDGWGYGSN	GWGYGSNKRLSEGRGL	R	D	G	N	K	R	0	0	1	1	0	0	0	3	0	0	0	1	0	0	0	1	0	1	1	0	0	9	0	982.414	D3YXK2;S4R1M2	D3YXK2	818	826	Safb	Scaffold attachment factor B1	yes	no	2	0.012009	39.001		1		1	1.0275	0.85572
DGWGYGSNKR	ERHGRDSRDGWGYGSN	WGYGSNKRLSEGRGLP	R	D	G	K	R	L	0	1	1	1	0	0	0	3	0	0	0	1	0	0	0	1	0	1	1	0	0	10	1	1138.52	D3YXK2;S4R1M2	D3YXK2	818	827	Safb	Scaffold attachment factor B1	yes	no	2	0.00033031	94.309		1		1	0.98475	0.89228
DHINDIIK	RDRLQYFRDHINDIIK	DHINDIIKIQAFIRAN	R	D	H	I	K	I	0	0	1	2	0	0	0	0	1	3	0	1	0	0	0	0	0	0	0	0	0	8	0	966.513	Q9JKF1	Q9JKF1	834	841	Iqgap1	Ras GTPase-activating-like protein IQGAP1	yes	yes	2	0.032212	64.268		2			2.1173	1.6265
DHLEEVLK	INLFMQFRDHLEEVLK	DHLEEVLKGGDVVRLF	R	D	H	L	K	G	0	0	0	1	0	0	2	0	1	0	2	1	0	0	0	0	0	0	0	1	0	8	0	981.513	P70227	P70227	229	236	Itpr3	Inositol 1,4,5-trisphosphate receptor type 3	yes	yes	2	0.0052808	74.301	1	1	1		NaN	NaN
DHLYGTLDPNTR	IDPKAISKDHLYGTLD	GTLDPNTREWTDGLFT	K	D	H	T	R	E	0	1	1	2	0	0	0	1	1	0	2	0	0	0	1	0	2	0	1	0	0	12	0	1400.67	Q9JHU4	Q9JHU4	2260	2271	Dync1h1	Cytoplasmic dynein 1 heavy chain 1	yes	yes	3	0.017462	28.361			1		1.7109	1.3188
DHPYIQYNVLWEEGK	ISLDRIPRDHPYIQYN	NVLWEEGKAAVEQLLK	R	D	H	G	K	A	0	0	1	1	0	1	2	1	1	1	1	1	0	0	1	0	0	1	2	1	0	15	0	1889.89	Q80X82;F8WJD4	Q80X82	219	233	Sympk	Symplekin	yes	no	2;3	4.6397E-09	76.82		1		2	1.0662	0.97027
DHQDYCEVCQQGGEIILCDTCPR	RTAKKKKKDHQDYCEV	ILCDTCPRAYHMVCLD	K	D	H	P	R	A	0	1	0	3	4	3	2	2	1	2	1	0	0	0	1	0	1	0	1	1	0	23	0	2852.16	E9QAS4;Q6PDQ2;E9QAS5	E9QAS4	348	370	Chd4	Chromodomain-helicase-DNA-binding protein 4	yes	yes	3	2.5697E-06	39.21	1		1		1.3026	1.0048
DHQYQFLEDAVR	DCQLNAHKDHQYQFLE	QFLEDAVRNQRKLLAS	K	D	H	V	R	N	1	1	0	2	0	2	1	0	1	0	1	0	0	1	0	0	0	0	1	1	0	12	0	1519.71	Q62318;Q62318-2	Q62318	240	251	Trim28	Transcription intermediary factor 1-beta	yes	no	2;3	1.9005E-12	122.34		2		1	1.1841	1.0005
DHSNLPDDDYCPR	YRFKHHRKDHSNLPDD	PDDDYCPRSKKANLGK	K	D	H	P	R	S	0	1	1	4	1	0	0	0	1	0	1	0	0	0	2	1	0	0	1	0	0	13	0	1602.64	Q9Z277;Q9Z277-2	Q9Z277	944	956	Baz1b	Tyrosine-protein kinase BAZ1B	yes	no	2;3	2.3811E-07	83.53		2		1	1.2373	1.0168
DHSSLLQGTMAEHFGVLTGPR	GAVSVFPKDHSSLLQG	FGVLTGPRDLNGPGLN	K	D	H	P	R	D	1	1	0	1	0	1	1	3	2	0	3	0	1	1	1	2	2	0	0	1	0	21	0	2252.1	Q6NXI6-2;Q6NXI6;A0A0G2JFW6	Q6NXI6-2	1300	1320	Rprd2	Regulation of nuclear pre-mRNA domain-containing protein 2	yes	no	3;4	4.6304E-05	47.75		1		1	1.2644	1.1494
DHYIPNTLNPVFGR	GKKVIEDRDHYIPNTL	TLNPVFGRMYELSCYL	R	D	H	G	R	M	0	1	2	1	0	0	0	1	1	1	1	0	0	1	2	0	1	0	1	1	0	14	0	1641.83	Q69ZN7;E9Q390;Q69ZN7-4	Q69ZN7	1578	1591	Myof	Myoferlin	yes	no	3	0.0035961	31.215	1		1		0.95803	0.76469
DIALGVFDVVVTDPSCPASVLK	HHSSAHNKDIALGVFD	SCPASVLKCAEALQLP	K	D	I	L	K	C	2	0	0	3	1	0	0	1	0	1	2	1	0	1	2	2	1	0	0	5	0	22	0	2301.19	P70399;P70399-3;A2AU91;A2AU89;P70399-2	P70399	1896	1917	Tp53bp1;Trp53bp1	Tumor suppressor p53-binding protein 1	yes	no	2	0.019203	20.606	1				1.3905	1.0236
DIALVQQLFEALCK	RMPHLFTKDIALVQQL	QLFEALCKEEPETRLA	K	D	I	C	K	E	2	0	0	1	1	2	1	0	0	1	3	1	0	1	0	0	0	0	0	1	0	14	0	1646.87	Q6PDI5-2;Q6PDI5;A2ALV7;A2ALV6;A2ALV8	Q6PDI5-2	432	445	Ecm29;AI314180	Proteasome-associated protein ECM29 homolog	yes	no	2	1.8527E-05	42.317		1		1	1.1437	0.94589
DICIEQPTFPK	KRVIKILRDICIEQPT	IEQPTFPKITEMCVKM	R	D	I	P	K	I	0	0	0	1	1	1	1	0	0	2	0	1	0	1	2	0	1	0	0	0	0	11	0	1346.65	Q6KCD5;Q6KCD5-2	Q6KCD5	1868	1878	Nipbl	Nipped-B-like protein	yes	no	2	3.3718E-05	78.342	1	1	1	1	1.3684	1.2306
DIDAFWLQR	KKKDLHPRDIDAFWLQ	IDAFWLQRQLSRFYDD	R	D	I	Q	R	Q	1	1	0	2	0	1	0	0	0	1	1	0	0	1	0	0	0	1	0	0	0	9	0	1162.58	Q6P4T2	Q6P4T2	262	270	Snrnp200	U5 small nuclear ribonucleoprotein 200 kDa helicase	yes	yes	2	1.0678E-11	149.65	1	1	1	1	1.2159	0.98057
DIDIHEVR	PVRHLYTKDIDIHEVR	DIDIHEVRIGWSLTTS	K	D	I	V	R	I	0	1	0	2	0	0	1	0	1	2	0	0	0	0	0	0	0	0	0	1	0	8	0	995.504	Q8VEK3;G3XA10	Q8VEK3	329	336	Hnrnpu	Heterogeneous nuclear ribonucleoprotein U	yes	no	2	0.00057864	101.54		1		1	1.1119	1.0255
DIDILNSAGK	WYTRILMKDIDILNSA	DILNSAGKMDKMRLLN	K	D	I	G	K	M	1	0	1	2	0	0	0	1	0	2	1	1	0	0	0	1	0	0	0	0	0	10	0	1044.55	Q91ZW3	Q91ZW3	430	439	Smarca5	SWI/SNF-related matrix-associated actin-dependent regulator of chromatin subfamily A member 5	yes	yes	2	7.2959E-05	84.054		1		1	0.99438	0.83369
DIDITSPEFMIK	VTGREGVKDIDITSPE	TSPEFMIKIPRHEVTE	K	D	I	I	K	I	0	0	0	2	0	0	1	0	0	3	0	1	1	1	1	1	1	0	0	0	0	12	0	1407.7	E9Q616	E9Q616	173	184	Ahnak		yes	yes	2	9.0199E-05	54.343	1	1	1	1	1.5566	1.3925
DIDLICSNALEYNPDRDPGDR	LTVKDYLKDIDLICSN	PDRDPGDRLIRHRACA	K	D	I	D	R	L	1	2	2	5	1	0	1	1	0	2	2	0	0	0	2	1	0	0	1	0	0	21	1	2447.1	G3X963;Q8CDM1	G3X963	1025	1045	Atad2	ATPase family AAA domain-containing protein 2	yes	no	3	0.0026905	37.884		1		1	1.1525	1.0878
DIDPIITR	SDVATQTRDIDPIITR	DIDPIITRLQQIKEKP	R	D	I	T	R	L	0	1	0	2	0	0	0	0	0	3	0	0	0	0	1	0	1	0	0	0	0	8	0	941.518	Q80UK8	Q80UK8	1136	1143	Ints2	Integrator complex subunit 2	yes	yes	2	0.0028731	69.716		1		1	0.93277	0.85788
DIDSLRDPSTQLR	SLFINVCRDIDSLRDP	RDPSTQLRVCPAGTAA	R	D	I	L	R	V	0	2	0	3	0	1	0	0	0	1	2	0	0	0	1	2	1	0	0	0	0	13	1	1514.77	Q07113	Q07113	209	221	Igf2r	Cation-independent mannose-6-phosphate receptor	yes	yes	3	0.06011	30.567	1				1.6439	1.3544
DIEGFLEENQTK	TSFATAVKDIEGFLEE	FLEENQTKLSPQELTA	K	D	I	T	K	L	0	0	1	1	0	1	3	1	0	1	1	1	0	1	0	0	1	0	0	0	0	12	0	1421.67	E9QA63;B1ARU4;Q9QXZ0;E9PVY8;Q9QXZ0-2;A0A0A0MQA6;F7ACR9;Q9QXZ0-4;E9QNP1;F6Q750;B1ARU1;F6SHS0	E9QA63	3637	3648	Macf1	Microtubule-actin cross-linking factor 1	no	no	2	0.00058613	32.933	1				1.5803	1.1185
DIENQYETQITQIEHEVSSSGQEVQSSAK	QLIAKNRKDIENQYET	QEVQSSAKEVTQLRHG	K	D	I	A	K	E	1	0	1	1	0	5	5	1	1	3	0	1	0	0	0	5	2	0	1	2	0	29	0	3263.51	CON__P35527	CON__P35527	340	368			yes	yes	3;4	1.3933E-162	207.48	2	1	1	2	0.063691	0.052037
DIENYIQDGKDDYKK	KNIHGYMKDIENYIQD	DGKDDYKKQKETELNG	K	D	I	K	K	Q	0	0	1	4	0	1	1	1	0	2	0	3	0	0	0	0	0	0	2	0	0	15	2	1842.86	Q5SV02;P70388;P70388-2;P70388-3	Q5SV02	960	974	Rad50	DNA repair protein RAD50	yes	no	2;4	0.054783	41.838		1		1	1.1729	1.0417
DIFMFITR	YTSPDKLKDIFMFITR	DIFMFITRQLKGLEDT	K	D	I	T	R	Q	0	1	0	1	0	0	0	0	0	2	0	0	1	2	0	0	1	0	0	0	0	8	0	1041.53	Q4VA53;Q4VA53-3;F8WHU5	Q4VA53	105	112	Pds5b	Sister chromatid cohesion protein PDS5 homolog B	yes	no	2	0.0043325	56.258		1		1	1.221	1.1223
DIFPIAFPR	VHFVEHYRDIFPIAFP	IFPIAFPRREHREALA	R	D	I	P	R	R	1	1	0	1	0	0	0	0	0	2	0	0	0	2	2	0	0	0	0	0	0	9	0	1074.59	Q8CGK3	Q8CGK3	930	938	Lonp1	Lon protease homolog, mitochondrial	yes	yes	2	0.0014137	59.35	1	1		1	0.58234	0.57232
DIGEGNLSTAAAAALAAAAVK	ERKTKVERDIGEGNLS	ALAAAAVKAKHLAAVE	R	D	I	V	K	A	9	0	1	1	0	0	1	2	0	1	2	1	0	0	0	1	1	0	0	1	0	21	0	1884	Q6PDG5-2;Q3UID0;Q6PDG5	Q6PDG5-2	852	872	Smarcc2	SWI/SNF complex subunit SMARCC2	yes	no	2;3	1.0431E-17	99.343	1	2		2	1.1508	1.0079
DIHLDLPSTNFVCK	IEGPLPAKDIHLDLPS	PSTNFVCKDVEDSLPI	K	D	I	C	K	D	0	0	1	2	1	0	0	0	1	1	2	1	0	1	1	1	1	0	0	1	0	14	0	1657.81	H9KV00;Q9QX47-3;Q9QX47;H9KV15	H9KV00	1690	1703	Son	Protein SON	no	no	2;3	2.7202E-12	86.288	3	1	3		1.2201	0.87961
DIIALNPLYR	AEIVKTIRDIIALNPL	IALNPLYRESVLQMMQ	R	D	I	Y	R	E	1	1	1	1	0	0	0	0	0	2	2	0	0	0	1	0	0	0	1	0	0	10	0	1186.67	Q8CGK3	Q8CGK3	291	300	Lonp1	Lon protease homolog, mitochondrial	yes	yes	2	0.013778	61.161				1	0.59184	0.58685
DIIDTPMDFATVR	LLEYPDYRDIIDTPMD	PMDFATVRETLEAGNY	R	D	I	V	R	E	1	1	0	3	0	0	0	0	0	2	0	0	1	1	1	0	2	0	0	1	0	13	0	1492.72	F8VQ93;Q8VDD9	F8VQ93	1355	1367	Phip	PH-interacting protein	yes	no	2	1.5754E-05	63.185	1	1	1		1.2755	1.0199
DIIHNPQALSPQFTGILQLLQSR	PEFELLWKDIIHNPQA	ILQLLQSRTSRKFLAC	K	D	I	S	R	T	1	1	1	1	0	4	0	1	1	3	4	0	0	1	2	2	1	0	0	0	0	23	0	2588.41	A0A0G2JFJ6;Q7TPD0;Q7TPD0-2	A0A0G2JFJ6	272	294	Ints3	Integrator complex subunit 3	yes	no	3	3.0748E-17	86.825		1		1	0.8746	0.80568
DIILGMEISAPSQQR	SLTQSEIRDIILGMEI	ISAPSQQRQQIAEIEK	R	D	I	Q	R	Q	1	1	0	1	0	2	1	1	0	3	1	0	1	0	1	2	0	0	0	0	0	15	0	1656.85	Q99PV0	Q99PV0	2009	2023	Prpf8	Pre-mRNA-processing-splicing factor 8	yes	yes	2	2.7937E-16	102.64	1	1	1		1.1761	0.89691
DILCGAADEVLAVLK	AALGDQPRDILCGAAD	DEVLAVLKNEKLRDKE	R	D	I	L	K	N	3	0	0	2	1	0	1	1	0	1	3	1	0	0	0	0	0	0	0	2	0	15	0	1585.84	Q6P4T2	Q6P4T2	130	144	Snrnp200	U5 small nuclear ribonucleoprotein 200 kDa helicase	yes	yes	2;3	7.072E-12	94.487		2	2	2	1.2462	0.95231
DILHATFEESLDK	FVTWQVVRDILHATFE	TFEESLDKTSHSVGRR	R	D	I	D	K	T	1	0	0	2	0	0	2	0	1	1	2	1	0	1	0	1	1	0	0	0	0	13	0	1516.74	Q8K284;Q8K284-2	Q8K284	1293	1305	Gtf3c1	General transcription factor 3C polypeptide 1	yes	no	2;3	3.4027E-05	61.167	1	1	2		1.466	1.0773
DILIDPIR	KKIEKLARDILIDPIR	DILIDPIRVVQGDIGE	R	D	I	I	R	V	0	1	0	2	0	0	0	0	0	3	1	0	0	0	1	0	0	0	0	0	0	8	0	953.555	Q810A7;Q810A7-2	Q810A7	451	458	Ddx42	ATP-dependent RNA helicase DDX42	yes	no	2	0.021281	58.981		1		2	0.41077	0.37862
DILLCDPIPLDTEVTALSEDEYFSAGVVK	YECDVLGKDILLCDPI	YFSAGVVKGHRKESGE	K	D	I	V	K	G	2	0	0	4	1	0	3	1	0	2	4	1	0	1	2	2	2	0	1	3	0	29	0	3208.57	P70399;P70399-3;A2AU91;A2AU89;P70399-2	P70399	1516	1544	Tp53bp1;Trp53bp1	Tumor suppressor p53-binding protein 1	yes	no	3	0.031297	20.759		1	1		0.99441	0.73216
DILLVNDHLLNFVR	SIVTAAKKDILLVNDH	DHLLNFVRERTLDKRW	K	D	I	V	R	E	0	1	2	2	0	0	0	0	1	1	4	0	0	1	0	0	0	0	0	2	0	14	0	1679.94	Q4VA53;Q4VA53-3;F8WHU5	Q4VA53	381	394	Pds5b	Sister chromatid cohesion protein PDS5 homolog B	yes	no	2;3	4.6684E-08	83.087		2		1	1.2197	1.1136
DILSFDK	KSEGREKRDILSFDKI	RDILSFDKIKEQRERE	R	D	I	D	K	I	0	0	0	2	0	0	0	0	0	1	1	1	0	1	0	1	0	0	0	0	0	7	0	836.428	Q80YR5;F6XJ79;F6Z0Y5;F6WIZ2	Q80YR5	652	658	Safb2	Scaffold attachment factor B2	yes	no	2	0.016268	52.268		1		1	1.0532	0.89562
DILSWVNFMNSMAEDAAVK	RKCVVSIRDILSWVNF	MAEDAAVKRPEAISTV	R	D	I	V	K	R	3	0	2	2	0	0	1	0	0	1	1	1	2	1	0	2	0	1	0	2	0	19	0	2140	A2ANY6;J3QMC5	A2ANY6	1599	1617	Mdn1	Midasin	yes	no	2;3	1.5108E-06	47.68		2		1	1.0448	0.80362
DILVLSSHK	AKPFGALKDILVLSSH	ILVLSSHKKAYIEINK	K	D	I	H	K	K	0	0	0	1	0	0	0	0	1	1	2	1	0	0	0	2	0	0	0	1	0	9	0	1010.58	Q61464-4;E9QML5;Q61464;Q61464-7;Q61464-2;Q61464-5;E9QKZ7	Q61464-4	931	939	Znf638;Zfml	Zinc finger protein 638	yes	no	2	0.0014593	60.398	1		1		1.1996	0.86611
DINLQDEDWNEFNDINK	PKFEPLVRDINLQDED	NEFNDINKIIIRQPIR	R	D	I	N	K	I	0	0	4	4	0	1	2	0	0	2	1	1	0	1	0	0	0	1	0	0	0	17	0	2120.93	Q99PV0;B7ZC27	Q99PV0	285	301	Prpf8	Pre-mRNA-processing-splicing factor 8	yes	no	2;3	9.7156E-18	97.235	2	1	2	1	1.3207	0.9612
DINTDFLLVVLR	IVDEIHERDINTDFLL	DFLLVVLRDVVLAYPE	R	D	I	L	R	D	0	1	1	2	0	0	0	0	0	1	3	0	0	1	0	0	1	0	0	2	0	12	0	1416.8	E9QNN1;O70133-2;O70133-3;Q3UR42;A0A087WPL5;O70133	E9QNN1	520	531	Dhx9	ATP-dependent RNA helicase A	no	no	2;3	6.1849E-11	107.09		2	1	2	1.076	1.024
DINWDSSQWQPLIQDR	CASQSSLKDINWDSSQ	WQPLIQDRCFLSWLVK	K	D	I	D	R	C	0	1	1	3	0	3	0	0	0	2	1	0	0	0	1	2	0	2	0	0	0	16	0	1999.94	Q9EPU0-2;Q9EPU0	Q9EPU0-2	216	231	Upf1	Regulator of nonsense transcripts 1	yes	no	2	0.004161	28.166		1			1.1182	0.92027
DIPSDTQSPVSTK	KSEKKNAKDIPSDTQS	TQSPVSTKRKKKGFLP	K	D	I	T	K	R	0	0	0	2	0	1	0	0	0	1	0	1	0	0	2	3	2	0	0	1	0	13	0	1373.67	Q7TPV4;Q3U2W2	Q7TPV4	1157	1169	Mybbp1a	Myb-binding protein 1A	yes	no	2	5.4044E-13	129.37		1		1	0.99133	0.83225
DIPSDTQSPVSTKR	KSEKKNAKDIPSDTQS	QSPVSTKRKKKGFLPE	K	D	I	K	R	K	0	1	0	2	0	1	0	0	0	1	0	1	0	0	2	3	2	0	0	1	0	14	1	1529.77	Q7TPV4;Q3U2W2	Q7TPV4	1157	1170	Mybbp1a	Myb-binding protein 1A	yes	no	2	0.0026106	46.318		1			0.6887	0.5707
DIPSLPPLPPLPPLPPLDR	QESQFRERDIPSLPPL	PPLPPLDRYRDDRWRE	R	D	I	D	R	Y	0	1	0	2	0	0	0	0	0	1	5	0	0	0	9	1	0	0	0	0	0	19	0	2043.18	D3YWX2;F6YTL8	D3YWX2	1322	1340	Ylpm1		yes	no	2;3	0.00052173	34.649		2		2	0.76167	0.69778
DIPVLVATDVAAR	VISDFKKKDIPVLVAT	VATDVAARGLDIPSIK	K	D	I	A	R	G	3	1	0	2	0	0	0	0	0	1	1	0	0	0	1	0	1	0	0	3	0	13	0	1338.75	Q810A7;Q810A7-2	Q810A7	548	560	Ddx42	ATP-dependent RNA helicase DDX42	yes	no	2	4.8382E-05	51.643		1		1	1.1661	1.0748
DIPVTIHNLEEYLR	IELKKGGKDIPVTIHN	HNLEEYLRLVIFWALN	K	D	I	L	R	L	0	1	1	1	0	0	2	0	1	2	2	0	0	0	1	0	1	0	1	1	0	14	0	1710.89	G5E870;A0A087WNZ7;A0A087WRV6	G5E870	1843	1856	Trip12	E3 ubiquitin-protein ligase TRIP12	yes	no	2;3	1.2366E-05	49.988	2	2	1	1	1.2365	0.95892
DIQMAETSPEGTKPER	LDIISNPKDIQMAETS	PEGTKPERRSFRAYAA	K	D	I	E	R	R	1	1	0	1	0	1	3	1	0	1	0	1	1	0	2	1	2	0	0	0	0	16	1	1787.84	Q69ZX6	Q69ZX6	222	237	Morc2a	MORC family CW-type zinc finger protein 2A	yes	yes	2	7.6356E-06	66.826		1		1	0.82959	0.7496
DIQMPDGIR	ACKVDGHKDIQMPDGI	IQMPDGIRREEFVQWV	K	D	I	I	R	R	0	1	0	2	0	1	0	1	0	2	0	0	1	0	1	0	0	0	0	0	0	9	0	1043.51	Q9JHU4	Q9JHU4	4291	4299	Dync1h1	Cytoplasmic dynein 1 heavy chain 1	yes	yes	2	0.00083108	71.451	1		1		1.3006	1.0229
DIQQTEQLIEQR	SSVKNTAKDIQQTEQL	TEQLIEQRLVQAQNLT	K	D	I	Q	R	L	0	1	0	1	0	4	2	0	0	2	1	0	0	0	0	0	1	0	0	0	0	12	0	1499.76	Q6ZWR6-4;Q6ZWR6	Q6ZWR6-4	4108	4119	Syne1	Nesprin-1	yes	no	2	0.0007239	46.069	1		1		NaN	NaN
DIQTLLSR	VMAQHMIRDIQTLLSR	DIQTLLSRMECRGGTQ	R	D	I	S	R	M	0	1	0	1	0	1	0	0	0	1	2	0	0	0	0	1	1	0	0	0	0	8	0	944.529	Q3UF95;Q9Z1R2;G3UYQ2;G3UZT6;A0A0K0K1E4;G3UXT8;G3UYZ0;G3V013	Q3UF95	157	164	Bag6	Large proline-rich protein BAG6	yes	no	2	0.0057348	52.255		1		1	1.5812	1.4411
DIQYLPLIK	AINLLPSRDIQYLPLI	IQYLPLIKMSTITGPV	R	D	I	I	K	M	0	0	0	1	0	1	0	0	0	2	2	1	0	0	1	0	0	0	1	0	0	9	0	1101.64	CON__P02672	CON__P02672	220	228			yes	yes	2	0.015261	66.27	1	1		1	24.16	21.84
DISSIGLK	LSDKEQLRDISSIGLK	DISSIGLKTVIGELPP	R	D	I	L	K	T	0	0	0	1	0	0	0	1	0	2	1	1	0	0	0	2	0	0	0	0	0	8	0	831.47	Q6ZQ38;D3YWC5	Q6ZQ38	104	111	Cand1	Cullin-associated NEDD8-dissociated protein 1	yes	no	1;2	0.016785	61.962		1		2	1.1289	1.0227
DITAEFLVK	ASEVKPPRDITAEFLV	ITAEFLVKSKHRDLTA	R	D	I	V	K	S	1	0	0	1	0	0	1	0	0	1	1	1	0	1	0	0	1	0	0	1	0	9	0	1034.56	G8JL40;Q6ZQ88;A3KG93;F6ZC60;F6Z4I3	G8JL40	304	312	Kdm1a	Lysine-specific histone demethylase 1A	yes	no	2	0.029371	37.556				1	0.21391	0.19219
DITEEIMSGAR	RDPNQGGKDITEEIMS	EEIMSGARTASTPTPP	K	D	I	A	R	T	1	1	0	1	0	0	2	1	0	2	0	0	1	0	0	1	1	0	0	0	0	11	0	1220.57	E9PVC6;Q6NZJ6-2;E9Q9E1;E9PVC5;Q6NZJ6;A0A0J9YVC1;A0A0J9YUC1;E9Q770;A0A0J9YU44;A0A0J9YUL1;A0A0J9YTV0;D3YWY7;D3YWM1;D3Z439	E9PVC6	151	161	Eif4g1	Eukaryotic translation initiation factor 4 gamma 1	yes	no	2	0.011486	36.417			1		1.4733	1.1238
DITEVTAVAEAILPK	SIGKSNTKDITEVTAV	VAEAILPKGSARVTTA	K	D	I	P	K	G	3	0	0	1	0	0	2	0	0	2	1	1	0	0	1	0	2	0	0	2	0	15	0	1568.87	Q8CHI8-3;Q8CHI8-2;Q8CHI8-4;Q8CHI8;Q8CHI8-5	Q8CHI8-3	982	996	Ep400	E1A-binding protein p400	yes	no	2	1.3122E-05	45.614	1	1		1	1.1302	0.93514
DITGFQDSFQIPDHANGPLVVVK	RKQSRTPKDITGFQDS	NGPLVVVKTKKMFFNS	K	D	I	V	K	T	1	0	1	3	0	2	0	2	1	2	1	1	0	2	2	1	1	0	0	3	0	23	0	2496.26	E9PVX6	E9PVX6	1439	1461	Mki67		yes	yes	3	0.00028758	38.942		1	1		0.61211	0.45338
DIVDGMGITGVEGVFR	TVPFRLSRDIVDGMGI	TGVEGVFRRCCEKTME	R	D	I	F	R	R	0	1	0	2	0	0	1	4	0	2	0	0	1	1	0	0	1	0	0	3	0	16	0	1663.82	Q62388	Q62388	2923	2938	Atm	Serine-protein kinase ATM	yes	yes	2	0.0047129	34.928			1		2.1809	1.7368
DIVENYFMR	CKQQCYSKDIVENYFM	IVENYFMRDSGSKASS	K	D	I	M	R	D	0	1	1	1	0	0	1	0	0	1	0	0	1	1	0	0	0	0	1	1	0	9	0	1185.55	Q62318;Q62318-2	Q62318	129	137	Trim28	Transcription intermediary factor 1-beta	yes	no	2	9.5977E-05	108.74		1		1	1.0977	1.0122
DIVPGDIVEIAVGDKVPADIR	SVQRIKAKDIVPGDIV	DKVPADIRLTSIKSTT	K	D	I	I	R	L	2	1	0	4	0	0	1	2	0	4	0	1	0	0	2	0	0	0	0	4	0	21	1	2190.19	O55143-2;O55143;J3KMM5	O55143-2	144	164	Atp2a2	Sarcoplasmic/endoplasmic reticulum calcium ATPase 2	yes	no	3	0.00076918	56.882		1		1	1.2197	1.107
DIVTPEAWR	QRRKITSKDIVTPEAW	IVTPEAWRVMMSLKSG	K	D	I	W	R	V	1	1	0	1	0	0	1	0	0	1	0	0	0	0	1	0	1	1	0	1	0	9	0	1085.55	E9Q6R4;E9Q4N7;E9Q4N6	E9Q6R4	1624	1632	Arid1b		yes	no	2	0.018474	52.579			1		0.55421	0.42519
DKADFCIIHYAGK	FQKPKQLKDKADFCII	CIIHYAGKVDYKADEW	K	D	K	G	K	V	2	0	0	2	1	0	0	1	1	2	0	2	0	1	0	0	0	0	1	0	0	13	1	1536.74	Q8VDD5;Q61879;Q5SV64;Q3UH59	Q8VDD5	564	576	Myh9;Myh10	Myosin-9;Myosin-10	no	no	3	0.020744	37.525	1	1			2.6021	1.9361
DKDTLDFIR	ILADMIAKDKDTLDFI	KDTLDFIRGLCKHRYI	K	D	K	I	R	G	0	1	0	3	0	0	0	0	0	1	1	1	0	1	0	0	1	0	0	0	0	9	1	1121.57	F8WGW3;Q497V5;Q497V5-2	F8WGW3	375	383	Srbd1	S1 RNA-binding domain-containing protein 1	yes	no	2	0.068944	39.937				1	1.4213	1.4086
DKEVEFGGPAPR	THVAKLIRDKEVEFGG	EFGGPAPRVLSLDDYF	R	D	K	P	R	V	1	1	0	1	0	0	2	2	0	0	0	1	0	1	2	0	0	0	0	1	0	12	1	1300.64	D3YWX2;F6YTL8;Q9R0I7;E9Q803	D3YWX2	1849	1860	Ylpm1	YLP motif-containing protein 1	yes	no	2	9.2915E-05	71.176	1		1		1.0442	0.79557
DKEVIQLK	FRQWKQQKDKEVIQLK	DKEVIQLKERDRKRQY	K	D	K	L	K	E	0	0	0	1	0	1	1	0	0	1	1	2	0	0	0	0	0	0	0	1	0	8	1	971.565	P33174	P33174	670	677	Kif4	Chromosome-associated kinesin KIF4	yes	yes	2	0.012285	62.104		1		1	1.0629	0.91088
DKEVTGALIASLINCYIR	TFKDLVIRDKEVTGAL	SLINCYIRDNAAVDGI	R	D	K	I	R	D	2	1	1	1	1	0	1	1	0	3	2	1	0	0	0	1	1	0	1	1	0	18	1	2035.08	Q99P88	Q99P88	830	847	Nup155	Nuclear pore complex protein Nup155	yes	yes	2;3	3.5167E-10	78.441		2		1	1.1335	0.99226
DKFPEVIINFPDPAQK	GERIREIRDKFPEVII	NFPDPAQKSDIVQLRG	R	D	K	Q	K	S	1	0	1	2	0	1	1	0	0	2	0	2	0	2	3	0	0	0	0	1	0	16	1	1856.97	Q8VDJ3;Q3U4Z7;A0A087WP83	Q8VDJ3	535	550	Hdlbp	Vigilin	yes	no	3	0.049119	29.81				1	2.0763	1.9225
DKFPGEFMK	KKIGVFSKDKFPGEFM	KFPGEFMKSWSDCLNK	K	D	K	M	K	S	0	0	0	1	0	0	1	1	0	0	0	2	1	2	1	0	0	0	0	0	0	9	1	1097.52	G3X956;Q920B9	G3X956	140	148	Supt16;Supt16h	FACT complex subunit SPT16	yes	no	2;3	0.029615	40.496		3		2	1.543	1.2189
DKFQETSDEFEAAR	MEKLESVRDKFQETSD	SDEFEAARKRAKKAKQ	R	D	K	A	R	K	2	1	0	2	0	1	3	0	0	0	0	1	0	2	0	1	1	0	0	0	0	14	1	1671.74	Q9CU62	Q9CU62	1036	1049	Smc1a	Structural maintenance of chromosomes protein 1A	yes	yes	2;3	6.7894E-13	134.88		2		1	1.3406	1.1343
DKFSPTQDRPESSTVLK	VASSCIPRDKFSPTQD	PESSTVLKVTPRVLLK	R	D	K	L	K	V	0	1	0	2	0	1	1	0	0	0	1	2	0	1	2	3	2	0	0	1	0	17	2	1933.97	Q8BTI8-3;Q8BTI8;Q8BTI8-2	Q8BTI8-3	1148	1164	Srrm2	Serine/arginine repetitive matrix protein 2	yes	no	3	0.022748	52.52	1				1.2905	1.078
DKFSSTFINSVISHTDTER	AFHIWSKKDKFSSTFI	ISHTDTERSAPAWMLL	K	D	K	E	R	S	0	1	1	2	0	0	1	0	1	2	0	1	0	2	0	4	3	0	0	1	0	19	1	2183.05	Q6ZQK0;K4DI67;Q80W41	Q6ZQK0	691	709	Ncapd3	Condensin-2 complex subunit D3	yes	no	3;4	4.7645E-05	64.249				2	0.95528	0.94996
DKGEYTLVVK	YSVSYLLKDKGEYTLV	GEYTLVVKWGDEHIPG	K	D	K	V	K	W	0	0	0	1	0	0	1	1	0	0	1	2	0	0	0	0	1	0	1	2	0	10	1	1150.62	B7FAU9;Q8BTM8;B7FAV1	B7FAU9	2614	2623	Flna	Filamin-A	yes	no	2	1.5412E-06	115.57	1	1	1	1	1.8019	1.3543
DKGLHVEVR	AELRKAQKDKGLHVEV	KGLHVEVRVNREWYTG	K	D	K	V	R	V	0	1	0	1	0	0	1	1	1	0	1	1	0	0	0	0	0	0	0	2	0	9	1	1051.58	Q69ZX6	Q69ZX6	792	800	Morc2a	MORC family CW-type zinc finger protein 2A	yes	yes	3	0.064789	33.088		1			1.9021	1.5747
DKGNFYEASDWFK	LRLGAMARDKGNFYEA	YEASDWFKEALQINQD	R	D	K	F	K	E	1	0	1	2	0	0	1	1	0	0	0	2	0	2	0	1	0	1	1	0	0	13	1	1605.71	Q62018;Q62018-3;Q62018-2	Q62018	543	555	Ctr9	RNA polymerase-associated protein CTR9 homolog	yes	no	3	0.020058	36.292		1		1	1.1673	1.0078
DKGSVDDLTVVLESAR	VMHEGRQKDKGSVDDL	TVVLESARLVERMYSH	K	D	K	A	R	L	1	1	0	3	0	0	1	1	0	0	2	1	0	0	0	2	1	0	0	3	0	16	1	1702.87	E9Q7L1	E9Q7L1	1411	1426	Urb2		yes	yes	2;3	1.0095E-05	65.949		2		1	0.8913	0.79364
DKIPGGLQDSQDSR	FVRPGSSRDKIPGGLQ	LQDSQDSRANSRERGP	R	D	K	S	R	A	0	1	0	3	0	2	0	2	0	1	1	1	0	0	1	2	0	0	0	0	0	14	1	1514.73	D3YWX2;F6YTL8	D3YWX2	1087	1100	Ylpm1		yes	no	2;3	0.00029172	58.32	2	1	1		1.2718	0.97908
DKLDETGVALK	SYVDLYVKDKLDETGV	DETGVALKVIHELANE	K	D	K	L	K	V	1	0	0	2	0	0	1	1	0	0	2	2	0	0	0	0	1	0	0	1	0	11	1	1187.64	Q64511	Q64511	286	296	Top2b	DNA topoisomerase 2-beta	yes	yes	2	2.2894E-07	123.95		1		1	1.576	1.3261
DKLDILGAAETGSGK	LTLAPAIRDKLDILGA	AAETGSGKTLAFAIPM	R	D	K	G	K	T	2	0	0	2	0	0	1	3	0	1	2	2	0	0	0	1	1	0	0	0	0	15	1	1473.77	Q9ESV0;F8WJA0	Q9ESV0	230	244	Ddx24	ATP-dependent RNA helicase DDX24	yes	no	2	0.0095801	50.178				1	1.2692	1.1774
DKLESEMEDAYHEHQANLLR	EKNMKDAKDKLESEME	EHQANLLRQDLMRRQE	K	D	K	L	R	Q	2	1	1	2	0	1	4	0	2	0	3	1	1	0	0	1	0	0	1	0	0	20	1	2427.11	Q8VIJ6	Q8VIJ6	509	528	Sfpq	Splicing factor, proline- and glutamine-rich	yes	yes	3;4	3.085E-27	131.54		3		2	0.96942	0.9629
DKMEDIER	RDAQQDARDKMEDIER	DKMEDIERQVRELKTK	R	D	K	E	R	Q	0	1	0	2	0	0	2	0	0	1	0	1	1	0	0	0	0	0	0	0	0	8	1	1034.47	Q9CW03;Q1HL32	Q9CW03	265	272	Smc3	Structural maintenance of chromosomes protein 3	yes	no	2	0.0055099	74.92		1		1	1.3673	1.2399
DKPLPPLLAR	RKGLRNDKDKPLPPLL	PLPPLLARVGGNIEVL	K	D	K	A	R	V	1	1	0	1	0	0	0	0	0	0	3	1	0	0	3	0	0	0	0	0	0	10	1	1118.68	E9Q614;B1AR17;F7C528;E9QAS4;Q6PDQ2;E9QAS5;F6WR45	E9QAS4	1377	1386	Chd3;Chd4	Chromodomain-helicase-DNA-binding protein 4	no	no	3	0.00636	49.3	1		1		1.6035	1.2258
DKPVPLPAPEMTVK	EHPIQQERDKPVPLPA	PAPEMTVKQERLDFEE	R	D	K	V	K	Q	1	0	0	1	0	0	1	0	0	0	1	2	1	0	4	0	1	0	0	2	0	14	1	1520.83	Q8R3B7-2;Q8R3B7;D3YZC8;D3YZC7	Q8R3B7-2	468	481	Brd8	Bromodomain-containing protein 8	yes	no	2	0.033085	37.77				1	0.8736	0.81209
DKQPDVFEFLER	CPVSKAKKDKQPDVFE	DVFEFLERQTMLLRPG	K	D	K	E	R	Q	0	1	0	2	0	1	2	0	0	0	1	1	0	2	1	0	0	0	0	1	0	12	1	1521.75	P53569;P53569-2	P53569	161	172	Cebpz	CCAAT/enhancer-binding protein zeta	yes	no	2;3	3.7832E-07	95.417		2		2	0.56645	0.4887
DKSDSPAIQLR	REVLGIKRDKSDSPAI	DSPAIQLRLKEPMDVD	R	D	K	L	R	L	1	1	0	2	0	1	0	0	0	1	1	1	0	0	1	2	0	0	0	0	0	11	1	1228.64	Q60520;Q60520-1	Q60520	937	947	Sin3a	Paired amphipathic helix protein Sin3a	yes	no	2;3	1.0154E-07	105.03		2		2	NaN	NaN
DKTQYIFNNMVLK	KTFNDYFRDKTQYIFN	IFNNMVLKLKEDSSRK	R	D	K	L	K	L	0	0	2	1	0	1	0	0	0	1	1	2	1	1	0	0	1	0	1	1	0	13	1	1612.83	P27046	P27046	189	201	Man2a1	Alpha-mannosidase 2	yes	yes	2;3	1.5483E-12	139.86		2		2	1.6214	1.3709
DKVQLMAAEK	RSAPKEQRDKVQLMAA	VQLMAAEKKSKAELED	R	D	K	E	K	K	2	0	0	1	0	1	1	0	0	0	1	2	1	0	0	0	0	0	0	1	0	10	1	1131.6	Q5DTM8;Q5DTM8-2	Q5DTM8	657	666	Rnf20	E3 ubiquitin-protein ligase BRE1A	yes	no	2	0.0039445	56.551		1		1	1.2068	1.0413
DKVQLMAAER	KSAPKEQRDKVQLMAA	VQLMAAERKAKAEVDE	R	D	K	E	R	K	2	1	0	1	0	1	1	0	0	0	1	1	1	0	0	0	0	0	0	1	0	10	1	1159.6	Q3U319	Q3U319	685	694	Rnf40	E3 ubiquitin-protein ligase BRE1B	yes	yes	2	0.018726	43.897		1			1.3372	1.0967
DKYGVFPLR	SGLGVVGRDKYGVFPL	KYGVFPLRGKILNVRE	R	D	K	L	R	G	0	1	0	1	0	0	0	1	0	0	1	1	0	1	1	0	0	0	1	1	0	9	1	1093.59	Q01320	Q01320	478	486	Top2a	DNA topoisomerase 2-alpha	yes	yes	2	0.0054088	54.982		1		1	1.0227	0.92237
DLAALGDKVNSLGETAQR	RKHEGFERDLAALGDK	SLGETAQRLIQSHPES	R	D	L	Q	R	L	3	1	1	2	0	1	1	2	0	0	3	1	0	0	0	1	1	0	0	1	0	18	1	1856.96	P16546-2;P16546	P16546-2	1261	1278	Sptan1	Spectrin alpha chain, non-erythrocytic 1	no	no	3	2.5999E-10	85.362	1				2.8852	2.2097
DLAEDAPWK	AEMPATEKDLAEDAPW	LAEDAPWKKIQQNTFT	K	D	L	W	K	K	2	0	0	2	0	0	1	0	0	0	1	1	0	0	1	0	0	1	0	0	0	9	0	1043.49	Q80X90;B7FAU9;Q8BTM8;B7FAV1;F6XC15;Q8BTM8-2;Q8VHX6-2;D3YW87;Q8VHX6;D3Z576	B7FAU9	34	42	Flnb;Flna;Flnc	Filamin-B;Filamin-A;Filamin-C	no	no	2	0.0019085	52.579		1	1	1	1.8577	1.335
DLAEDAPWKK	AEMPATEKDLAEDAPW	AEDAPWKKIQQNTFTR	K	D	L	K	K	I	2	0	0	2	0	0	1	0	0	0	1	2	0	0	1	0	0	1	0	0	0	10	1	1171.59	Q80X90;B7FAU9;Q8BTM8;B7FAV1;F6XC15;Q8BTM8-2;Q8VHX6-2;D3YW87;Q8VHX6;D3Z576	B7FAU9	34	43	Flnb;Flna;Flnc	Filamin-B;Filamin-A;Filamin-C	no	no	3	0.022802	31.286	1		1		1.9155	1.396
DLALGLVPGDR	AEPGAGTKDLALGLVP	LGLVPGDRLVEINGQN	K	D	L	D	R	L	1	1	0	2	0	0	0	2	0	0	3	0	0	0	1	0	0	0	0	1	0	11	0	1124.62	Q9JMH9-4;Q9JMH9-1;K3W4L0;B2RRE2;Q9JMH9;Q9JMH9-6;E9QAX2	Q9JMH9-4	265	275	Myo18a	Unconventional myosin-XVIIIa	yes	no	2	0.00070243	41.242	1				1.5137	1.1717
DLALVNDQLLGFVR	TIITAAKRDLALVNDQ	DQLLGFVRERTLDKRW	R	D	L	V	R	E	1	1	1	2	0	1	0	1	0	0	4	0	0	1	0	0	0	0	0	2	0	14	0	1571.87	Q6A026;E9QPI5	Q6A026	390	403	Pds5a	Sister chromatid cohesion protein PDS5 homolog A	yes	no	2;3	3.1779E-08	86.944		1		2	1.0673	1.0097
DLANIAEVEVSIPAK	SRILSIQKDLANIAEV	VEVSIPAKLHNSLIGT	K	D	L	A	K	L	3	0	1	1	0	0	2	0	0	2	1	1	0	0	1	1	0	0	0	2	0	15	0	1567.85	Q8VDJ3;Q3U4Z7;A0A087WP83	Q8VDJ3	649	663	Hdlbp	Vigilin	yes	no	2	3.2687E-07	54.281		1		1	2.2199	1.8431
DLAPYLPSVTPGLK	MYSLTDQKDLAPYLPS	PSVTPGLKASLLDPVP	K	D	L	L	K	A	1	0	0	1	0	0	0	1	0	0	3	1	0	0	3	1	1	0	1	1	0	14	0	1469.81	E9PVA8;Q8BIX2	E9PVA8	1650	1663	Gcn1l1		yes	no	2	0.019324	33.751		1	1		1.1173	0.83504
DLASVQALLR	MASDDFGRDLASVQAL	ASVQALLRKHEGLERD	R	D	L	L	R	K	2	1	0	1	0	1	0	0	0	0	3	0	0	0	0	1	0	0	0	1	0	10	0	1084.62	P16546-2;P16546	P16546-2	286	295	Sptan1	Spectrin alpha chain, non-erythrocytic 1	no	no	2	9.5684E-07	98.044	1	1	1	1	2.005	1.6521
DLATYYSYGDFLLSK	EYLSRLQKDLATYYSY	YGDFLLSKLMELFPLS	K	D	L	S	K	L	1	0	0	2	0	0	0	1	0	0	3	1	0	1	0	2	1	0	3	0	0	15	0	1754.84	Q922K7;E9QN31	Q922K7	258	272	Nop2	Putative ribosomal RNA methyltransferase NOP2	yes	no	2	4.5014E-10	76.82		1		2	1.008	0.91414
DLAYCMSQLPLTER	ARTERQYRDLAYCMSQ	SQLPLTERGLQKMLDN	R	D	L	E	R	G	1	1	0	1	1	1	1	0	0	0	3	0	1	0	1	1	1	0	1	0	0	14	0	1695.8	Q8K2Z4;Q8K2Z4-2	Q8K2Z4	1215	1228	Ncapd2	Condensin complex subunit 1	yes	no	2	0.00073354	35.836		1			0.92399	0.77675
DLCFTWR	TPGPPGPKDLCFTWRE	KDLCFTWREFSDFLRV	K	D	L	W	R	E	0	1	0	1	1	0	0	0	0	0	1	0	0	1	0	0	1	1	0	0	0	7	0	996.449	Q6P5D8	Q6P5D8	1234	1240	Smchd1	Structural maintenance of chromosomes flexible hinge domain-containing protein 1	yes	yes	2	0.0081922	68.915	1	1	1		1.3589	1.0883
DLDDFQSWLSR	SKLQQFLRDLDDFQSW	DFQSWLSRTQTAIASE	R	D	L	S	R	T	0	1	0	3	0	1	0	0	0	0	2	0	0	1	0	2	0	1	0	0	0	11	0	1380.63	Q62261;A0A0A0MQG2;Q62261-2	Q62261	1070	1080	Sptbn1	Spectrin beta chain, non-erythrocytic 1	yes	no	2	4.8021E-07	91.961	1	1	1	1	1.8671	1.4567
DLDELSR	ASFGLSARDLDELSRY	RDLDELSRYPEDKITP	R	D	L	S	R	Y	0	1	0	2	0	0	1	0	0	0	2	0	0	0	0	1	0	0	0	0	0	7	0	846.408	Q8K310;Q5BL18;A0A087WSU2;A0A087WQD6	Q8K310	121	127	Matr3	Matrin-3	yes	no	2	0.060241	65.252		1			0.87791	0.74191
DLDELSRYPEDK	ASFGLSARDLDELSRY	LSRYPEDKITPENLPQ	R	D	L	D	K	I	0	1	0	3	0	0	2	0	0	0	2	1	0	0	1	1	0	0	1	0	0	12	1	1478.69	Q8K310;Q5BL18;A0A087WSU2;A0A087WQD6	Q8K310	121	132	Matr3	Matrin-3	yes	no	2;3	1.2619E-37	182.37		3		2	1.1385	0.99932
DLDELSRYPEDKITPENLPQILLQLK	ASFGLSARDLDELSRY	PQILLQLKRRRTEEGP	R	D	L	L	K	R	0	1	1	3	0	2	3	0	0	2	6	2	0	0	3	1	1	0	1	0	0	26	2	3079.64	Q8K310;Q5BL18;A0A087WSU2;A0A087WQD6	Q8K310	121	146	Matr3	Matrin-3	yes	no	4	0.029126	43.241		1			0.83031	0.71163
DLDFANDASSMLASAVEK	SVPVSEIRDLDFANDA	MLASAVEKLNEGFISQ	R	D	L	E	K	L	4	0	1	3	0	0	1	0	0	0	2	1	1	1	0	3	0	0	0	1	0	18	0	1882.86	P70227	P70227	441	458	Itpr3	Inositol 1,4,5-trisphosphate receptor type 3	yes	yes	2	2.5956E-12	71.592	1	1		1	1.4556	1.109
DLDGMFIYNCSR	FGVNIEHRDLDGMFIY	MFIYNCSRLIKMYEKV	R	D	L	S	R	L	0	1	1	2	1	0	0	1	0	1	1	0	1	1	0	1	0	0	1	0	0	12	0	1489.63	Q69ZX6	Q69ZX6	378	389	Morc2a	MORC family CW-type zinc finger protein 2A	yes	yes	2	0.057892	20.236				1	0.92121	0.90431
DLDIIDNYDYSHTVK	PLPGEAVKDLDIIDNY	YDYSHTVKYTPTQQGN	K	D	L	V	K	Y	0	0	1	4	0	0	0	0	1	2	1	1	0	0	0	1	1	0	2	1	0	15	0	1809.84	Q80X90	Q80X90	895	909	Flnb	Filamin-B	yes	yes	2	0.057941	8.5658			1		2.1543	1.5452
DLDIYYK	RTTELVNKDLDIYYKT	KDLDIYYKTLDQAIMK	K	D	L	Y	K	T	0	0	0	2	0	0	0	0	0	1	1	1	0	0	0	0	0	0	2	0	0	7	0	928.454	Q5SV02;P70388;P70388-2;P70388-3	Q5SV02	1120	1126	Rad50	DNA repair protein RAD50	yes	no	2	0.051198	62.717		1		1	1.3274	1.0076
DLDKADGMIR	QRAGEVERDLDKADGM	DKADGMIRLLFNDVQT	R	D	L	I	R	L	1	1	0	3	0	0	0	1	0	1	1	1	1	0	0	0	0	0	0	0	0	10	1	1132.55	Q9QXS1-2;Q9QXS1;Q9QXS1-10;Q9QXS1-9;Q9QXS1-12;Q9QXS1-11;Q9QXS1-13;Q9QXS1-5;Q9QXS1-16;Q9QXS1-4;Q9QXS1-14;Q9QXS1-6;Q9QXS1-7;Q9QXS1-8;Q9QXS1-15;E9Q3W4;E9Q9J6;E9PW24;Q9QXS1-3	Q9QXS1-3	441	450	Plec	Plectin	no	no	2;3	0.0023599	58.699	2		2		1.7173	1.2987
DLDVEGTDEPIFGK	ASGGKNKRDLDVEGTD	TDEPIFGKKPRIEDSI	R	D	L	G	K	K	0	0	0	3	0	0	2	2	0	1	1	1	0	1	1	0	1	0	0	1	0	14	0	1533.72	Q9CZU3	Q9CZU3	63	76	Skiv2l2	Superkiller viralicidic activity 2-like 2	yes	yes	2	8.6342E-12	103.76		1		1	1.0318	0.86167
DLEAHIDTANK	KKLEMDLKDLEAHIDT	AHIDTANKNREEAIKQ	K	D	L	N	K	N	2	0	1	2	0	0	1	0	1	1	1	1	0	0	0	0	1	0	0	0	0	11	0	1225.59	Q8VDD5	Q8VDD5	1621	1631	Myh9	Myosin-9	yes	yes	2;3	3.2903E-17	114.86	3	2	3	1	1.5942	1.1906
DLEAPEVQESYR	TSPESLSRDLEAPEVQ	PEVQESYRQQLRSDIQ	R	D	L	Y	R	Q	1	1	0	1	0	1	3	0	0	0	1	0	0	0	1	1	0	0	1	1	0	12	0	1434.66	Q3UF95;Q9Z1R2	Q3UF95	1092	1103	Bag6	Large proline-rich protein BAG6	yes	no	2	8.1956E-05	59.227		1		1	0.81524	0.74276
DLEAQIEAANK	KKMEIDLKDLEAQIEA	AQIEAANKARDEVIKQ	K	D	L	N	K	A	3	0	1	1	0	1	2	0	0	1	1	1	0	0	0	0	0	0	0	0	0	11	0	1200.6	Q61879;Q5SV64;Q3UH59	Q61879	1628	1638	Myh10	Myosin-10	yes	no	2	5.6384E-05	87.184	1		1		1.4767	1.0672
DLEDDIITSHSHPHIK	LSHLQTGRDLEDDIIT	SHSHPHIKLLPQRISQ	R	D	L	I	K	L	0	0	0	3	0	0	1	0	3	3	1	1	0	0	1	2	1	0	0	0	0	16	0	1855.91	A2ANY6;J3QMC5	A2ANY6	3271	3286	Mdn1	Midasin	yes	no	3	1.6469E-05	40.187	1		1		1.0921	0.79182
DLEGAVSR	GGPPAKQRDLEGAVSR	DLEGAVSRLGGERRTR	R	D	L	S	R	L	1	1	0	1	0	0	1	1	0	0	1	0	0	0	0	1	0	0	0	1	0	8	0	845.424	O35691;Q3TUQ5	O35691	78	85	Pnn	Pinin	yes	no	2	0.014812	38.276		1			1.1806	0.99169
DLEGLASAPIITGSQADGGK	LKPGVGVKDLEGLASA	GSQADGGKGDPLSPGR	K	D	L	G	K	G	3	0	0	2	0	1	1	4	0	2	2	1	0	0	1	2	1	0	0	0	0	20	0	1898.96	Q5PSV9;E9QK89	Q5PSV9	905	924	Mdc1	Mediator of DNA damage checkpoint protein 1	yes	no	2	6.3405E-14	81.807	1	1	1	1	1.1673	0.99317
DLEGLSQR	EAKRRLQKDLEGLSQR	DLEGLSQRLEEKVAAY	K	D	L	Q	R	L	0	1	0	1	0	1	1	1	0	0	2	0	0	0	0	1	0	0	0	0	0	8	0	916.461	Q8VDD5	Q8VDD5	1393	1400	Myh9	Myosin-9	yes	yes	2	0.0083213	71.379	1		1		NaN	NaN
DLFHCVSFTLPR	FTDVVAEKDLFHCVSF	CVSFTLPRSPTSQEVM	K	D	L	P	R	S	0	1	0	1	1	0	0	0	1	0	2	0	0	2	1	1	1	0	0	1	0	12	0	1490.73	CON__ENSEMBL:ENSBTAP00000024146	CON__ENSEMBL:ENSBTAP00000024146	82	93			yes	yes	3	0.00033363	39.73				1	0.062869	0.063073
DLFQVAFNR	QRLSIITKDLFQVAFN	LFQVAFNRVARGMLHQ	K	D	L	N	R	V	1	1	1	1	0	1	0	0	0	0	1	0	0	2	0	0	0	0	0	1	0	9	0	1108.57	Q9JHU4	Q9JHU4	3860	3868	Dync1h1	Cytoplasmic dynein 1 heavy chain 1	yes	yes	2	0.00040975	80.438	1	1	1	1	1.0936	0.91977
DLFSLKPDQSNVR	DTGPSGFKDLFSLKPD	KPDQSNVRRMHTAVKL	K	D	L	V	R	R	0	1	1	2	0	1	0	0	0	0	2	1	0	1	1	2	0	0	0	1	0	13	1	1517.78	Q9WVL3	Q9WVL3	1003	1015	Slc12a7	Solute carrier family 12 member 7	yes	yes	2	0.012599	46.069		1		1	1.0796	0.97822
DLFTCTIK	FDATPYIKDLFTCTIK	DLFTCTIKRLKAADID	K	D	L	I	K	R	0	0	0	1	1	0	0	0	0	1	1	1	0	1	0	0	2	0	0	0	0	8	0	996.495	Q6ZQ38	Q6ZQ38	567	574	Cand1	Cullin-associated NEDD8-dissociated protein 1	yes	yes	2	0.010585	39.547		1		1	1.1122	0.91956
DLGDLCGPYYPEHCLPK	CQNPANFKDLGDLCGP	YPEHCLPKKKPKLKEK	K	D	L	P	K	K	0	0	0	2	2	0	1	2	1	0	3	1	0	0	3	0	0	0	2	0	0	17	0	2032.9	Q61818-2;Q61818	Q61818-2	1666	1682	Rai1	Retinoic acid-induced protein 1	yes	no	3	0.043347	10.768			1		1.4958	1.0511
DLGEEALNEYLK	MKQSGFGKDLGEEALN	EALNEYLKIKTVTLEY	K	D	L	L	K	I	1	0	1	1	0	0	3	1	0	0	3	1	0	0	0	0	0	0	1	0	0	12	0	1392.68	Q8K009;D3Z6B9	Q8K009	904	915	Aldh1l2	Mitochondrial 10-formyltetrahydrofolate dehydrogenase	yes	no	2	1.8192E-05	70.089	1		1		0.79803	0.57602
DLGEELEALK	NKAEKQKRDLGEELEA	GEELEALKTELEDTLD	R	D	L	L	K	T	1	0	0	1	0	0	3	1	0	0	3	1	0	0	0	0	0	0	0	0	0	10	0	1115.57	Q8VDD5	Q8VDD5	1136	1145	Myh9	Myosin-9	no	no	2	0.0020423	66.056			1		0.7893	0.56645
DLGEELEALKTELEDTLDSTAAQQELR	NKAEKQKRDLGEELEA	TAAQQELRSKREQEVS	R	D	L	L	R	S	3	1	0	3	0	2	6	1	0	0	6	1	0	0	0	1	3	0	0	0	0	27	1	3016.47	Q8VDD5	Q8VDD5	1136	1162	Myh9	Myosin-9	yes	yes	3	0.021503	41.475		1			1.1545	0.95184
DLGFMDFICSLVTR	TLVTHCYKDLGFMDFI	FICSLVTRSVKAFAED	K	D	L	T	R	S	0	1	0	2	1	0	0	1	0	1	2	0	1	2	0	1	1	0	0	1	0	14	0	1672.8	G3X9B1	G3X9B1	185	198	Heatr1		yes	yes	2	4.534E-05	47.037		1		1	0.95167	0.86101
DLGLGHLAR	INLVRLQRDLGLGHLA	LGLGHLARFFGTAVTC	R	D	L	A	R	F	1	1	0	1	0	0	0	2	1	0	3	0	0	0	0	0	0	0	0	0	0	9	0	950.53	Q6P5B0;Q3UJA1	Q6P5B0	408	416	Rrp12	RRP12-like protein	yes	no	2	0.00074044	76.064		1		1	0.79414	0.73169
DLGQLQENLEVSENMNLQFENQLNK	GELREVKKDLGQLQEN	QFENQLNKTLRNLSTV	K	D	L	N	K	T	0	0	5	1	0	4	4	1	0	0	5	1	1	1	0	1	0	0	0	1	0	25	0	2946.4	Q8CH18;Q8CH18-3	Q8CH18	1085	1109	Ccar1	Cell division cycle and apoptosis regulator protein 1	yes	no	3	0.045901	12		1		1	1.0242	0.85759
DLGSVQGFEDVSK	LDKERMDRDLGSVQGF	QGFEDVSKAERTESLE	R	D	L	S	K	A	0	0	0	2	0	1	1	2	0	0	1	1	0	1	0	2	0	0	0	2	0	13	0	1379.66	E9Q784	E9Q784	1481	1493	Zc3h13		yes	yes	2	1.385E-05	67.234			2		1.1788	0.84691
DLHTTAFK	RWQGELQRDLHTTAFK	DLHTTAFKVDAGKLHY	R	D	L	F	K	V	1	0	0	1	0	0	0	0	1	0	1	1	0	1	0	0	2	0	0	0	0	8	0	931.476	Q8K284;Q8K284-2;Q8K284-3	Q8K284	196	203	Gtf3c1	General transcription factor 3C polypeptide 1	yes	no	2	0.0053396	53.775	1				1.655	1.1928
DLHVLMDHLPNTLR	LIPFARTKDLHVLMDH	DHLPNTLRTLSNHKSW	K	D	L	L	R	T	0	1	1	2	0	0	0	0	2	0	4	0	1	0	1	0	1	0	0	1	0	14	0	1672.87	Q571H0;E9PU96	Q571H0	1334	1347	Urb1	Nucleolar pre-ribosomal-associated protein 1	yes	no	3	0.00064323	30.567	1				1.2879	1.0032
DLIDNSFNR	ASSKKAKRDLIDNSFN	LIDNSFNRYAFNEEEG	R	D	L	N	R	Y	0	1	2	2	0	0	0	0	0	1	1	0	0	1	0	1	0	0	0	0	0	9	0	1092.52	Q9DBE9	Q9DBE9	674	682	Ftsj3	pre-rRNA processing protein FTSJ3	yes	yes	2	0.0028155	44.318				1	0.99626	0.99598
DLIFCLENER	RITRVNLRDLIFCLEN	IFCLENERETSHSLLL	R	D	L	E	R	E	0	1	1	1	1	0	2	0	0	1	2	0	0	1	0	0	0	0	0	0	0	10	0	1307.62	E9QAP7;F6W8W7	E9QAP7	1019	1028	Taf4a		yes	no	2	0.013961	37.995				1	NaN	NaN
DLIGIAK	IPAIMSGRDLIGIAKT	RDLIGIAKTGSGKTIA	R	D	L	A	K	T	1	0	0	1	0	0	0	1	0	2	1	1	0	0	0	0	0	0	0	0	0	7	0	728.443	Q569Z5;Q569Z5-2;F8WHR6	Q569Z5	411	417	Ddx46	Probable ATP-dependent RNA helicase DDX46	yes	no	2	0.020562	49.59		1			1.4408	1.132
DLIGVQNLLK	AASTNRGKDLIGVQNL	IGVQNLLKKHQALQAE	K	D	L	L	K	K	0	0	1	1	0	1	0	1	0	1	3	1	0	0	0	0	0	0	0	1	0	10	0	1111.66	P16546-2;P16546	P16546-2	815	824	Sptan1	Spectrin alpha chain, non-erythrocytic 1	no	no	2	0.0082029	28.958		1	1		1.9569	1.4569
DLIHGAPVGK	NLRVKTLRDLIHGAPV	IHGAPVGKPAANRAFV	R	D	L	G	K	P	1	0	0	1	0	0	0	2	1	1	1	1	0	0	1	0	0	0	0	1	0	10	0	1005.56	Q9CU62	Q9CU62	63	72	Smc1a	Structural maintenance of chromosomes protein 1A	yes	yes	2	0.00051764	70.056		1		1	1.2717	1.0619
DLIHGAPVGKPAANR	NLRVKTLRDLIHGAPV	VGKPAANRAFVSMVYS	R	D	L	N	R	A	3	1	1	1	0	0	0	2	1	1	1	1	0	0	2	0	0	0	0	1	0	15	1	1514.83	Q9CU62	Q9CU62	63	77	Smc1a	Structural maintenance of chromosomes protein 1A	yes	yes	2;3	0.033015	41.621		2		2	1.0014	0.95468
DLILADYGK	IKVEVQLKDLILADYG	LILADYGKKNNVNVAS	K	D	L	G	K	K	1	0	0	2	0	0	0	1	0	1	2	1	0	0	0	0	0	0	1	0	0	9	0	1006.53	Q99PV0	Q99PV0	1985	1993	Prpf8	Pre-mRNA-processing-splicing factor 8	yes	yes	1;2	0.00043764	81.972	1	2	1		1.2514	0.93628
DLILADYGKK	IKVEVQLKDLILADYG	ILADYGKKNNVNVASL	K	D	L	K	K	N	1	0	0	2	0	0	0	1	0	1	2	2	0	0	0	0	0	0	1	0	0	10	1	1134.63	Q99PV0	Q99PV0	1985	1994	Prpf8	Pre-mRNA-processing-splicing factor 8	yes	yes	2;3	0.017175	46.352	2				1.7648	1.2786
DLILPTIQK	FMSHSEFKDLILPTIQ	LILPTIQKSLLRSPEN	K	D	L	Q	K	S	0	0	0	1	0	1	0	0	0	2	2	1	0	0	1	0	1	0	0	0	0	9	0	1039.63	E9PVA8	E9PVA8	260	268	Gcn1l1		yes	yes	2	0.038893	23.32	1				1.0843	0.75848
DLILSPR	YVLVGVAKDLILSPRS	KDLILSPRSVAGGFVY	K	D	L	P	R	S	0	1	0	1	0	0	0	0	0	1	2	0	0	0	1	1	0	0	0	0	0	7	0	812.476	Q921M3	Q921M3	912	918	Sf3b3	Splicing factor 3B subunit 3	yes	yes	2	0.003004	110.61		1		1	1.2872	1.187
DLIPYLEK	RFLHCTEKDLIPYLEK	DLIPYLEKLSDSTLKE	K	D	L	E	K	L	0	0	0	1	0	0	1	0	0	1	2	1	0	0	1	0	0	0	1	0	0	8	0	989.543	Q6P4T2	Q6P4T2	1596	1603	Snrnp200	U5 small nuclear ribonucleoprotein 200 kDa helicase	yes	yes	2	0.0073831	49.715	1	1	1	1	1.4843	1.0231
DLIQDQNMDEK	ATSKERTRDLIQDQNM	QDQNMDEKGKQRNRRI	R	D	L	E	K	G	0	0	1	3	0	2	1	0	0	1	1	1	1	0	0	0	0	0	0	0	0	11	0	1347.6	O35691;Q3TUQ5	O35691	126	136	Pnn	Pinin	yes	no	2	3.0682E-07	97.163		2		1	1.4684	1.1533
DLIQMLVQR	TIENRSKKDLIQMLVQ	LIQMLVQRGYESDPVK	K	D	L	Q	R	G	0	1	0	1	0	2	0	0	0	1	2	0	1	0	0	0	0	0	0	1	0	9	0	1114.62	Q64511;F6XX57	Q64511	1081	1089	Top2b	DNA topoisomerase 2-beta	yes	no	2	0.00010085	109.11	1	2	1	2	1.3991	1.2153
DLITQATLLYTMADK	EKNKDNKKDLITQATL	LLYTMADKIIMYDQNH	K	D	L	D	K	I	2	0	0	2	0	1	0	0	0	1	3	1	1	0	0	0	3	0	1	0	0	15	0	1695.88	Q62018;Q62018-3;Q62018-2	Q62018	108	122	Ctr9	RNA polymerase-associated protein CTR9 homolog	yes	no	2;3	6.4376E-17	110.97		3		2	1.2144	1.114
DLKPAIVK	VLQDIPVRDLKPAIVK	DLKPAIVKVYDYYETD	R	D	L	V	K	V	1	0	0	1	0	0	0	0	0	1	1	2	0	0	1	0	0	0	0	1	0	8	1	882.554	CON__ENSEMBL:ENSBTAP00000024146;Q6GQT1	CON__ENSEMBL:ENSBTAP00000024146	1444	1451	A2mp	Alpha-2-macroglobulin-P	yes	no	2	0.01595	52.716	1		1		0.065678	0.047679
DLLADLIGCQR	MSTINPTKDLLADLIG	ADLIGCQRLPEDQRKK	K	D	L	Q	R	L	1	1	0	2	1	1	0	1	0	1	3	0	0	0	0	0	0	0	0	0	0	11	0	1272.65	Q61136	Q61136	954	964	Prpf4b	Serine/threonine-protein kinase PRP4 homolog	yes	yes	2	8.4924E-08	119.34		1		1	1.1673	1.0751
DLLALFNSFKPK	DWDRLKAKDLLALFNS	LFNSFKPKGGVVFSVK	K	D	L	P	K	G	1	0	1	1	0	0	0	0	0	0	3	2	0	2	1	1	0	0	0	0	0	12	1	1391.78	Q3V1V3;A2APY6	Q3V1V3	358	369	Esf1	ESF1 homolog	yes	no	2	0.00064863	50.46		1		1	1.1918	1.0274
DLLDLIK	NLLRHQVKDLLDLIKQ	KDLLDLIKQPKTDASV	K	D	L	I	K	Q	0	0	0	2	0	0	0	0	0	1	3	1	0	0	0	0	0	0	0	0	0	7	0	828.496	Q4VA53;Q4VA53-3;F8WHU5	Q4VA53	508	514	Pds5b	Sister chromatid cohesion protein PDS5 homolog B	yes	no	1	0.008742	107.59		1			1.4153	1.0834
DLLDQILMLDPAK	RKKVHQLKDLLDQILM	ILMLDPAKRISINQAL	K	D	L	A	K	R	1	0	0	3	0	1	0	0	0	1	4	1	1	0	1	0	0	0	0	0	0	13	0	1483.8	Q61136	Q61136	978	990	Prpf4b	Serine/threonine-protein kinase PRP4 homolog	yes	yes	2	2.0994E-07	86.944		1		2	1.2104	1.0141
DLLDQILMLDPAKR	RKKVHQLKDLLDQILM	LMLDPAKRISINQALQ	K	D	L	K	R	I	1	1	0	3	0	1	0	0	0	1	4	1	1	0	1	0	0	0	0	0	0	14	1	1639.9	Q61136	Q61136	978	991	Prpf4b	Serine/threonine-protein kinase PRP4 homolog	yes	yes	3	1.3117E-05	49.298		1		1	1.3677	1.2387
DLLDSVLPHLYNETK	HNKPSLIRDLLDSVLP	PHLYNETKVRKELIRE	R	D	L	T	K	V	0	0	1	2	0	0	1	0	1	0	4	1	0	0	1	1	1	0	1	1	0	15	0	1755.9	Q6ZQ38	Q6ZQ38	1043	1057	Cand1	Cullin-associated NEDD8-dissociated protein 1	yes	yes	2;3	8.8222E-10	71.98		2		1	1.3481	1.0938
DLLEEDDVALANVVMQEAQMK	AMRAQTSKDLLEEDDV	VMQEAQMKIISQVQKR	K	D	L	M	K	I	3	0	1	3	0	2	3	0	0	0	3	1	2	0	0	0	0	0	0	3	0	21	0	2360.12	Q6ZQK0;K4DI67;Q80W41	Q6ZQK0	1161	1181	Ncapd3	Condensin-2 complex subunit D3	yes	no	2;3	1.2981E-17	85.737		2		2	1.3047	1.0869
DLLETVHVR	GMSQIPQKDLLETVHV	LLETVHVREQGMVKKP	K	D	L	V	R	E	0	1	0	1	0	0	1	0	1	0	2	0	0	0	0	0	1	0	0	2	0	9	0	1080.59	E9Q6R7	E9Q6R7	651	659	Utrn		yes	yes	3	0.0025828	47.603			1		1.9972	1.6269
DLLFILTAK	FRPKGESKDLLFILTA	LLFILTAKYNACILEY	K	D	L	A	K	Y	1	0	0	1	0	0	0	0	0	1	3	1	0	1	0	0	1	0	0	0	0	9	0	1032.62	Q3U1J4	Q3U1J4	75	83	Ddb1	DNA damage-binding protein 1	yes	yes	2	0.0014449	59.908		1		1	1.2889	1.0613
DLLILQQLLTR	STRFLICRDLLILQQL	ILQQLLTRLGDAVILG	R	D	L	T	R	L	0	1	0	1	0	2	0	0	0	1	5	0	0	0	0	0	1	0	0	0	0	11	0	1324.81	Q9Z0W3;Q9Z0W3-2	Q9Z0W3	699	709	Nup160	Nuclear pore complex protein Nup160	yes	no	2	1.8241E-07	113.22		1		1	1.23	1.1335
DLLMNDR	LVATFIVKDLLMNDRL	KDLLMNDRLPGKKTTK	K	D	L	D	R	L	0	1	1	2	0	0	0	0	0	0	2	0	1	0	0	0	0	0	0	0	0	7	0	875.417	Q6A026;E9QPI5;Q4VA53;Q4VA53-3;F8WHU5;Q4VA53-2	Q4VA53	796	802	Pds5a;Pds5b	Sister chromatid cohesion protein PDS5 homolog A;Sister chromatid cohesion protein PDS5 homolog B	no	no	2	0.012728	55.676		1		1	1.2659	1.1622
DLLPAAQYCCR	PDTCFEMRDLLPAAQY	PAAQYCCRLQAFNPAG	R	D	L	C	R	L	2	1	0	1	2	1	0	0	0	0	2	0	0	0	1	0	0	0	1	0	0	11	0	1365.62	Q6NWW9	Q6NWW9	829	839	Fndc3b	Fibronectin type III domain-containing protein 3B	yes	yes	2	0.013025	31.597		1		1	1.1575	1.0519
DLLPVAVDILPESEK	LASLVSPKDLLPVAVD	DILPESEKTLPCIPAP	K	D	L	E	K	T	1	0	0	2	0	0	2	0	0	1	3	1	0	0	2	1	0	0	0	2	0	15	0	1636.89	A0A087WP63;A0A087WNX7;A0A087WNL7;A0A087WQ44	A0A087WP63	2455	2469			yes	no	2	0.044115	15.844	1		1		1.2151	0.88324
DLLPVMCDR	TPISCKIRDLLPVMCD	LLPVMCDRAGFIQDTS	R	D	L	D	R	A	0	1	0	2	1	0	0	0	0	0	2	0	1	0	1	0	0	0	0	1	0	9	0	1117.53	Q6A4J8;F8VPX1;Q6A4J8-2;E9PXY8;Q6A4J8-3	Q6A4J8	716	724	Usp7	Ubiquitin carboxyl-terminal hydrolase 7;Ubiquitin carboxyl-terminal hydrolase	yes	no	2	0.0053377	56.432				1	NaN	NaN
DLLPYGFAIHHAGMTR	QCKNLELKDLLPYGFA	IHHAGMTRVDRTLVED	K	D	L	T	R	V	2	1	0	1	0	0	0	2	2	1	2	0	1	1	1	0	1	0	1	0	0	16	0	1797.9	Q6P4T2	Q6P4T2	776	791	Snrnp200	U5 small nuclear ribonucleoprotein 200 kDa helicase	yes	yes	2;3;4	2.2169E-10	75.911	3	4	1	2	1.2284	1.0004
DLLQDVHDK	EDRQLIIRDLLQDVHD	LLQDVHDKVLDDEAAQ	R	D	L	D	K	V	0	0	0	3	0	1	0	0	1	0	2	1	0	0	0	0	0	0	0	1	0	9	0	1081.54	B9EJ54;A0A0J9YUD5	B9EJ54	1313	1321	Nup205		yes	no	2	0.0029785	43.308		1			2.0189	1.5504
DLLQFFKPR	HNYEGTLRDLLQFFKP	LLQFFKPRQPKKLYYQ	R	D	L	P	R	Q	0	1	0	1	0	1	0	0	0	0	2	1	0	2	1	0	0	0	0	0	0	9	1	1162.65	Q6A4J8;F8VPX1;Q6A4J8-2;E9PXY8;Q6A4J8-3	Q6A4J8	864	872	Usp7	Ubiquitin carboxyl-terminal hydrolase 7;Ubiquitin carboxyl-terminal hydrolase	yes	no	2;3	0.001917	85.676		2		1	1.5924	1.4838
DLLQPEVAVALLEAQAGTGHIIDPATSAR	SIYEALKKDLLQPEVA	IDPATSARLTVDEAVR	K	D	L	A	R	L	6	1	0	2	0	2	2	2	1	2	4	0	0	0	2	1	2	0	0	2	0	29	0	2955.57	Q9QXS1-2;Q9QXS1;Q9QXS1-10;Q9QXS1-9;Q9QXS1-12;Q9QXS1-11;Q9QXS1-13;Q9QXS1-5;Q9QXS1-16;Q9QXS1-4;Q9QXS1-14;Q9QXS1-6;Q9QXS1-7;Q9QXS1-8;Q9QXS1-15;E9Q3W4;F6R059;Q9QXS1-3	Q9QXS1-3	3043	3071	Plec	Plectin	no	no	3;4	5.8529E-16	83.236	1	3	1	2	1.3674	1.2266
DLLQQFR	YFTAEQRRDLLQQFRT	RDLLQQFRTGHITVEK	R	D	L	F	R	T	0	1	0	1	0	2	0	0	0	0	2	0	0	1	0	0	0	0	0	0	0	7	0	918.492	Q9QXS1-2;Q9QXS1;Q9QXS1-10;Q9QXS1-9;Q9QXS1-12;Q9QXS1-11;Q9QXS1-13;Q9QXS1-5;Q9QXS1-16;Q9QXS1-4;Q9QXS1-14;Q9QXS1-6;Q9QXS1-7;Q9QXS1-8;Q9QXS1-15;E9Q3W4;F6R059;Q9QXS1-3	Q9QXS1-3	2936	2942	Plec	Plectin	no	no	2	0.0027506	103.29	1	1	1	1	1.7388	1.3634
DLLTELQK	VMEVRELKDLLTELQK	DLLTELQKKLDDSYSE	K	D	L	Q	K	K	0	0	0	1	0	1	1	0	0	0	3	1	0	0	0	0	1	0	0	0	0	8	0	958.534	A0A087WQQ5;F8VQC7;A0A087WS29;A0A087WP85;A0A087WP14;A0A087WPX0;Q61595-5;Q61595;Q61595-3;Q61595-10;Q61595-7;Q61595-11	A0A087WQQ5	1179	1186	Ktn1	Kinectin	no	no	2	0.0055591	52.482		1		1	0.89954	0.76262
DLLVQQASQCLSK	PEMDPKSRDLLVQQAS	QASQCLSKLVQIASRS	R	D	L	S	K	L	1	0	0	1	1	3	0	0	0	0	3	1	0	0	0	2	0	0	0	1	0	13	0	1488.76	Q00PI9	Q00PI9	507	519	Hnrnpul2	Heterogeneous nuclear ribonucleoprotein U-like protein 2	yes	yes	2	8.116E-12	90.759				1	NaN	NaN
DLMAQIQAFGR	LTVTKENKDLMAQIQA	AQIQAFGRSMSSLQDS	K	D	L	G	R	S	2	1	0	1	0	2	0	1	0	1	1	0	1	1	0	0	0	0	0	0	0	11	0	1248.63	E9QAH1;E9PVZ8	E9QAH1	2668	2678	Golgb1		yes	no	2	0.010288	26.118			1		1.8214	1.454
DLMEAANIFLQHR	GRRRMKLRDLMEAANI	ANIFLQHRQTVFRELW	R	D	L	H	R	Q	2	1	1	1	0	1	1	0	1	1	2	0	1	1	0	0	0	0	0	0	0	13	0	1556.78	A2ANY6;J3QMC5	A2ANY6	147	159	Mdn1	Midasin	yes	no	2;3	0.0019005	54.343	2	1			0.56803	0.48081
DLMLWMEDVIR	FRFFSMVRDLMLWMED	LWMEDVIRQIEAQEKP	R	D	L	I	R	Q	0	1	0	2	0	0	1	0	0	1	2	0	2	0	0	0	0	1	0	1	0	11	0	1419.69	Q62261;A0A0A0MQG2;Q62261-2	Q62261	1922	1932	Sptbn1	Spectrin beta chain, non-erythrocytic 1	yes	no	2	0.0054352	37.968	1				0.97809	0.75689
DLMSWINGIR	QRFLSDFRDLMSWING	MSWINGIRGLVSSDEL	R	D	L	I	R	G	0	1	1	1	0	0	0	1	0	2	1	0	1	0	0	1	0	1	0	0	0	10	0	1203.61	P16546-2;P16546	P16546-2	1330	1339	Sptan1	Spectrin alpha chain, non-erythrocytic 1	no	no	2	0.00066108	50.108		1		1	2.065	1.8788
DLNEVIAIK	AELVQYRRDLNEVIAI	LNEVIAIKDSQQKQLL	R	D	L	I	K	D	1	0	1	1	0	0	1	0	0	2	1	1	0	0	0	0	0	0	0	1	0	9	0	1013.58	E9QAH1;E9PVZ8	E9QAH1	2486	2494	Golgb1		yes	no	2	0.018736	54.982	1		1		1.0154	0.71567
DLNSQADSLMTSSAFDTSQVK	SAHEDRLKDLNSQADS	AFDTSQVKEKRDTING	K	D	L	V	K	E	2	0	1	3	0	2	0	0	0	0	2	1	1	1	0	5	2	0	0	1	0	21	0	2244.02	P16546-2;P16546	P16546-2	1696	1716	Sptan1	Spectrin alpha chain, non-erythrocytic 1	no	no	2	0.0026943	29.447	1				2.1412	1.4887
DLPEHAVLK	KKAEVEGKDLPEHAVL	LPEHAVLKMKGNFTLP	K	D	L	L	K	M	1	0	0	1	0	0	1	0	1	0	2	1	0	0	1	0	0	0	0	1	0	9	0	1020.56	Q8VEK3;G3XA10	Q8VEK3	603	611	Hnrnpu	Heterogeneous nuclear ribonucleoprotein U	yes	no	2	0.00074074	74.376		1		1	1.2293	1.04
DLPEYYELIR	FIQLPSRKDLPEYYEL	PEYYELIRKPVDFKKI	K	D	L	I	R	K	0	1	0	1	0	0	2	0	0	1	2	0	0	0	1	0	0	0	2	0	0	10	0	1309.66	Q6DIC0;F2Z4A9;H3BLH0;H3BJK2;H3BLI4;H3BK47;H3BJI1;Q9D007;H3BKJ3	Q6DIC0	1422	1431	Smarca2	Probable global transcription activator SNF2L2	yes	no	2	0.00068208	55.314				1	1.5802	1.5641
DLPIPGTISSPGGGNLESR	RGRPPKARDLPIPGTI	GGGNLESRTQSLPFPA	R	D	L	S	R	T	0	1	1	1	0	0	1	4	0	2	2	0	0	0	3	3	1	0	0	0	0	19	0	1865.95	A0A087WP63;A0A087WNX7;A0A087WNL7;A0A087WQ44	A0A087WP63	2817	2835			yes	no	2	0.016548	25.586	1		1		1.2091	0.96735
DLPITEAVFSALVTGHAR	ILGFMKTKDLPITEAV	ALVTGHARAGDMENAE	K	D	L	A	R	A	3	1	0	1	0	0	1	1	1	1	2	0	0	1	1	1	2	0	0	2	0	18	0	1896.01	Q6PB66	Q6PB66	226	243	Lrpprc	Leucine-rich PPR motif-containing protein, mitochondrial	yes	yes	2;3	6.9997E-16	94.639		2		2	1.2063	1.1103
DLPNIQVR	LFPGSDWRDLPNIQVR	DLPNIQVRLGDGVIAH	R	D	L	V	R	L	0	1	1	1	0	1	0	0	0	1	1	0	0	0	1	0	0	0	0	1	0	8	0	953.529	J3QNW0;P13864;P13864-2	P13864	1441	1448	Dnmt1	Cytosine-specific methyltransferase;DNA (cytosine-5)-methyltransferase 1	no	no	2	0.0024512	77.058		1	1	1	1.2062	0.99156
DLPPLLLK	EEVITPRKDLPPLLLK	DLPPLLLKLNERPAER	K	D	L	L	K	L	0	0	0	1	0	0	0	0	0	0	4	1	0	0	2	0	0	0	0	0	0	8	0	907.574	Q8K224	Q8K224	690	697	Nat10	N-acetyltransferase 10	yes	yes	2	0.022072	30.348				1	0.88665	0.79977
DLPPVLLVR	AWLEALSKDLPPVLLV	LPPVLLVRGNHQSVLT	K	D	L	V	R	G	0	1	0	1	0	0	0	0	0	0	3	0	0	0	2	0	0	0	0	2	0	9	0	1020.63	P55012;E9QM38	P55012	1186	1194	Slc12a2	Solute carrier family 12 member 2	yes	no	2	0.00085426	71.692	1	1		1	0.93707	0.79282
DLPSADSVQYR	LYHEHLRKDLPSADSV	SADSVQYRHLPSRGIT	K	D	L	Y	R	H	1	1	0	2	0	1	0	0	0	0	1	0	0	0	1	2	0	0	1	1	0	11	0	1249.59	B9EJ54;A0A0J9YUD5	B9EJ54	572	582	Nup205		yes	no	2	0.0005766	67.214		1		1	1.019	0.93473
DLPYDQASWESEDVEIQDYDLFK	VHYLIKWRDLPYDQAS	IQDYDLFKQSYWNHRE	R	D	L	F	K	Q	1	0	0	5	0	2	3	0	0	1	2	1	0	1	1	2	0	1	2	1	0	23	0	2804.23	E9QAS4;Q6PDQ2;E9QAS5	E9QAS4	626	648	Chd4	Chromodomain-helicase-DNA-binding protein 4	yes	no	2;3	3.7667E-06	36.744	2	1		1	1.2007	0.89925
DLQDELAGNSEQR	TKLELKAKDLQDELAG	LAGNSEQRKRLLKERQ	K	D	L	Q	R	K	1	1	1	2	0	2	2	1	0	0	2	0	0	0	0	1	0	0	0	0	0	13	0	1473.67	Q9CW03;Q1HL32	Q9CW03	311	323	Smc3	Structural maintenance of chromosomes protein 3	yes	no	2	3.0446E-35	134.61		1		1	1.1715	1.1695
DLQPFPVCQALVYR	IPKLPRPRDLQPFPVC	VCQALVYRGHSDLVRC	R	D	L	Y	R	G	1	1	0	1	1	2	0	0	0	0	2	0	0	1	2	0	0	0	1	2	0	14	0	1704.87	P97452	P97452	383	396	Bop1	Ribosome biogenesis protein BOP1	yes	yes	2	3.9065E-05	36.631		1		1	0.67056	0.60789
DLRPATDYHVR	EELECNLKDLRPATDY	PATDYHVRVYAVYNSV	K	D	L	V	R	V	1	2	0	2	0	0	0	0	1	0	1	0	0	0	1	0	1	0	1	1	0	11	1	1341.68	Q6NWW9	Q6NWW9	347	357	Fndc3b	Fibronectin type III domain-containing protein 3B	yes	yes	3	0.0071968	46.063		1		1	1.5451	1.4556
DLRPSALPFVASLIR	AFMSAVIKDLRPSALP	PFVASLIRHYTMVAVA	K	D	L	I	R	H	2	2	0	1	0	0	0	0	0	1	3	0	0	1	2	2	0	0	0	1	0	15	1	1653.96	E9QLK7;E9PZA7;E9PWT1;F7CGG2	E9QLK7	1033	1047	Trrap		yes	no	3	0.00060499	56.514	1	1		1	1.0542	0.92185
DLSAAGIGLLAAATQSLSMPASLGR	RDSQGHGRDLSAAGIG	SMPASLGRMNQGTARL	R	D	L	G	R	M	6	1	0	1	0	1	0	3	0	1	5	0	1	0	1	4	1	0	0	0	0	25	0	2370.26	Q8K310;Q5BL18;A0A087WSU2;A0A087WQD6;A0A087WNP3;A0A087WPU5;A0A087WPQ5	Q8K310	20	44	Matr3	Matrin-3	yes	no	2;3;4	3.2709E-181	250.45		5		5	0.99297	0.93531
DLSIGNPIPTVVSGAR	GINEDTTKDLSIGNPI	PTVVSGARGNAESGDS	K	D	L	A	R	G	1	1	1	1	0	0	0	2	0	2	1	0	0	0	2	2	1	0	0	2	0	16	0	1594.87	Q6PFF0	Q6PFF0	843	858	Scaf4		yes	yes	2	0.0036381	48.623				1	NaN	NaN
DLSLENGTHTLTQK	KVKSLLNKDLSLENGT	GTHTLTQKANGCPANG	K	D	L	Q	K	A	0	0	1	1	0	1	1	1	1	0	3	1	0	0	0	1	3	0	0	0	0	14	0	1555.78	P13864	P13864	89	102	Dnmt1	DNA (cytosine-5)-methyltransferase 1	yes	yes	2	0.045036	25.53				1	1.5583	1.4127
DLSSQLLK	RLVEAISRDLSSQLLK	DLSSQLLKVLGTRKLM	R	D	L	L	K	V	0	0	0	1	0	1	0	0	0	0	3	1	0	0	0	2	0	0	0	0	0	8	0	902.507	Q9JHU4	Q9JHU4	385	392	Dync1h1	Cytoplasmic dynein 1 heavy chain 1	yes	yes	2	0.0064052	51.346	1		1		1.352	0.97806
DLSSVQTLLTK	LKTDDYGRDLSSVQTL	SVQTLLTKQETFDAGL	R	D	L	T	K	Q	0	0	0	1	0	1	0	0	0	0	3	1	0	0	0	2	2	0	0	1	0	11	0	1203.67	P16546-2;P16546	P16546-2	1987	1997	Sptan1	Spectrin alpha chain, non-erythrocytic 1	no	no	2	2.102E-07	114.86	1	1	1	1	2.3234	1.8138
DLTDYLMK	LRLDLAGRDLTDYLMK	DLTDYLMKILTERGYS	R	D	L	M	K	I	0	0	0	2	0	0	0	0	0	0	2	1	1	0	0	0	1	0	1	0	0	8	0	997.479	P60710;B2RRX1;Q4KL81;P63260;E9Q1F2;E9Q5F4;G3UZ07;Q8BFZ3;Q497E4;P68134;P68033;Q3UJ36;P63268;P62737;D3YZY0;D3Z2K3	P60710	184	191	Actb;Actg1;Actbl2;Actc1;Acta1;Actg2;Acta2	Actin, cytoplasmic 1;Actin, cytoplasmic 1, N-terminally processed;Actin, cytoplasmic 2;Actin, cytoplasmic 2, N-terminally processed;Beta-actin-like protein 2;Actin, alpha skeletal muscle;Actin, alpha cardiac muscle 1;Actin, gamma-enteric smooth muscle;Actin, aortic smooth muscle	no	no	2	0.0047992	53.968	1	1	1	1	0.94863	0.76248
DLTEALDEDADPTK	QITDADTKDLTEALDE	DEDADPTKSALSAVAA	K	D	L	T	K	S	2	0	0	4	0	0	2	0	0	0	2	1	0	0	1	0	2	0	0	0	0	14	0	1531.69	G3UWZ0;O88379	G3UWZ0	504	517	Baz1a	Bromodomain adjacent to zinc finger domain protein 1A	yes	no	2	3.0903E-06	63.682				1	0.99512	0.91251
DLTEYLK	MNHPDLAKDLTEYLKV	KDLTEYLKVRSHDPEE	K	D	L	L	K	V	0	0	0	1	0	0	1	0	0	0	2	1	0	0	0	0	1	0	1	0	0	7	0	880.454	Q6A026;E9QPI5;Q4VA53;Q4VA53-3;F8WHU5	Q4VA53	350	356	Pds5a;Pds5b	Sister chromatid cohesion protein PDS5 homolog A;Sister chromatid cohesion protein PDS5 homolog B	no	no	1;2	0.0090868	85.813		1		1	1.2247	1.02
DLTGVQNLR	VSSEDYGRDLTGVQNL	LTGVQNLRKKHKRLEA	R	D	L	L	R	K	0	1	1	1	0	1	0	1	0	0	2	0	0	0	0	0	1	0	0	1	0	9	0	1014.55	P16546-2;P16546	P16546-2	1775	1783	Sptan1	Spectrin alpha chain, non-erythrocytic 1	no	no	2	0.0033904	85.676	1		1		1.6323	1.2787
DLTLEENQVK	EESQSQGRDLTLEENQ	TLEENQVKKYHRLKEE	R	D	L	V	K	K	0	0	1	1	0	1	2	0	0	0	2	1	0	0	0	0	1	0	0	1	0	10	0	1187.6	Q9CU62	Q9CU62	364	373	Smc1a	Structural maintenance of chromosomes protein 1A	yes	yes	2	2.1797E-09	119.68				1	1.2368	1.1321
DLTLEENQVKK	EESQSQGRDLTLEENQ	LEENQVKKYHRLKEEA	R	D	L	K	K	Y	0	0	1	1	0	1	2	0	0	0	2	2	0	0	0	0	1	0	0	1	0	11	1	1315.7	Q9CU62	Q9CU62	364	374	Smc1a	Structural maintenance of chromosomes protein 1A	yes	yes	2;3	0.00029848	87.568		2		2	1.2344	1.0518
DLTLVSQLSSVINK	APELIQAKDLTLVSQL	QLSSVINKTSSPQPVN	K	D	L	N	K	T	0	0	1	1	0	1	0	0	0	1	3	1	0	0	0	3	1	0	0	2	0	14	0	1515.85	Q8CCJ9;Q8CCJ9-3;Q8CCJ9-1;Q8CCJ9-4	Q8CCJ9	379	392	Phf20l1	PHD finger protein 20-like protein 1	yes	no	2	1.3268E-05	53.377		1		1	1.8314	1.5469
DLTSVNILLK	IQSDDYGKDLTSVNIL	TSVNILLKKQQMLENQ	K	D	L	L	K	K	0	0	1	1	0	0	0	0	0	1	3	1	0	0	0	1	1	0	0	1	0	10	0	1114.66	Q62261;A0A0A0MQG2;Q62261-2;Q68FG2	Q62261	1411	1420	Sptbn1;Sptbn2	Spectrin beta chain, non-erythrocytic 1	yes	no	2	0.00070167	49.3	1	1	1	1	2.5196	2.022
DLTSWVTEMK	QRFLADFRDLTSWVTE	TSWVTEMKALINADEL	R	D	L	M	K	A	0	0	0	1	0	0	1	0	0	0	1	1	1	0	0	1	2	1	0	1	0	10	0	1208.57	P16546-2;P16546	P16546-2	372	381	Sptan1	Spectrin alpha chain, non-erythrocytic 1	no	no	2	1.3874E-06	91.549	1	1	1	1	2.3476	1.8166
DLVAWSR	RSEIATERDLVAWSRR	RDLVAWSRRVVVPELS	R	D	L	S	R	R	1	1	0	1	0	0	0	0	0	0	1	0	0	0	0	1	0	1	0	1	0	7	0	845.44	F8VQ93;Q8VDD9	F8VQ93	715	721	Phip	PH-interacting protein	yes	no	2	0.0093007	67.032	1	1		1	1.1202	1.086
DLVHNFLMDLCCSR	EAGKAMVRDLVHNFLM	LMDLCCSRKHGISFYD	R	D	L	S	R	K	0	1	1	2	2	0	0	0	1	0	3	0	1	1	0	1	0	0	0	1	0	14	0	1778.79	Q571H0;E9PU96	Q571H0	305	318	Urb1	Nucleolar pre-ribosomal-associated protein 1	yes	no	3	0.061516	17.425				1	0.40806	0.36967
DLVQLTHCHDPEMDFFENMK	FPNQLEFKDLVQLTHC	MDFFENMKHIQIHRRA	K	D	L	M	K	H	0	0	1	3	1	1	2	0	2	0	2	1	2	2	1	0	1	0	0	1	0	20	0	2505.08	Q5XG71;E9QK83	Q5XG71	1559	1578	Utp20	Small subunit processome component 20 homolog	yes	no	4	8.7449E-06	30.659	1			1	0.76052	0.61276
DLVQNLLDGK	TETAANVKDLVQNLLD	VQNLLDGKIEAEDFTS	K	D	L	G	K	I	0	0	1	2	0	1	0	1	0	0	3	1	0	0	0	0	0	0	0	1	0	10	0	1113.6	E9QAP7;F6W8W7	E9QAP7	580	589	Taf4a		yes	no	2	0.017299	38.783		1		1	1.0014	0.84094
DLVSSLTSGLLTIGDR	IICARAGKDLVSSLTS	GLLTIGDRFGGALDAA	K	D	L	D	R	F	0	1	0	2	0	0	0	2	0	1	4	0	0	0	0	3	2	0	0	1	0	16	0	1645.89	Q91V92;Q3V117	Q91V92	909	924	Acly	ATP-citrate synthase	yes	no	2;3	2.6817E-09	81.656	1	2		2	0.77874	0.77799
DLWYLETEKPPPPAR	WNNQVCCKDLWYLETE	EKPPPPARVQLVRANT	K	D	L	A	R	V	1	1	0	1	0	0	2	0	0	0	2	1	0	0	4	0	1	1	1	0	0	15	1	1810.93	Q61191;B1AUX2	Q61191	355	369	Hcfc1	Host cell factor 1;HCF N-terminal chain 1;HCF N-terminal chain 2;HCF N-terminal chain 3;HCF N-terminal chain 4;HCF N-terminal chain 5;HCF N-terminal chain 6;HCF C-terminal chain 1;HCF C-terminal chain 2;HCF C-terminal chain 3;HCF C-terminal chain 4;HCF C-terminal chain 5;HCF C-terminal chain 6	yes	no	2;3	2.4022E-11	100.11		2		2	0.79745	0.72171
DLYANTVLSGGTTMYPGIADR	KCDVDIRKDLYANTVL	MYPGIADRMQKEITAL	K	D	L	D	R	M	2	1	1	2	0	0	0	3	0	1	2	0	1	0	1	1	3	0	2	1	0	21	0	2214.06	P60710;B2RRX1;Q4KL81;P63260;E9Q1F2;B1ATY1;F8WGM8	P60710	292	312	Actb;Actg1	Actin, cytoplasmic 1;Actin, cytoplasmic 1, N-terminally processed;Actin, cytoplasmic 2;Actin, cytoplasmic 2, N-terminally processed	yes	no	2;3	3.0231E-43	140.2	2	2	2	2	0.81148	0.66925
DLYLIPLSAK	ANNNRHVKDLYLIPLS	YLIPLSAKDPVPSKLL	K	D	L	A	K	D	1	0	0	1	0	0	0	0	0	1	3	1	0	0	1	1	0	0	1	0	0	10	0	1131.65	Q8C9B9;Q8C9B9-3	Q8C9B9	1153	1162	Dido1	Death-inducer obliterator 1	yes	no	2	0.00075417	47.302	1	1	1	1	1.3031	0.97984
DMAAPGTSSVPAPTAGNAEK	FNSKKRVKDMAAPGTS	PTAGNAEKLEIAKRLA	K	D	M	E	K	L	5	0	1	1	0	0	1	2	0	0	0	1	1	0	3	2	2	0	0	1	0	20	0	1870.87	Q569Z5;Q569Z5-2;F8WHR6	Q569Z5	829	848	Ddx46	Probable ATP-dependent RNA helicase DDX46	yes	no	2	3.7588E-06	49.768		1		1	1.0672	0.90649
DMCLEKDTLGLFLR	GKTARAIRDMCLEKDT	DTLGLFLREGSASTEV	R	D	M	L	R	E	0	1	0	2	1	0	1	1	0	0	4	1	1	1	0	0	1	0	0	0	0	14	1	1709.85	Q6P4T2	Q6P4T2	740	753	Snrnp200	U5 small nuclear ribonucleoprotein 200 kDa helicase	yes	yes	3	1.2827E-05	62.287	1	1		1	1.4971	1.2372
DMDDEESWIK	HRLHQFFRDMDDEESW	DDEESWIKEKKLLVSS	R	D	M	I	K	E	0	0	0	3	0	0	2	0	0	1	0	1	1	0	0	1	0	1	0	0	0	10	0	1266.51	P16546-2;P16546	P16546-2	1752	1761	Sptan1	Spectrin alpha chain, non-erythrocytic 1	no	no	2	0.03495	18.335	1				2.3497	1.6507
DMDEPSPVPNVEEVTLPK	EEQEDLTKDMDEPSPV	VEEVTLPKTVNTKKDS	K	D	M	P	K	T	0	0	1	2	0	0	3	0	0	0	1	1	1	0	4	1	1	0	0	3	0	18	0	1994.95	Q6PDG5-2;Q3UID0;Q6PDG5	Q6PDG5-2	342	359	Smarcc2	SWI/SNF complex subunit SMARCC2	yes	no	2	3.5877E-10	60.764		1		1	1.1424	0.945
DMDLSQYVIR	KKEVGKLKDMDLSQYV	DLSQYVIRGDDEEWNE	K	D	M	I	R	G	0	1	0	2	0	1	0	0	0	1	1	0	1	0	0	1	0	0	1	1	0	10	0	1238.6	Q8K224	Q8K224	957	966	Nat10	N-acetyltransferase 10	yes	yes	2	0.047035	17.427		1			0.74321	0.62711
DMFLQPDLNSLVDFSTANQK	QSYVAWLRDMFLQPDL	DFSTANQKRAQDASLN	R	D	M	Q	K	R	1	0	2	3	0	2	0	0	0	0	3	1	1	2	1	2	1	0	0	1	0	20	0	2282.09	Q7TPV4;Q3U2W2	Q7TPV4	410	429	Mybbp1a	Myb-binding protein 1A	yes	no	2;3	4.0871E-21	98.175	1	2	2	2	1.0306	0.84656
DMFQETMEAMR	TIPGQQDKDMFQETME	QETMEAMRIMGIPEDE	K	D	M	M	R	I	1	1	0	1	0	1	2	0	0	0	0	0	3	1	0	0	1	0	0	0	0	11	0	1387.56	Q8VDD5	Q8VDD5	317	327	Myh9	Myosin-9	yes	yes	2	0.00064799	36.32			1		1.0824	0.8256
DMGEMVTQGQTDAQYMFLR	EEDYQKMRDMGEMVTQ	DAQYMFLRQRLQALDT	R	D	M	L	R	Q	1	1	0	2	0	3	1	2	0	0	1	0	3	1	0	0	2	0	1	1	0	19	0	2219.97	Q62261;A0A0A0MQG2;Q62261-2	Q62261	1123	1141	Sptbn1	Spectrin beta chain, non-erythrocytic 1	yes	no	2	0.046059	8.4704			1		2.8674	2.1873
DMLPCFPEGLVK	LHMLTLLKDMLPCFPE	CFPEGLVKSCSETLLR	K	D	M	V	K	S	0	0	0	1	1	0	1	1	0	0	2	1	1	1	2	0	0	0	0	1	0	12	0	1404.68	Q6P5B0;Q3UJA1	Q6P5B0	314	325	Rrp12	RRP12-like protein	yes	no	2	8.3804E-05	58.04		1		1	0.92962	0.77728
DMLQAATHYR	IDVNTVLKDMLQAATH	LQAATHYRLNKSSMYS	K	D	M	Y	R	L	2	1	0	1	0	1	0	0	1	0	1	0	1	0	0	0	1	0	1	0	0	10	0	1204.57	Q8R0G9	Q8R0G9	733	742	Nup133	Nuclear pore complex protein Nup133	yes	yes	2;3	4.5132E-07	102.52		2		2	1.2537	1.154
DMLTQTYELIER	PVDIVFERDMLTQTYE	QTYELIERRGTKGISQ	R	D	M	E	R	R	0	1	0	1	0	1	2	0	0	1	2	0	1	0	0	0	2	0	1	0	0	12	0	1510.73	Q8K284;Q8K284-2	Q8K284	370	381	Gtf3c1	General transcription factor 3C polypeptide 1	yes	no	2	1.5805E-11	114.72	1		1		1.2007	0.95241
DMNHTNSYGIIR	NNVVINYKDMNHTNSY	TNSYGIIRGLQFASFI	K	D	M	I	R	G	0	1	2	1	0	0	0	1	1	2	0	0	1	0	0	1	1	0	1	0	0	12	0	1419.66	Q99PV0;B7ZC27	Q99PV0	1021	1032	Prpf8	Pre-mRNA-processing-splicing factor 8	yes	no	2;3	2.3476E-15	134.98	2	2	2	2	1.1126	0.88184
DMSDTSDLWQIK	ALRSLKKRDMSDTSDL	TSDLWQIKLILEFFSS	R	D	M	I	K	L	0	0	0	3	0	1	0	0	0	1	1	1	1	0	0	2	1	1	0	0	0	12	0	1437.64	P53995	P53995	1804	1815	Anapc1	Anaphase-promoting complex subunit 1	yes	yes	2	0.0090544	33.589		1			0.38297	0.29614
DMSPLPESEVTLGK	ETNLGMAKDMSPLPES	ESEVTLGKDVVILPET	K	D	M	G	K	D	0	0	0	1	0	0	2	1	0	0	2	1	1	0	2	2	1	0	0	1	0	14	0	1501.73	P27546-3;A0A0B4J1F2;P27546-2;A0A0B4J1M9;P27546	P27546-3	473	486	Map4	Microtubule-associated protein 4	yes	no	2	0.03755	28.812	1				1.2938	0.95069
DMSPLVAAR	ILRDHICKDMSPLVAA	MSPLVAARMRHIPLFP	K	D	M	A	R	M	2	1	0	1	0	0	0	0	0	0	1	0	1	0	1	1	0	0	0	1	0	9	0	958.491	J3QNW0;P13864;P13864-2	P13864	1419	1427	Dnmt1	Cytosine-specific methyltransferase;DNA (cytosine-5)-methyltransferase 1	no	no	2	0.001771	56.432				1	1.1282	1.1272
DMSPSAETEAPLAK	EEEVTSVKDMSPSAET	ETEAPLAKNADLHSGT	K	D	M	A	K	N	3	0	0	1	0	0	2	0	0	0	1	1	1	0	2	2	1	0	0	0	0	14	0	1445.67	P27546-3;A0A0B4J1F2;P27546-2;A0A0B4J1M9;P27546	P27546-3	515	528	Map4	Microtubule-associated protein 4	yes	no	2	0.00059514	36.292	1		1		1.3514	0.98113
DMTSEELDDILR	VVHGSDLKDMTSEELD	EELDDILRYHTEIVFA	K	D	M	L	R	Y	0	1	0	3	0	0	2	0	0	1	2	0	1	0	0	1	1	0	0	0	0	12	0	1435.65	Q8VDN2	Q8VDN2	672	683	Atp1a1	Sodium/potassium-transporting ATPase subunit alpha-1	yes	yes	2	1.5722E-05	70.089		1		1	1.0938	0.99471
DMYSFLQDMGLK	PVSNTNEKDMYSFLQD	FLQDMGLKAFTNSKIH	K	D	M	L	K	A	0	0	0	2	0	1	0	1	0	0	2	1	2	1	0	1	0	0	1	0	0	12	0	1446.65	CON__ENSEMBL:ENSBTAP00000024146	CON__ENSEMBL:ENSBTAP00000024146	667	678			yes	yes	2	2.558E-08	89.301	1	1	1	1	0.031051	0.024517
DMYTICQSAGLDGLAK	ELKQASRRDMYTICQS	AGLDGLAKKFGLTPEQ	R	D	M	A	K	K	2	0	0	2	1	1	0	2	0	1	2	1	1	0	0	1	1	0	1	0	0	16	0	1741.8	Q62383	Q62383	522	537	Supt6h	Transcription elongation factor SPT6	yes	yes	2	1.8045E-05	49.595	1		1		1.424	1.0219
DNAAVDGISLHLQDTCPLLYSTDDAVCSK	SLINCYIRDNAAVDGI	TDDAVCSKANELLQRS	R	D	N	S	K	A	3	0	1	5	2	1	0	1	1	1	4	1	0	0	1	3	2	0	1	2	0	29	0	3177.46	Q99P88	Q99P88	848	876	Nup155	Nuclear pore complex protein Nup155	yes	yes	3	3.5096E-27	94.019		1		1	1.1132	0.92143
DNACTMETPEMDPTAK	LQPSGRQRDNACTMET	PEMDPTAKETSTDSNE	R	D	N	A	K	E	2	0	1	2	1	0	2	0	0	0	0	1	2	0	2	0	3	0	0	0	0	16	0	1809.72	F7DBB3;Q3URZ6	F7DBB3	966	981	Ahnak2		yes	no	2	0.0034771	34.395	1			1	1.6319	1.291
DNADGTYQVEYTPFEK	ASTECFVKDNADGTYQ	VEYTPFEKGFHVVEVT	K	D	N	E	K	G	1	0	1	2	0	1	2	1	0	0	0	1	0	1	1	0	2	0	2	1	0	16	0	1875.82	Q80X90	Q80X90	1284	1299	Flnb	Filamin-B	yes	yes	2	4.0531E-06	52.172	1			1	1.4646	1.2021
DNAQTSVTQAQQEK	LQAANDARDNAQTSVT	VTQAQQEKAELSQKIG	R	D	N	E	K	A	2	0	1	1	0	4	1	0	0	0	0	1	0	0	0	1	2	0	0	1	0	14	0	1546.72	E9Q7G0	E9Q7G0	626	639	Numa1		yes	yes	2	0.018139	22.538		1		1	1.0997	0.9044
DNCCILDER	GLAYVATRDNCCILDE	NCCILDERFGSFCPTT	R	D	N	E	R	F	0	1	1	2	2	0	1	0	0	1	1	0	0	0	0	0	0	0	0	0	0	9	0	1193.48	Q8VCM7;Q3UEM7;Q3UER8	Q8VCM7	31	39	Fgg	Fibrinogen gamma chain	yes	no	2	0.017252	56.404	1	1	1	1	0.067255	0.051604
DNDKVYSCSMK	LELIPELRDNDKVYSC	KVYSCSMKSYALDKDV	R	D	N	M	K	S	0	0	1	2	1	0	0	0	0	0	0	2	1	0	0	2	0	0	1	1	0	11	1	1345.56	Q6PB66	Q6PB66	1314	1324	Lrpprc	Leucine-rich PPR motif-containing protein, mitochondrial	yes	yes	2;3	0.00041104	73.881		2		1	1.3244	1.0612
DNFWLVTAR	RKSLMNQKDNFWLVTA	NFWLVTARSQSAINTW	K	D	N	A	R	S	1	1	1	1	0	0	0	0	0	0	1	0	0	1	0	0	1	1	0	1	0	9	0	1120.57	A2AGH8;A2AGH6-2;A2AGH9;A2AGH6	A2AGH8	100	108	Med12	Mediator of RNA polymerase II transcription subunit 12	yes	no	2	0.0010924	63.426	1		1	1	0.86686	0.69726
DNGNGTYSCSYVPR	CSVEATVKDNGNGTYS	YSCSYVPRKPVKHTAM	K	D	N	P	R	K	0	1	2	1	1	0	0	2	0	0	0	0	0	0	1	2	1	0	2	1	0	14	0	1588.66	B7FAU9;Q8BTM8;B7FAV1	B7FAU9	725	738	Flna	Filamin-A	yes	no	2	4.0619E-06	65.374	1		1		2.1355	1.7091
DNIIPFLR	RLLQAIAKDNIIPFLR	DNIIPFLRVFGHSKAN	K	D	N	L	R	V	0	1	1	1	0	0	0	0	0	2	1	0	0	1	1	0	0	0	0	0	0	8	0	986.555	A2AGJ9;Q9JIS8;Q3TWZ6;F8WIJ0;Q924N4-2;Q6P6P5;Q3V0N8;Q924N4	A2AGJ9	586	593	Slc12a6;Slc12a4;Gm21985	Solute carrier family 12 member 4;Solute carrier family 12 member 6	yes	no	2	0.0057009	51.346		1		1	1.2705	1.1563
DNIQGITKPAIR	KRHRKVLRDNIQGITK	GITKPAIRRLARRGGV	R	D	N	I	R	R	1	1	1	1	0	1	0	1	0	3	0	1	0	0	1	0	1	0	0	0	0	12	1	1324.75	P62806;B2RTM0	P62806	25	36	Hist1h4a;Gm11275	Histone H4	yes	no	2;3	1.1954E-06	97.594	1	1	2		12.539	9.6118
DNNDLLLFILK	ARYLSFRRDNNDLLLF	DLLLFILKQLVAEQVT	R	D	N	L	K	Q	0	0	2	2	0	0	0	0	0	1	4	1	0	1	0	0	0	0	0	0	0	11	0	1316.73	P97310	P97310	827	837	Mcm2	DNA replication licensing factor MCM2	yes	yes	2	1.3417E-06	84.882		1		1	1.5586	1.3248
DNPNLLFNMCGFECR	SFVSVYSKDNPNLLFN	NMCGFECRILPKCRTS	K	D	N	C	R	I	0	1	3	1	2	0	1	1	0	0	2	0	1	2	1	0	0	0	0	0	0	15	0	1885.79	Q99PV0	Q99PV0	1181	1195	Prpf8	Pre-mRNA-processing-splicing factor 8	yes	yes	2	5.9542E-17	106.38	2	1		1	1.1049	0.93916
DNSIVIVVGETGSGK	QELLTIIRDNSIVIVV	VGETGSGKTTQLTQYL	R	D	N	G	K	T	0	0	1	1	0	0	1	3	0	2	0	1	0	0	0	2	1	0	0	3	0	15	0	1473.77	Q80X98	Q80X98	548	562	Dhx38		yes	yes	2	4.3534E-06	52.862		1		1	0.99197	0.8375
DNSTATALEVVAGER	VASLINVKDNSTATAL	LEVVAGERLYNVVVDT	K	D	N	E	R	L	3	1	1	1	0	0	2	1	0	0	1	0	0	0	0	1	2	0	0	2	0	15	0	1531.75	Q8CG48	Q8CG48	534	548	Smc2	Structural maintenance of chromosomes protein 2	yes	yes	2	5.173E-09	84.41		1		1	1.0519	0.96948
DNSVSSFLDSTR	ARPLADLRDNSVSSFL	SSFLDSTRKSNIFCSN	R	D	N	T	R	K	0	1	1	2	0	0	0	0	0	0	1	0	0	1	0	4	1	0	0	1	0	12	0	1326.61	Q60953;Q60953-2;D3Z3A6;D3YXR5;F7BTZ2	Q60953	176	187	Pml	Protein PML	yes	no	2	5.5122E-05	66.989		1		1	2.2228	2.0438
DNWTDAEGYYR	FKENPNLRDNWTDAEG	TDAEGYYRVNIGEVLD	R	D	N	Y	R	V	1	1	1	2	0	0	1	1	0	0	0	0	0	0	0	0	1	1	2	0	0	11	0	1388.56	Q61136	Q61136	666	676	Prpf4b	Serine/threonine-protein kinase PRP4 homolog	yes	yes	2	0.00034799	48.568		1		1	1.1282	1.0389
DPELALAIESCLK	LGACIHLRDPELALAI	LAIESCLKGLLQAYCC	R	D	P	L	K	G	2	0	0	1	1	0	2	0	0	1	3	1	0	0	1	1	0	0	0	0	0	13	0	1457.74	Q924W5	Q924W5	522	534	Smc6	Structural maintenance of chromosomes protein 6	yes	yes	2	2.6723E-05	65.043		1		1	0.9888	0.82406
DPGVITYDLPTPPGEK	KPEKKEKRDPGVITYD	LPTPPGEKKDVSGAMP	R	D	P	E	K	K	0	0	0	2	0	0	1	2	0	1	1	1	0	0	4	0	2	0	1	1	0	16	0	1697.85	Q9Z1Q9;Q790I0;G3UY93	Q9Z1Q9	273	288	Vars	Valine--tRNA ligase	yes	no	2	0.015077	31.111				1	1.7773	1.5927
DPNDVRPIQAR	NIRKLTGRDPNDVRPI	DVRPIQARLLALSGPG	R	D	P	A	R	L	1	2	1	2	0	1	0	0	0	1	0	0	0	0	2	0	0	0	0	1	0	11	1	1279.66	O35691;Q3TUQ5	O35691	33	43	Pnn	Pinin	yes	no	2;3	0.00023743	70.942		2		2	0.98584	0.95107
DPNTYFIVGTAMVYPEEAEPK	LVSCKLGKDPNTYFIV	YPEEAEPKQGRIVVFQ	K	D	P	P	K	Q	2	0	1	1	0	0	3	1	0	1	0	1	1	1	3	0	2	0	2	2	0	21	0	2370.11	Q3U1J4	Q3U1J4	824	844	Ddb1	DNA damage-binding protein 1	yes	yes	2;3	1.0944E-12	75.773		2		2	1.1038	0.91626
DPPVFIPTPVDR	SHGMFGMRDPPVFIPT	FIPTPVDRYRQILLPA	R	D	P	D	R	Y	0	1	0	2	0	0	0	0	0	1	0	0	0	1	4	0	1	0	0	2	0	12	0	1351.71	B9EJ54;A0A0J9YUD5	B9EJ54	1604	1615	Nup205		yes	no	2	1.3497E-08	96.745		1		1	1.3076	1.2022
DPTVEFPPDLCSR	FVIFLSTRDPTVEFPP	FPPDLCSRVTFVNFTV	R	D	P	S	R	V	0	1	0	2	1	0	1	0	0	0	1	0	0	1	3	1	1	0	0	1	0	13	0	1531.7	Q9JHU4;F6ZX84	Q9JHU4	3681	3693	Dync1h1	Cytoplasmic dynein 1 heavy chain 1	yes	no	2	0.029779	32.439			1		NaN	NaN
DPVLAPVVPEGVLEYCLAR	VFLQTLQKDPVLAPVV	VLEYCLARRTQTALGI	K	D	P	A	R	R	2	1	0	1	1	0	2	1	0	0	3	0	0	0	3	0	0	0	1	4	0	19	0	2096.1	Q571H0;E9PU96	Q571H0	1205	1223	Urb1	Nucleolar pre-ribosomal-associated protein 1	yes	no	2;3	0.00019683	37.687	2	2	2		1.2136	0.97039
DPYHETLNPDSHLIENVVTTFAPNR	KCFICDSRDPYHETLN	VTTFAPNRLKIWWQSE	R	D	P	N	R	L	1	1	3	2	0	0	2	0	2	1	2	0	0	1	3	1	3	0	1	2	0	25	0	2878.39	P02469;E9QN70;E9PYT5	P02469	83	107	Lamb1	Laminin subunit beta-1	yes	no	4	0.029663	14.109	1				1.3849	1.0831
DPYSGNTISLFQAMK	EKAVTGYKDPYSGNTI	ISLFQAMKKGLVLRDH	K	D	P	M	K	K	1	0	1	1	0	1	0	1	0	1	1	1	1	1	1	2	1	0	1	0	0	15	0	1670.8	Q9QXS1-2;Q9QXS1;Q9QXS1-10;Q9QXS1-9;Q9QXS1-12;Q9QXS1-11;Q9QXS1-13;Q9QXS1-5;Q9QXS1-16;Q9QXS1-4;Q9QXS1-14;Q9QXS1-6;Q9QXS1-7;Q9QXS1-8;Q9QXS1-15;E9Q3W4;F6R059;Q9QXS1-3	Q9QXS1-3	3434	3448	Plec	Plectin	no	no	2	1.469E-39	169.94	1	1	1	1	1.7628	1.2527
DPYSGQSVSLFQALK	EKAVTGYRDPYSGQSV	VSLFQALKKGLIPREQ	R	D	P	L	K	K	1	0	0	1	0	2	0	1	0	0	2	1	0	1	1	3	0	0	1	1	0	15	0	1638.83	Q9QXS1-2;Q9QXS1;Q9QXS1-10;Q9QXS1-9;Q9QXS1-12;Q9QXS1-11;Q9QXS1-13;Q9QXS1-5;Q9QXS1-16;Q9QXS1-4;Q9QXS1-14;Q9QXS1-6;Q9QXS1-7;Q9QXS1-8;Q9QXS1-15;E9Q3W4;F6R059;Q9QXS1-3	Q9QXS1-3	3103	3117	Plec	Plectin	no	no	2;3	1.0385E-24	141	2	1	1	1	1.6912	1.2057
DPYSGQSVSLFQALKK	EKAVTGYRDPYSGQSV	SLFQALKKGLIPREQG	R	D	P	K	K	G	1	0	0	1	0	2	0	1	0	0	2	2	0	1	1	3	0	0	1	1	0	16	1	1766.92	Q9QXS1-2;Q9QXS1;Q9QXS1-10;Q9QXS1-9;Q9QXS1-12;Q9QXS1-11;Q9QXS1-13;Q9QXS1-5;Q9QXS1-16;Q9QXS1-4;Q9QXS1-14;Q9QXS1-6;Q9QXS1-7;Q9QXS1-8;Q9QXS1-15;E9Q3W4;F6R059;Q9QXS1-3	Q9QXS1-3	3103	3118	Plec	Plectin	no	no	3	1.2128E-05	51.727	1	1	1		1.0471	0.77903
DPYTEQTISLFQAMK	ERAVTGYRDPYTEQTI	ISLFQAMKKELIPAEE	R	D	P	M	K	K	1	0	0	1	0	2	1	0	0	1	1	1	1	1	1	1	2	0	1	0	0	15	0	1770.85	Q9QXS1-2;Q9QXS1;Q9QXS1-10;Q9QXS1-9;Q9QXS1-12;Q9QXS1-11;Q9QXS1-13;Q9QXS1-5;Q9QXS1-16;Q9QXS1-4;Q9QXS1-14;Q9QXS1-6;Q9QXS1-7;Q9QXS1-8;Q9QXS1-15;E9Q3W4;Q9QXS1-3	Q9QXS1-3	3769	3783	Plec	Plectin	no	no	2;3	7.4163E-25	141	1	2	1	2	1.554	1.1126
DQELASLK	LNATLQQRDQELASLK	DQELASLKEQAKKEQA	R	D	Q	L	K	E	1	0	0	1	0	1	1	0	0	0	2	1	0	0	0	1	0	0	0	0	0	8	0	902.471	E9Q7G0	E9Q7G0	512	519	Numa1		yes	yes	2	0.030742	51.949			1		3.9909	2.8279
DQEPDVVQALLQDSSDK	APLVTWNRDQEPDVVQ	LLQDSSDKAYGKKVLT	R	D	Q	D	K	A	1	0	0	4	0	3	1	0	0	0	2	1	0	0	1	2	0	0	0	2	0	17	0	1885.89	B1AQJ2;B0QZF8	B1AQJ2	995	1011	Usp36	Ubiquitin carboxyl-terminal hydrolase 36	yes	no	2	8.8229E-09	61.87		1		1	1.5745	1.3025
DQFLDILQAHGHDVNSFVR	EESARETRDQFLDILQ	HDVNSFVRSRVLQLFA	R	D	Q	V	R	S	1	1	1	3	0	2	0	1	2	1	2	0	0	2	0	1	0	0	0	2	0	19	0	2210.09	Q8K2Z4;Q8K2Z4-2	Q8K2Z4	363	381	Ncapd2	Condensin complex subunit 1	yes	no	3;4	4.3333E-15	78.674		2		2	1.1717	1.0775
DQGLSIMVSGK	HLELSLAKDQGLSIMV	LSIMVSGKLDAVMKAR	K	D	Q	G	K	L	0	0	0	1	0	1	0	2	0	1	1	1	1	0	0	2	0	0	0	1	0	11	0	1133.58	Q8VDJ3;Q3U4Z7;A0A087WP83;A0A087WS92;A0A087WPC5	Q8VDJ3	122	132	Hdlbp	Vigilin	yes	no	2	0.013841	38.674				1	1.1388	1.0469
DQLRPTQLLQNVAR	VSGVNTWRDQLRPTQL	QLLQNVARFKGFPPPV	R	D	Q	A	R	F	1	2	1	1	0	3	0	0	0	0	3	0	0	0	1	0	1	0	0	1	0	14	1	1650.92	Q69ZN7;E9Q390;Q69ZN7-4	Q69ZN7	1656	1669	Myof	Myoferlin	yes	no	3	2.1663E-12	131.35	1	1	1	1	1.3138	1.0757
DQMCLMVADMLEYVPVNK	KLRMWSYKDQMCLMVA	LEYVPVNKDLRLTAGT	K	D	Q	N	K	D	1	0	1	2	1	1	1	0	0	0	2	1	3	0	1	0	0	0	1	3	0	18	0	2154.98	Q9Z0W3;Q9Z0W3-2	Q9Z0W3	281	298	Nup160	Nuclear pore complex protein Nup160	yes	no	2;3	6.3782E-15	80.596		2		2	1.3238	1.1151
DQNTVETLQR	KLPEELGRDQNTVETL	NTVETLQRMHTTFEHD	R	D	Q	Q	R	M	0	1	1	1	0	2	1	0	0	0	1	0	0	0	0	0	2	0	0	1	0	10	0	1202.59	Q62261;A0A0A0MQG2;Q62261-2	Q62261	1835	1844	Sptbn1	Spectrin beta chain, non-erythrocytic 1	yes	no	2	2.462E-12	125.74	2		1		2.0044	1.574
DQSAVVVQGLPEGVAFK	VPYEKMLRDQSAVVVQ	LPEGVAFKHPEHYDLA	R	D	Q	F	K	H	2	0	0	1	0	2	1	2	0	0	1	1	0	1	1	1	0	0	0	4	0	17	0	1742.92	G3UYD0;Q9ESZ8-5;Q9ESZ8-4;Q9ESZ8-3;Q9ESZ8-6;Q9ESZ8-2;Q9ESZ8;G3UYJ6;G3UWV2;Q3UHU8	G3UYD0	144	160	Gtf2i	General transcription factor II-I	no	no	2	2.2253E-10	81.51		1		1	2.1872	1.8264
DQSLSSNSILLVSELPEDGFTEEDIRK	LAQRKPQKDQSLSSNS	FTEEDIRKAFLPFGKI	K	D	Q	R	K	A	0	1	1	3	0	1	4	1	0	2	4	1	0	1	1	5	1	0	0	1	0	27	1	3020.48	Q61464-4;E9QML5;Q61464;Q61464-7;Q61464-2;Q61464-5;E9QKZ7	Q61464-4	669	695	Znf638;Zfml	Zinc finger protein 638	yes	no	3	3.253E-08	69.248	1	1	1	1	1.0937	0.82957
DQSQWENASENAER	KVEGFWSKDQSQWENA	NASENAERLPNPQIEW	K	D	Q	E	R	L	2	1	2	1	0	2	3	0	0	0	0	0	0	0	0	2	0	1	0	0	0	14	0	1662.69	Q9Z103	Q9Z103	1049	1062	Adnp	Activity-dependent neuroprotector homeobox protein	yes	yes	2	3.3771E-13	115.68		1		1	1.2115	1.0991
DQTCYNIIPLYNSMK	DLLLHFIKDQTCYNII	IPLYNSMKKKVLSDSE	K	D	Q	M	K	K	0	0	2	1	1	1	0	0	0	2	1	1	1	0	1	1	1	0	2	0	0	15	0	1858.86	F8VQ93;Q8VDD9	F8VQ93	1262	1276	Phip	PH-interacting protein	yes	no	2	1.4442E-07	58.814	1	1		1	1.1751	0.95509
DQTIVDPFSSK	IQGFRSYRDQTIVDPF	IVDPFSSKHNVIVGRN	R	D	Q	S	K	H	0	0	0	2	0	1	0	0	0	1	0	1	0	1	1	2	1	0	0	1	0	11	0	1235.6	Q9CW03;Q1HL32	Q9CW03	16	26	Smc3	Structural maintenance of chromosomes protein 3	yes	no	2	0.00034044	62.088		1		1	1.3821	1.156
DQVDSAVQELLQLK	LKAEKASKDQVDSAVQ	VQELLQLKAQYKSLTG	K	D	Q	L	K	A	1	0	0	2	0	3	1	0	0	0	3	1	0	0	0	1	0	0	0	2	0	14	0	1584.84	Q8CGC7	Q8CGC7	926	939	Eprs	Bifunctional glutamate/proline--tRNA ligase;Glutamate--tRNA ligase;Proline--tRNA ligase	yes	yes	2	0.036434	16.173		1			1.0206	0.78782
DQVLAMLEK	GKLKPTSKDQVLAMLE	QVLAMLEKAKANMPSK	K	D	Q	E	K	A	1	0	0	1	0	1	1	0	0	0	2	1	1	0	0	0	0	0	0	1	0	9	0	1045.55	Z4YL78;K3W4R5;A2AGT5-2;A2AGT5-3;A2AGT5	Z4YL78	1067	1075	Ckap5	Cytoskeleton-associated protein 5	yes	no	2	0.016685	49.3	1		1		1.6676	1.1726
DRDSHTVDFR	ETPHMNYRDRDSHTVD	DSHTVDFRSRDVPPTD	R	D	R	F	R	S	0	2	0	3	0	0	0	0	1	0	0	0	0	1	0	1	1	0	0	1	0	10	1	1246.57	S4R1W5;Q3ULB0	S4R1W5	157	166	Rbm6		yes	no	3	0.058566	30.182		1		1	1.8493	1.7277
DRVEDLMLER	VEQSALTRDRVEDLML	VEDLMLERESPFKEQQ	R	D	R	E	R	E	0	2	0	2	0	0	2	0	0	0	2	0	1	0	0	0	0	0	0	1	0	10	1	1274.63	P02469;E9QN70	P02469	1354	1363	Lamb1	Laminin subunit beta-1	yes	no	2	0.00078825	65.043	1				1.8029	1.4853
DSAEEDMVVQNSSEATSK	SSDNMCIRDSAEEDMV	NSSEATSKRFIAPEQG	R	D	S	S	K	R	2	0	1	2	0	1	3	0	0	0	0	1	1	0	0	4	1	0	0	2	0	18	0	1925.82	E9Q6A7;A2A655;A2A654	E9Q6A7	1313	1330	Bptf		yes	no	2	0.033676	16.015	1				1.5315	1.0746
DSAPDKPVAVEK	LQMSKALRDSAPDKPV	DKPVAVEKTVSRDIAR	R	D	S	E	K	T	2	0	0	2	0	0	1	0	0	0	0	2	0	0	2	1	0	0	0	2	0	12	1	1254.65	Q5DW34-2;Z4YJZ7;Q5DW34;Q5DW34-3;E9Q5A3;A0A0A6YXD1	Q5DW34-2	942	953	Ehmt1	Histone-lysine N-methyltransferase EHMT1	yes	no	2;3	0.00056771	63.181		1		2	1.7899	1.0643
DSDGSVVQFLYGEDGLDIPK	IQYDLTVRDSDGSVVQ	EDGLDIPKTQFLQPKQ	R	D	S	P	K	T	0	0	0	4	0	1	1	3	0	1	2	1	0	1	1	2	0	0	1	2	0	20	0	2153.02	O35134	O35134	1016	1035	Polr1a	DNA-directed RNA polymerase I subunit RPA1	yes	yes	2	8.9879E-10	58.024		1		1	1.0711	0.91071
DSDLATQNRPLWQCFLGR	LAKLFGSKDSDLATQN	LWQCFLGRFNDIHVPV	K	D	S	G	R	F	1	2	1	2	1	2	0	1	0	0	3	0	0	1	1	1	1	1	0	0	0	18	1	2176.05	Q6A026;E9QPI5	Q6A026	313	330	Pds5a	Sister chromatid cohesion protein PDS5 homolog A	yes	no	3	1.0206E-24	130.29		1		1	0.80142	0.75844
DSDPVLAGIGEEIAHFQK	EKQRPQWKDSDPVLAG	EEIAHFQKELEELKAR	K	D	S	Q	K	E	2	0	0	2	0	1	2	2	1	2	1	1	0	1	1	1	0	0	0	1	0	18	0	1924.95	Q80U93	Q80U93	692	709	Nup214	Nuclear pore complex protein Nup214	yes	yes	3	0.00027305	37.687		1			1.8182	1.4168
DSEDNPQTLLFSATCPHWVFNVAK	ILCVAYKKDSEDNPQT	HWVFNVAKKYMKSTYE	K	D	S	A	K	K	2	0	2	2	1	1	1	0	1	0	2	1	0	2	2	2	2	1	0	2	0	24	0	2775.3	Q9JIK5	Q9JIK5	436	459	Ddx21	Nucleolar RNA helicase 2	yes	yes	3	1.0135E-16	75.773		1		1	0.99926	0.83062
DSEEQDTLADALAR	GNKRGEVKDSEEQDTL	TLADALAREAAEEKAG	K	D	S	A	R	E	3	1	0	3	0	1	2	0	0	0	2	0	0	0	0	1	1	0	0	0	0	14	0	1532.7	Q5XG71;E9QK83	Q5XG71	2580	2593	Utp20	Small subunit processome component 20 homolog	yes	no	2	2.1041E-05	40.941	1		1		1.1374	0.89578
DSELASQNKPLWQCYLGR	LAKMFGAKDSELASQN	LWQCYLGRFNDIHVPI	K	D	S	G	R	F	1	1	1	1	1	2	1	1	0	0	3	1	0	0	1	2	0	1	1	0	0	18	1	2164.04	Q4VA53;Q4VA53-3;F8WHU5	Q4VA53	304	321	Pds5b	Sister chromatid cohesion protein PDS5 homolog B	yes	no	2;3	2.4472E-07	71.354		1		2	1.0988	0.90961
DSFDDRGPSLNPVLDYDHGSR	EEKRHFRRDSFDDRGP	LDYDHGSRSQESGYYD	R	D	S	S	R	S	0	2	1	5	0	0	0	2	1	0	2	0	0	1	2	3	0	0	1	1	0	21	1	2361.06	Q8K310;Q5BL18;A0A087WSU2	Q8K310	187	207	Matr3	Matrin-3	yes	no	3;4	6.452E-18	110.6		2		2	1.179	1.1298
DSFTAVVITGVQPEHIQYLK	LIEEEKEKDSFTAVVI	PEHIQYLKNYLHLWTR	K	D	S	L	K	N	1	0	0	1	0	2	1	1	1	2	1	1	0	1	1	1	2	0	1	3	0	20	0	2244.18	Q6P5D8	Q6P5D8	317	336	Smchd1	Structural maintenance of chromosomes flexible hinge domain-containing protein 1	yes	yes	3	5.4859E-06	37.884		1		1	1.2842	1.0596
DSGYSDDEIMELWSTR	DSILLEAKDSGYSDDE	IMELWSTRVWKKHTAC	K	D	S	T	R	V	0	1	0	3	0	0	2	1	0	1	1	0	1	0	0	3	1	1	1	0	0	16	0	1902.79	D3YUW8;D3YUX1;Q8BZH4;B9EIG6;Q0VGT3	D3YUW8	1097	1112	Pogz	Pogo transposable element with ZNF domain	yes	no	2	2.1666E-08	66.826		1		1	1.0928	0.99309
DSILSEMK	QRKFKASRDSILSEMK	DSILSEMKMLKEKRQQ	R	D	S	M	K	M	0	0	0	1	0	0	1	0	0	1	1	1	1	0	0	2	0	0	0	0	0	8	0	921.448	Q9CW03;Q1HL32	Q9CW03	733	740	Smc3	Structural maintenance of chromosomes protein 3	yes	no	1;2	0.0010106	104.44		2		1	1.3819	1.133
DSINKHDLNNSER	ETKKTDQKDSINKHDL	HDLNNSERVQKMKNSQ	K	D	S	E	R	V	0	1	3	2	0	0	1	0	1	1	1	1	0	0	0	2	0	0	0	0	0	13	1	1540.72	Q3V1V3;A2APY6	Q3V1V3	126	138	Esf1	ESF1 homolog	yes	no	3	0.059786	30.484		1			1.0404	0.86024
DSIVQGFQWGTR	KALLGSVKDSIVQGFQ	QGFQWGTREGPLCDEL	K	D	S	T	R	E	0	1	0	1	0	2	0	2	0	1	0	0	0	1	0	1	1	1	0	1	0	12	0	1392.68	Q543F1;O08810;A2AH85;G3UZ34;G3UXK8	Q543F1	763	774	Eftud2	116 kDa U5 small nuclear ribonucleoprotein component	yes	no	2	1.6159E-11	108.72		1		1	1.1249	1.0372
DSLIQSLATHLELDGFER	HQEHIRARDSLIQSLA	LELDGFERGPFSERQI	R	D	S	E	R	G	1	1	0	2	0	1	2	1	1	1	4	0	0	1	0	2	1	0	0	0	0	18	0	2043.03	Q5SV02;P70388;P70388-2;A8Y5I3;E9PUJ2;P70388-4	Q5SV02	368	385	Rad50	DNA repair protein RAD50	yes	no	2;3	3.3976E-16	91.317		2		1	1.3052	1.1098
[truncated: 10,122 more rows]
[truncated: 52 more columns]

## Sheet: RawDataPeptides_RequantFALSE
Sequence	N-term cleavage window	C-term cleavage window	Amino acid before	First amino acid	Second amino acid	Second last amino acid	Last amino acid	Amino acid after	A Count	R Count	N Count	D Count	C Count	Q Count	E Count	G Count	H Count	I Count	L Count	K Count	M Count	F Count	P Count	S Count	T Count	W Count	Y Count	V Count	U Count	Length	Missed cleavages	Mass	Proteins	Leading razor protein	Start position	End position	Gene names	Protein names	Unique (Groups)	Unique (Proteins)	Charges	PEP	Score	Experiment Exp_14_1	Experiment Exp_14_2	Experiment Exp_21_1	Experiment Exp_21_2	Ratio H/L	Ratio H/L normalized
[truncated: 11,672 more rows]
[truncated: 52 more columns]
